# Supplementary material for: ﻿An updated checklist of vascular plants of Myanmar
Source: PhytoKeys. 2025 Aug 11;261:135–64. doi: 10.3897/phytokeys.261.154986 (PMC12361923; doi:10.3897/phytokeys.261.154986)
Supplement: Supplementary material 1 — Appendix S1: Updated checklist of vascular plants of Myanmar [file phytokeys-261-135_article-154986__-s001.xlsx]

## Sheet: v13.2CN3_3
No.	Accepted_family	Accepted_species	Accepted_name_author	Local Distribution	Accepted_genus	name_Published_In	Specimen Citations	Common_Names	Endemic_status	MajorGroup
1	Acanthaceae	Acanthus ebracteatus	Vahl	Ayeyarwady, Rakhine, Tanintharyi	Acanthus	Symb. Bot. 2: 75 (1791)	W. Griffith 6148 (NY!) (NY2652149)	Kayar, Khaya	FALSE	Angiosperm
2	Acanthaceae	Acanthus ilicifolius	L.	Ayeyarwady, Rakhine, Tanintharyi, Yangon, Sagaing	Acanthus	Sp. Pl. : 639 (1753)	A. Naiki et al. MY 275 (RAF!) (TNS!)	Holly-leaved acanthus, Kaya-chon, Kha-yar, Kha-yar-chon, Sea holly	FALSE	Angiosperm
3	Acanthaceae	Acanthus leucostachyus	Wall. ex Nees	Kachin, Sagaing	Acanthus	Pl. Asiat. Rar. 3: 98 (1832)	Kingdon-Ward 510 (NY!) (NY2652150)	Kha-yar	FALSE	Angiosperm
4	Acanthaceae	Acanthus longibracteatus	Kurz	Bago	Acanthus	J. Asiat. Soc. Bengal, Pt. 2, Nat. Hist. 39: 79 (1870)	Kress et al. 2003		TRUE	Angiosperm
5	Acanthaceae	Acanthus volubilis	Wall.	Ayeyarwady, Bago, Rakhine, Tanintharyi	Acanthus	Pl. Asiat. Rar. 2: 56 (1831)	Kress et al. 2003	Kha-yar-nwe	FALSE	Angiosperm
6	Acanthaceae	Andrographis echioides	(L.) Nees	Mandalay, Sagaing, Kachin, Chin	Andrographis	Pl. Asiat. Rar. 3: 117 (1832)	Kress et al. 2003		FALSE	Angiosperm
7	Acanthaceae	Andrographis glandulosa	(Roth) Nees	Mandalay	Andrographis	Pl. Asiat. Rar. 3: 116 (1832)	Aung & Xu 2023 (GBIF)		FALSE	Angiosperm
8	Acanthaceae	Andrographis lineata	Nees	Mandalay	Andrographis	Pl. Asiat. Rar. 3: 116 (1832)	Aung & Xu 2023 (GBIF)		FALSE	Angiosperm
9	Acanthaceae	Andrographis longipedunculata	(Sreem.) L.H.Cramer	Myanmar	Andrographis	Kew Bull. 51: 554 (1996)	WCVP		FALSE	Angiosperm
10	Acanthaceae	Andrographis paniculata	(Burm.f.) Nees	Introduced	Andrographis	Pl. Asiat. Rar. 3: 116 (1832)	Kress et al. 2003	King of bitters, Sega-gyi, Se-khar-gyi	FALSE	Angiosperm
11	Acanthaceae	Asystasia chelonoides	Nees	Yangon	Asystasia	Pl. Asiat. Rar. 3: 89 (1832)	Kress et al. 2003		FALSE	Angiosperm
12	Acanthaceae	Asystasia crispata	Benth.	Mandalay，Yangon	Asystasia	Linnaea 24: 647 (1851)	Aung & Xu 2023 (GBIF)		FALSE	Angiosperm
13	Acanthaceae	Asystasia dalzelliana	Santapau	Chin	Asystasia	Kew Bull. 3: 276 (1948)	Aung & Xu 2023 (GBIF)		FALSE	Angiosperm
14	Acanthaceae	Asystasia gangetica	(L.) T.Anderson	Mandalay, Kachin	Asystasia	Enum. Pl. Zeyl. : 235 (1860)	Kress et al. 2003		FALSE	Angiosperm
15	Acanthaceae	Asystasia nemorum	Nees	Arracan, rocky coast opposite to Akyab (Now Sittwe), Sittwe, Rakhine	Asystasia	Pl. Asiat. Rar. 3: 90 (1832)	Kurz, J.s.n. (K!)		FALSE	Angiosperm
16	Acanthaceae	Asystasia salicifolia	Craib	Myanmar	Asystasia	Bull. Misc. Inform. Kew 1918: 367 (1918)	WCVP		FALSE	Angiosperm
17	Acanthaceae	Asystasia variabilis	(Nees) Trimen	Shan	Asystasia	Handb. Fl. Ceylon 3: 324 (1895)	Aung & Xu 2023 (GBIF)		FALSE	Angiosperm
18	Acanthaceae	Avicennia alba	Blume	Ayeyarwady, Rakhine, Tanintharyi, Yangon	Avicennia	Bijdr. Fl. Ned. Ind. : 821 (1826)	Kress et al. 2003		FALSE	Angiosperm
19	Acanthaceae	Avicennia marina	(Forssk.) Vierh.	Labutta Township, Irrawaddy Delta, Ayeyarwady	Avicennia	Denkschr. Kaiserl. Akad. Wiss., Wien. Math.-Naturwiss. Kl. 71: 435 (1907)	Falconer 388 (L!) (L27582478)	Lame	FALSE	Angiosperm
20	Acanthaceae	Avicennia officinalis	L.	Martaban, Mon	Avicennia	Sp. Pl. : 110 (1753)	Unknown collector 4357 (NY!) (NY2651966)	Lame, Meppin, Thame, Thame-net	FALSE	Angiosperm
21	Acanthaceae	Avicennia schaueriana	Stapf & Leechm. ex Moldenke	Mon	Avicennia	Lilloa 4: 336 (1939)	Aung & Xu 2023 (GBIF)		FALSE	Angiosperm
22	Acanthaceae	Barleria arnottiana	Nees	Reported from Myanmar	Barleria	Compan. Bot. Mag. 2: 311 (1837)	Kress et al. 2003		FALSE	Angiosperm
23	Acanthaceae	Barleria cristata	L.	Labutta Township, Ayeyarwady; Tanintharyi	Barleria	Sp. Pl. : 636 (1753)	N. Wallich 2508H (NY!) (NY2652156)	Leik-tha-ywe-pya	FALSE	Angiosperm
24	Acanthaceae	Barleria eranthemoides	R.Br. ex C.B.Clarke	Bago，Sagaing	Barleria	Fl. Trop. Afr. 5: 147 (1899)	Aung & Xu 2023 (GBIF)		FALSE	Angiosperm
25	Acanthaceae	Barleria longiflora	L.f.	Prome (Now Pyay), Bago	Barleria	Suppl. Pl. : 290 (1782)	Wallich, N. 2505K (K!) & (NY!) (NY278955)		FALSE	Angiosperm
26	Acanthaceae	Barleria montana	Nees	Chin	Barleria	Pl. Asiat. Rar. 3: 92 (1832)	Aung & Xu 2023 (GBIF)		FALSE	Angiosperm
27	Acanthaceae	Barleria nitida	Nees	Moulmein (Now Mawlamyine), Mon State	Barleria	Pl. Asiat. Rar. 3: 91 (1832)	H. Falconer 399 (NY!) (NY2652157)		FALSE	Angiosperm
28	Acanthaceae	Barleria prionitis	L.	Kachin, Magway, Mandalay, Sagaing, Yangon	Barleria	Sp. Pl. : 636 (1753)	Wallich,N. 2510 (K!), O.E. White 250 (NY!) (NY2652159), W. Griffith 6132/1 (NY!) (NY26521588)	Leik-su-ywe	FALSE	Angiosperm
29	Acanthaceae	Barleria sepalosa	C.B.Clarke	Mandalay	Barleria	Fl. Brit. India 4: 487 (1884)	Aung & Xu 2023 (GBIF)		FALSE	Angiosperm
30	Acanthaceae	Barleria stenophylla	Kurz	Reported from Myanmar	Barleria	J. Asiat. Soc. Bengal, Pt. 2, Nat. Hist. 42: 95 (1873)	Kress et al. 2003		TRUE	Angiosperm
31	Acanthaceae	Barleria strigosa	Willd.	Wide	Barleria	Sp. Pl., ed. 4. 3: 379 (1800)	Kress et al. 2003	Hnithi-pan, Pyo-ma-naing	FALSE	Angiosperm
32	Acanthaceae	Barleria tomentosa	B.Heyne ex Roth	Rakhine	Barleria	Nov. Pl. Sp. : 314 (1821)	Aung & Xu 2023 (GBIF)		FALSE	Angiosperm
33	Acanthaceae	Blepharis exigua	(Zoll. & Moritzi) Valeton ex Backer	Kachin，Mandalay，Sagaing	Blepharis	Onkruidfl. Jav. Suikerrietgr. : 662 (1931)	Aung & Xu 2023 (GBIF)		FALSE	Angiosperm
34	Acanthaceae	Blepharis integrifolia	(L.f.) E.Mey. & DrÃ¨ge ex Schinz	Mandalay，Sagaing	Blepharis	Vierteljahrsschr. Naturf. Ges. Zürich 60: 416 (1915)	Aung & Xu 2023 (GBIF)		FALSE	Angiosperm
35	Acanthaceae	Blepharis maderaspatensis	(L.) B.Heyne ex Roth	Mon; Popa Mountain National Park, Mandalay; Chin	Blepharis	Nov. Pl. Sp. : 320 (1821)	Ngu Wah Win 7 (NY!) (NY02655387)		FALSE	Angiosperm
36	Acanthaceae	Blepharis montana	Vollesen	Mandalay Hill	Blepharis	Blepharis (Acanthac.) Taxon. Revis. : 261 (2000)	O. E. White 318 (US2073259)		FALSE	Angiosperm
37	Acanthaceae	Chroesthes lanceolata	(T.Anderson) B.Hansen	Shan	Chroesthes	Nordic J. Bot. 3: 209 (1983)	Kress et al. 2003		FALSE	Angiosperm
38	Acanthaceae	Clinacanthus nutans	(Burm.f.) Lindau	Magway, Tanintharyi, Ayeyarwady	Clinacanthus	Bot. Jahrb. Syst. 18: 63 (1893)	Aung & Xu 2023 (GBIF)		FALSE	Angiosperm
39	Acanthaceae	Codonacanthus pauciflorus	(Nees) Nees	Kachin, Shan	Codonacanthus	Prodr. 11: 103 (1847)	Kress et al. 2003		FALSE	Angiosperm
40	Acanthaceae	Crossandra infundibuliformis	(L.) Nees	Cultivated	Crossandra	Pl. Asiat. Rar. 3: 98 (1832)	WCVP	Firecracker flower, Moe-sway-pan, Moeswe-pan	FALSE	Angiosperm
41	Acanthaceae	Crossandra stenandrium	(Nees) Lindau	Yangon，Shan，Mandalay，Nay Pyi Taw ，Mon，Kachin，Bago，Sagaing，Tanintharyi	Crossandra	Nat. Pflanzenfam. 4(3b): 319 (1895)	Aung & Xu 2023 (GBIF)		FALSE	Angiosperm
42	Acanthaceae	Dicliptera acuminata	(Ruiz & Pav.) Juss.	Dawei, Tanintharyi	Dicliptera	Ann. Mus. Hist. Nat. 9: 268 (1807)	Maxwell 98-1354 (CAS645244), Gomez 000251086 (GZU!)		FALSE	Angiosperm
43	Acanthaceae	Dicliptera bupleuroides	Nees	Kachin, Mandalay, Yangon	Dicliptera	Pl. Asiat. Rar. 3: 111 (1832)	Kress et al. 2003		FALSE	Angiosperm
44	Acanthaceae	Dicliptera canescens	Nees	Mandalay	Dicliptera	Prodr. 11: 476 (1847)	Aung & Xu 2023 (GBIF)		FALSE	Angiosperm
45	Acanthaceae	Dicliptera chinensis	(L.) Juss.	Ngawchang Valley, Kachin; Oak forest edges in Kampetlet, Chin	Dicliptera	Ann. Mus. Hist. Nat. 9: 268 (1807)	Srisanga et al. 97727A (US3677124), Kim et al. MM-3340 (HHU, KB)		FALSE	Angiosperm
46	Acanthaceae	Dicliptera cuneata	Nees	Sagaing，Mandalay	Dicliptera	Pl. Asiat. Rar. 3: 111 (1832)	Aung & Xu 2023 (GBIF)		FALSE	Angiosperm
47	Acanthaceae	Dicliptera fera	(C.B.Clarke) Karthik. & Moorthy	Hkakaborazi National Park, Kachin; Chin; Bago	Dicliptera	Fl. Pl. India : 10 (2009)	Kurz 2122 (K!) (K000884468)		FALSE	Angiosperm
48	Acanthaceae	Dicliptera foetida	(Forssk.) Blatt.	Kachin，Shan，Mandalay，Sagaing	Dicliptera	Rec. Bot. Surv. India 8: 361 (1921)	Aung & Xu 2023 (GBIF)		FALSE	Angiosperm
49	Acanthaceae	Dicliptera javanica	Nees	Nay Pyi Taw ，Magway，Mandalay	Dicliptera	Prodr. 11: 476 (1847)	Aung & Xu 2023 (GBIF)		FALSE	Angiosperm
50	Acanthaceae	Dicliptera kurzii	C.B.Clarke	Bago, Chin	Dicliptera	Fl. Brit. India 4: 551 (1885)	Kurz 2156 (K!) (K000884384)		TRUE	Angiosperm
51	Acanthaceae	Dicliptera lanceolaria	(Roxb.) Karthik. & Moorthy	Natma Taung National Park, Chin; Mon; Tanintharyi	Dicliptera	Fl. Pl. India : 11 (2009)	Fulton 10758 (E!) (E00732903), MacGregor 65 (E!) (E00732904)		FALSE	Angiosperm
52	Acanthaceae	Dicliptera leonotis	Dalzell ex C.B.Clarke	Mandalay，Nay Pyi Taw ，Magway	Dicliptera	Fl. Brit. India 4: 553 (1885)	Aung & Xu 2023 (GBIF)		FALSE	Angiosperm
53	Acanthaceae	Dicliptera madagascariensis	Nees	Mandalay	Dicliptera	Prodr. 11: 476 (1847)	Aung & Xu 2023 (GBIF)		FALSE	Angiosperm
54	Acanthaceae	Dicliptera magnibracteata	Collett & Hemsl.	Reported from Myanmar	Dicliptera	J. Linn. Soc., Bot. 28: 108 (1890)	Kress et al. 2003		TRUE	Angiosperm
55	Acanthaceae	Dicliptera minbuensis	Bor	Magway	Dicliptera	Indian Forest Rec., Bot. 3: 146 (1941)	Kress et al. 2003		TRUE	Angiosperm
56	Acanthaceae	Dicliptera neesii	(Trimen) L.H.Cramer	Yangon	Dicliptera	Revis. Handb. Fl. Ceylon 12: 124 (1998)	Aung & Xu 2023 (GBIF)		FALSE	Angiosperm
57	Acanthaceae	Dicliptera paniculata	(Forssk.) I.Darbysh.	Myeik, Tanintharyi; Bago	Dicliptera	Kew Bull. 62: 122 (2007)	White 294 (US2073242)		FALSE	Angiosperm
58	Acanthaceae	Dicliptera reptans	Nees	Tanintharyi	Dicliptera	Prodr. 11: 483 (1847)	Kress et al. 2003		TRUE	Angiosperm
59	Acanthaceae	Dicliptera riparia	Nees	Bago, Tanintharyi	Dicliptera	Pl. Asiat. Rar. 3: 112 (1832)	Griffith W. 265 (K!)		FALSE	Angiosperm
60	Acanthaceae	Dicliptera sebastinei	Karthik. & Moorthy	Myanmar	Dicliptera	Fl. Pl. India : 12 (2009)	WCVP		FALSE	Angiosperm
61	Acanthaceae	Dicliptera squarrosa	Nees	Tanintharyi	Dicliptera	Fl. Bras. 9: 161 (1847)	Aung & Xu 2023 (GBIF)		FALSE	Angiosperm
62	Acanthaceae	Dicliptera tinctoria	(Nees) Kostel.	Shan, Tanintharyi, Kachin	Dicliptera	Allg. Med.-Pharm. Fl. 3: 937 (1834)	Wallich, N 2465 (K!) (K001116130)		FALSE	Angiosperm
63	Acanthaceae	Dyschoriste ciliata	(Nees) Kuntze	Bago	Dyschoriste	Revis. Gen. Pl. 2: 486 (1891)	Aung & Xu 2023 (GBIF)		FALSE	Angiosperm
64	Acanthaceae	Dyschoriste repens	(Nees) Kuntze	Sagaing，Mandalay，Mon，Tanintharyi	Dyschoriste	Revis. Gen. Pl. 2: 486 (1891)	Aung & Xu 2023 (GBIF)		FALSE	Angiosperm
65	Acanthaceae	Ecbolium ligustrinum	(Vahl) Vollesen	Mandalay，Magway	Ecbolium	Kew Bull. 44: 651 (1989)	Aung & Xu 2023 (GBIF) & WCVP		FALSE	Angiosperm
66	Acanthaceae	Eranthemum burmanicum	(T.Anderson) N.P.Balakr.	Myanmar	Eranthemum	J. Bombay Nat. Hist. Soc. 67: 63 (1970)	WCVP		FALSE	Angiosperm
67	Acanthaceae	Eranthemum capense	L.	Sagaing，Chin，Mandalay，Bago，Magway	Eranthemum	Sp. Pl. : 9 (1753)	Aung & Xu 2023 (GBIF) & WCVP		FALSE	Angiosperm
68	Acanthaceae	Eranthemum ciliatum	(Craib) Benoist	Ayeyarwady, Kachin, Sagaing, Yangon; Mandalay, Popa Mountain National Park	Eranthemum	Fl. Indo-Chine 4: 661 (1935)	Kerr, A.F.G. 2398 (K!)		FALSE	Angiosperm
69	Acanthaceae	Eranthemum griffithii	(T.Anderson) Bremek. & Nann.-Bremek.	Wide	Eranthemum	Verh. Kon. Ned. Akad. Wetensch., Afd. Natuurk., Sect. 2 , 45(1): 35 (1948)	Griffith, W. 2418 (K!)		FALSE	Angiosperm
70	Acanthaceae	Eranthemum macrophyllum	Wall. ex Nees	Bago, Mandalay, Tanintharyi, Mon, Ayeyarwady	Eranthemum	Pl. Asiat. Rar. 3: 106 (1832)	Wallich, N. 7129 (K!), Wallich, N. 6128 (K!)		FALSE	Angiosperm
71	Acanthaceae	Eranthemum polyneurum	C.B.Clarke ex Kuntze	Sagaing	Eranthemum	Revis. Gen. Pl. 2: 495. 1891 [5 Nov 1891]	Kress et al. 2003		FALSE	Angiosperm
72	Acanthaceae	Eranthemum pulchellum	Andrews	Kachin, Mandalay	Eranthemum	Bot. Repos. 2: t. 88 (1800)	Kress et al. 2003		FALSE	Angiosperm
73	Acanthaceae	Eranthemum purpurascens	Wight ex Nees	Magway, Rakhine	Eranthemum	Pl. Asiat. Rar. 3: 106 (1832)	Kress et al. 2003		FALSE	Angiosperm
74	Acanthaceae	Eranthemum roseum	(Vahl) R.Br. ex Roem. & Schult.	Chin	Eranthemum	Syst. Veg., ed. 15[bis]. 1: 175 (1817)	Aung & Xu 2023 (GBIF)		FALSE	Angiosperm
75	Acanthaceae	Eranthemum splendens	(T.Anderson) Bremek. & Nann.-Bremek.	Magway, Sagaing, Chin	Eranthemum	Verh. Kon. Ned. Akad. Wetensch., Afd. Natuurk., Sect. 2 , 45(1): 35 (1948)	Kress et al. 2003	Paung-thaung, Sok-sali	FALSE	Angiosperm
76	Acanthaceae	Eranthemum strictum	Colebr. ex Roxb.	Rakhine	Eranthemum	Fl. Ind. 1: 114 (1820)	Kress et al. 2003		FALSE	Angiosperm
77	Acanthaceae	Eranthemum suffruticosum	Roxb.	Ayeyarwady, Tanintharyi	Eranthemum	Fl. Ind. 1: 112 (1820)	Kress et al. 2003		FALSE	Angiosperm
78	Acanthaceae	Eranthemum tetragonum	Wall. ex Nees	Chin, Kachin, Magway, Mon, Sagaing, Tanintharyi	Eranthemum	Pl. Asiat. Rar. 3: 106 (1832)	Wallich, N. 7180 (K!)		FALSE	Angiosperm
79	Acanthaceae	Eranthemum tubiflorum	(T.Anderson) Radlk. ex Lindau	Chin, Kachin	Eranthemum	Nat. Pflanzenfam. 4(3b): 311 (1895)	Kress et al. 2003		FALSE	Angiosperm
80	Acanthaceae	Eranthemum wardii	(W.W.Sm.) N.P.Balakr.	Kachin	Eranthemum	J. Bombay Nat. Hist. Soc. 67: 63 (1970)	Kress et al. 2003		TRUE	Angiosperm
81	Acanthaceae	Eranthemum wattii	(Bedd.) Stapf	Chin, Kachin, Sagaing	Eranthemum	Bot. Mag. 135: t. 8239 (1909)	Kress et al. 2003		FALSE	Angiosperm
82	Acanthaceae	Fittonia albivenis	(Lindl. ex Veitch) Brummitt	Introduced	Fittonia	Bot. Mag. 182: 165 (1979)	Kress et al. 2003		FALSE	Angiosperm
83	Acanthaceae	Graptophyllum pictum	(L.) Griff.	Cultivated	Graptophyllum	Not. Pl. Asiat. 4: 139 (1854)	Kress et al. 2003	Caricature plant, Nwe-pan, Zalaphi		Angiosperm
84	Acanthaceae	Gymnostachyum decurrens	Stapf	Myanmar	Gymnostachyum	Bull. Misc. Inform. Kew 1894: 357 (1894)	Keenan, J., et al 1366 (K)		FALSE	Angiosperm
85	Acanthaceae	Gymnostachyum leptostachyum	Nees	Tanintharyi	Gymnostachyum	Pl. Asiat. Rar. 3: 106 (1832)	Gomez, W. 7178 (K!)		TRUE	Angiosperm
86	Acanthaceae	Gymnostachyum trilobum	Ridl.	Tanintharyi	Gymnostachyum	J. Fed. Malay States Mus. 10: 106 (1920)	Kress et al. 2003		FALSE	Angiosperm
87	Acanthaceae	Haplanthus hygrophiloides	T.Anderson	Reported from Myanmar	Haplanthus	J. Linn. Soc., Bot. 9: 503 (1867)	Kress et al. 2003		TRUE	Angiosperm
88	Acanthaceae	Haplanthus laxiflorus	(Blume) Gnanasek., G.V.S.Murthy & Y.F.Deng	Tanintharyi	Haplanthus	Blumea 61: 168 (2016)	Maxwell JF 98-1221 (L0201513); Watt, G. 6285 (K!)		FALSE	Angiosperm
89	Acanthaceae	Hemigraphis flaccida	(Kurz) C.B.Clarke	Bago	Hemigraphis	Fl. Brit. India 4: 424 (1884)	Kurz, S. 2182 (K!)		FALSE	Angiosperm
90	Acanthaceae	Hemigraphis sumatrensis	(Roth) Boerl.	Myanmar	Hemigraphis	Handl. Fl. Ned. Ind. 2: 658 (1899)	WCVP		FALSE	Angiosperm
91	Acanthaceae	Hygrophila auriculata	(Schumach.) Heine	Bago	Hygrophila	Kew Bull. 16: 172 (1962)	Kress et al. 2003		FALSE	Angiosperm
92	Acanthaceae	Hygrophila biplicata	(Nees) Sreem.	Pyay, Bago; Ava, Mandalay; Myeik, Tanintharyi	Hygrophila	Bull. Bot. Surv. India 10: 223 (1969)	Wallich, N. 7146 (K!), s.coll. 1007 (K!), Griffith, W. 6089 (K!)		FALSE	Angiosperm
93	Acanthaceae	Hygrophila corymbosa	(Blume) Lindau	Prome, Bago	Hygrophila	Fragm. Fl. Philipp. 1: 38 (1904)	Anonymous collector 900752 (E00881800)		FALSE	Angiosperm
94	Acanthaceae	Hygrophila difformis	(L.f.) Blume	Bago	Hygrophila	Bijdr. Fl. Ned. Ind. : 804 (1826)	Kress et al. 2003		FALSE	Angiosperm
95	Acanthaceae	Hygrophila erecta	(Burm.f.) Hochr.	Nay Pyi Taw	Hygrophila	Candollea 5: 230 (1934)	Aung & Xu 2023 (GBIF) & WCVP	Burma linseed, Mi-gyaung-kun-phut	FALSE	Angiosperm
96	Acanthaceae	Hygrophila griffithii	(T.Anderson) Sreem.	Reported from Myanmar	Hygrophila	Bull. Bot. Surv. India 10: 222 (1969)	Kress et al. 2003		FALSE	Angiosperm
97	Acanthaceae	Hygrophila incana	Nees	Mandalay	Hygrophila	Prodr. 11: 91 (1847)	Aung & Xu 2023 (GBIF)		FALSE	Angiosperm
98	Acanthaceae	Hygrophila parishii	(T.Anderson) Karthik. & Moorthy	Myanmar	Hygrophila	Fl. Pl. India : 22 (2009)	WCVP		FALSE	Angiosperm
99	Acanthaceae	Hygrophila phlomoides	Nees	Bago, Tanintharyi, Yangon	Hygrophila	Pl. Asiat. Rar. 3: 80 (1832)	Kress et al. 2003	Burma linseed, Migyaung-kunbat	FALSE	Angiosperm
100	Acanthaceae	Hygrophila polysperma	(Roxb.) T.Anderson	Mon	Hygrophila	J. Linn. Soc., Bot. 9: 456 (1867)	Kress et al. 2003		FALSE	Angiosperm
101	Acanthaceae	Hygrophila ringens	(L.) R.Br. ex Spreng.	Bago, Mandalay, Yangon	Hygrophila	Syst. Veg., ed. 16. 2: 828 (1825)	Wallich, N. 7150 B (K!)		FALSE	Angiosperm
102	Acanthaceae	Hypoestes triflora	(Forssk.) Roem. & Schult.	Shan	Hypoestes	Syst. Veg., ed. 15[bis]. 1: 141 (1817)	Kress et al. 2003		FALSE	Angiosperm
103	Acanthaceae	Justicia adhatoda	L.	Tanintharyi, Mandalay, Kachin	Justicia	Sp. Pl. : 15 (1753)	Wallich, N. 2434 (K!), J.E.McMillen 139 (NY!) (NY2652175)		FALSE	Angiosperm
104	Acanthaceae	Justicia alterniflora	Vollesen	Tanintharyi	Justicia	Fl. Trop. E. Africa , Acanth.(2): 592 (2010)	Kress et al. 2003		FALSE	Angiosperm
105	Acanthaceae	Justicia alternifolia	C.B.Clarke	Tanintharyi	Justicia	J. Asiat. Soc. Bengal, Pt. 2, Nat. Hist. 74: 686 (1908)	Aung & Xu 2023 (GBIF) & WCVP		FALSE	Angiosperm
106	Acanthaceae	Justicia amherstia	Bennet	Myanmar	Justicia	Indian J. Forest. 1: 305 (1978)	WCVP		FALSE	Angiosperm
107	Acanthaceae	Justicia andrographioides	C.B.Clarke	Tanintharyi	Justicia	Fl. Brit. India 4: 534 (1885)	Reddome 85 (K!)		FALSE	Angiosperm
108	Acanthaceae	Justicia argyrostachya	T.Anderson	Bago，Kachin，Shan	Justicia	J. Linn. Soc., Bot. 9: 510 (1867)	Aung & Xu 2023 (GBIF) & WCVP		TRUE	Angiosperm
109	Acanthaceae	Justicia atkinsonii	T.Anderson	Bago	Justicia	J. Linn. Soc., Bot. 9: 509 (1867)	Kress et al. 2003		FALSE	Angiosperm
110	Acanthaceae	Justicia beddomei	(C.B.Clarke) Bennet	Sagaing, Htamanthi Wildlife Sanctuary; Sagaing	Justicia	Indian J. Forest. 5: 326 (1982)	Beddome 73 (K!)		FALSE	Angiosperm
111	Acanthaceae	Justicia boerhaviaefolia	(Nees) Baron	Tanintharyi	Justicia	Rev. Madagascar 8: 357 1906	Kress et al. 2003		FALSE	Angiosperm
112	Acanthaceae	Justicia brandisii	T.Anderson	Bago, Kayin, Kachin	Justicia	J. Linn. Soc., Bot. 9: 514 (1867)	Brandis, D. 838 (K!)		TRUE	Angiosperm
113	Acanthaceae	Justicia brasiliana	Roth	Myanmar	Justicia	Nov. Pl. Sp. : 17 (1821)	WCVP		FALSE	Angiosperm
114	Acanthaceae	Justicia caloneura	Kurz	Kayin, Tanintharyi, Kachin	Justicia	J. Asiat. Soc. Bengal, Pt. 2, Nat. Hist. 42: 96 (1873)	Kress et al. 2003		TRUE	Angiosperm
115	Acanthaceae	Justicia carnea	Lindl.	Rakhine, Tanintharyi, Yangon	Justicia	Edwards's Bot. Reg. 17: t. 1397 (1831)	Kress et al. 2003		FALSE	Angiosperm
116	Acanthaceae	Justicia dasycarpa	Kurz	Bago, Mon, Tanintharyi, Yangon	Justicia	J. Asiat. Soc. Bengal, Pt. 2, Nat. Hist. 42: 96 (1873)	Kress et al. 2003		TRUE	Angiosperm
117	Acanthaceae	Justicia decussata	Roxb.	Kachin; Pyay, Bago	Justicia	Fl. Ind. 1: 128 (1820)	Wallich, N. 2476 (K!)	Ma-yar-thein, Nat-pan, Tamase-kyan	FALSE	Angiosperm
118	Acanthaceae	Justicia flaccida	Kurz	Bago, Yangon	Justicia	J. Straits Branch Roy. Asiat. Soc. 57: 85 (1911)	McClelland s.n. (K!), Brandis, D. 833 (K!), Kurz, S. 2168 (K!)		TRUE	Angiosperm
119	Acanthaceae	Justicia flagelliformis	C.B.Clarke	Tanintharyi	Justicia	Fl. Brit. India 4: 535 (1885)	Helfer 6172 (K!)		FALSE	Angiosperm
120	Acanthaceae	Justicia flava	(Forssk.) Vahl	Myanmar	Justicia	Symb. Bot. 2: 15 (1791)	WCVP		FALSE	Angiosperm
121	Acanthaceae	Justicia gendarussa	Burm.f.	Bago, Kachin, Mandalay, Shan, Tanintharyi, Yangon	Justicia	Fl. Indica : 10 (1768)	Wallich, N. 2442 (K!), s.coll. 79 (K!)	Bawanet, Htingra-hpraw, Pha-wa-net	FALSE	Angiosperm
122	Acanthaceae	Justicia grandifolia	T.Anderson	Mon, Tanintharyi	Justicia	J. Linn. Soc., Bot. 9: 510 (1867)	Parish 415 (K!)		FALSE	Angiosperm
123	Acanthaceae	Justicia griffithii	T.Anderson	Myitkyina District, Kachin	Justicia	J. Linn. Soc., Bot. 9: 516 (1867)	Lace, J.H. 5148 (K)		FALSE	Angiosperm
124	Acanthaceae	Justicia grossa	C.B.Clarke	Tanintharyi	Justicia	Fl. Brit. India 4: 535 (1885)	Griffith s.n. , 148 (K!), Parkinson, C.E. 1696 (K!)		FALSE	Angiosperm
125	Acanthaceae	Justicia involucrata	(Nees) Leonard	Bago	Justicia	Syst. Veg., ed. 15[bis]. 1: 141 (1817)	Aung & Xu 2023 (GBIF) & WCVP		FALSE	Angiosperm
126	Acanthaceae	Justicia kanal	T.F.Daniel	Mon，Tanintharyi	Justicia	Proc. Calif. Acad. Sci. , ser. 4, 48: 272 (1995)	Aung & Xu 2023 (GBIF)		FALSE	Angiosperm
127	Acanthaceae	Justicia kurzii	C.B.Clarke	Bago, Magway	Justicia	Fl. Brit. India 4: 527 (1885)	Kurz, W.S. 2167 (K!)		TRUE	Angiosperm
128	Acanthaceae	Justicia micrantha	Wall. ex C.B.Clarke	Mandalay	Justicia	Phytotaxa 338: 222 (2018)	Aung & Xu 2023 (GBIF)		FALSE	Angiosperm
129	Acanthaceae	Justicia neurantha	Collett & Hemsl.	Taunggyi, Shan	Justicia	J. Linn. Soc., Bot. 28: 107 (1890)	Collet, C.B. 15, 35 (K!)		TRUE	Angiosperm
130	Acanthaceae	Justicia oreophila	C.B.Clarke	Goktheik, Maymyo, Mandalay	Justicia	Fl. Brit. India 4: 526 (1885)	Hooker, J.D; Thomson, T. s.n. (K!), Parkinson, C.E. 11223 (K!)		FALSE	Angiosperm
131	Acanthaceae	Justicia patentiflora	Hemsl.	Pyay, Bago; Tanintharyi	Justicia	Hooker's Icon. Pl. 28: t. 2792 (1905)	Kress et al. 2003		FALSE	Angiosperm
132	Acanthaceae	Justicia polygonoides	Kunth	Chin, Natma Taung National Park; Keng Tung, Shan; Tanintharyi	Justicia	Nov. Gen. Sp. 2: 232 (1818)	Gomez 7181 (K!) (K001126833) & 000250340 (GZU!)		FALSE	Angiosperm
133	Acanthaceae	Justicia quadrifaria	(Nees) T.Anderson	Myanmar	Justicia	J. Linn. Soc., Bot. 9: 514 (1867)	WCVP		FALSE	Angiosperm
134	Acanthaceae	Justicia tranquebariensis	L.f.	Yangon	Justicia	Suppl. Pl. : 85 (1782)	Aung & Xu 2023 (GBIF)		FALSE	Angiosperm
135	Acanthaceae	Justicia vagans	Collett & Hemsl.	Reported from Myanmar	Justicia	J. Linn. Soc., Bot. 28: 107 (1890)	Kress et al. 2003		TRUE	Angiosperm
136	Acanthaceae	Justicia valida	Ridl.	Tanintharyi	Justicia	J. Straits Branch Roy. Asiat. Soc. 59: 152 (1911)	Kress et al. 2003		FALSE	Angiosperm
137	Acanthaceae	Justicia vasculosa	(Nees) T.Anderson	Chin, Kayin, Magway, Mon, Sagaing, Tanintharyi	Justicia	J. Linn. Soc., Bot. 9: 575 (1867)	Reddome 86 (K!), Brandis 841 (K!), Parish 407 (K!)		FALSE	Angiosperm
138	Acanthaceae	Justicia ventricosa	Wall. ex Nees	Bago, Tanintharyi	Justicia	Pl. Asiat. Rar. 1: 80 (1830)	Wallich, N. 2436 (K!)		FALSE	Angiosperm
139	Acanthaceae	Justicia virgata	(Nees) T.Anderson	Mandalay	Justicia	J. Linn. Soc., Bot. 9: 516 (1867)	Aung & Xu 2023 (GBIF) & WCVP		FALSE	Angiosperm
140	Acanthaceae	Lepidagathis calycina	Hochst. ex Nees	Nay Pyi Taw ，Mandalay，Kayin，Mon	Lepidagathis	Prodr. 11: 252 (1847)	Aung & Xu 2023 (GBIF) & WCVP		FALSE	Angiosperm
141	Acanthaceae	Lepidagathis chlorostachya	Nees	Tanintharyi	Lepidagathis	Prodr. 11: 256 (1847)	Griffith, W.s.n. (K!), Griffith, W. 6141 (K!)		TRUE	Angiosperm
142	Acanthaceae	Lepidagathis cristata	Willd.	Mandalay，Sagaing	Lepidagathis	Sp. Pl., ed. 4. 3: 400 (1800)	Aung & Xu 2023 (GBIF)		FALSE	Angiosperm
143	Acanthaceae	Lepidagathis cuspidata	Nees	Sagaing，Mandalay，Chin	Lepidagathis	Pl. Asiat. Rar. 3: 97 (1832)	Aung & Xu 2023 (GBIF)		FALSE	Angiosperm
144	Acanthaceae	Lepidagathis dulcis	Nees	Bago, Magway, Sagaing	Lepidagathis	Pl. Asiat. Rar. 3: 96 (1832)	Wallich, N. 7167 (K!)		TRUE	Angiosperm
145	Acanthaceae	Lepidagathis falcata	Nees	Mandalay, Shan	Lepidagathis	Pl. Asiat. Rar. 3: 96 (1832)	s.coll. 7166 A (K!), Wallich, N. 7166 B (K!)		TRUE	Angiosperm
146	Acanthaceae	Lepidagathis fasciculata	(Retz.) Nees	Naturalized	Lepidagathis	Pl. Asiat. Rar. 3: 95 (1832)	Kress et al. 2003		FALSE	Angiosperm
147	Acanthaceae	Lepidagathis incurva	Buch.-Ham. ex D.Don	Bago, Chin	Lepidagathis	Prodr. Fl. Nepal. : 119 (1825)	Kate Armstrong 2444 (NY!) (NY02655076)		FALSE	Angiosperm
148	Acanthaceae	Lepidagathis linearis	T.Anderson	Ayeyarwady, Bago, Kayah, Magway, Mandalay, Mon, Rakhine, Sagaing, Shan, Tanintharyi, Yangon	Lepidagathis	J. Linn. Soc., Bot. 9: 496 (1867)	Kress et al. 2003		FALSE	Angiosperm
149	Acanthaceae	Lepidagathis mitis	Dalzell	Sagaing，Mandalay	Lepidagathis	Hooker's J. Bot. Kew Gard. Misc. 3: 226 (1851)	Aung & Xu 2023 (GBIF)		FALSE	Angiosperm
150	Acanthaceae	Lepidagathis prostrata	Dalzell	Yangon	Lepidagathis	Hooker's J. Bot. Kew Gard. Misc. 2: 138 (1850)	Aung & Xu 2023 (GBIF)		FALSE	Angiosperm
151	Acanthaceae	Lepidagathis purpuricaulis	Nees	Reported from Myanmar	Lepidagathis	Pl. Asiat. Rar. 3: 96 (1832)	Kress et al. 2003		FALSE	Angiosperm
152	Acanthaceae	Lepidagathis rigida	Dalzell	Yangon	Lepidagathis	Hooker's J. Bot. Kew Gard. Misc. 2: 340 (1850)	Aung & Xu 2023 (GBIF)		FALSE	Angiosperm
153	Acanthaceae	Lepidagathis simplex	T.Anderson	Tanintharyi, Bago	Lepidagathis	J. Linn. Soc., Bot. 9: 497 (1867)	Helfer, D.s.n. (K!), Wallich, N. 7165 (K!)		TRUE	Angiosperm
154	Acanthaceae	Lepidagathis strobilina	T.Anderson ex Kurz	Reported from Myanmar	Lepidagathis	J. Asiat. Soc. Bengal, Pt. 2, Nat. Hist. 42: 96 (1873)	Kress et al. 2003		TRUE	Angiosperm
155	Acanthaceae	Lepidagathis thymifolia	Collett & Hemsl.	Shan hills, Heho	Lepidagathis	J. Linn. Soc., Bot. 28: 106 (1890)	Collet, H. 343 (K!)		TRUE	Angiosperm
156	Acanthaceae	Lepidagathis trinervis	Nees	Kachin	Lepidagathis	Pl. Asiat. Rar. 3: 96 (1832)	Aung & Xu 2023 (GBIF)		FALSE	Angiosperm
157	Acanthaceae	Leptostachya wallichii	Nees	Myanmar	Leptostachya	Pl. Asiat. Rar. 3: 105 (1832)	WCVP		FALSE	Angiosperm
158	Acanthaceae	Mackaya indica	(Nees) Ensermu	Taping valley, Kachin; Shan; Mandalay; Sagaing; Tanintharyi	Mackaya	Kew Bull. 47: 673 (1992)	F. Kingdon-Ward 21640 (A), Forrest, George 9655 (A!) (A00273528) & (E!) (E00198372)		FALSE	Angiosperm
159	Acanthaceae	Mackaya macrocarpa	(Nees) Das	Chin, Kachin	Mackaya	Fl. Assam 3: 447 (1939)	Kress et al. 2003		FALSE	Angiosperm
160	Acanthaceae	Mackaya neesiana	(Wall.) Das	Kachin, Hkakaborazi National Park & Hponganrazi Wildlife Sanctuary	Mackaya	Fl. Assam 3: 447 (1939)	Maxwell 98-1334 (L!) (L2830944), Kate Armstrong 2126 & 2370 (NY!) (NY02653563) (NY02653691)		FALSE	Angiosperm
161	Acanthaceae	Nelsonia canescens	(Lam.) Spreng.	Bago, Yangon	Nelsonia	Syst. Veg., ed. 16. 1: 42 (1824)	Walliuch 2383 (K!) (K001115820)		FALSE	Angiosperm
162	Acanthaceae	Neuracanthus grandiflorus	Kurz	Bago, Magway, Mandalay	Neuracanthus	J. Asiat. Soc. Bengal, Pt. 2, Nat. Hist. 42: 95 (1873)	Kurz, S. 2143 (KI!)		TRUE	Angiosperm
163	Acanthaceae	Neuracanthus subuninervis	Kurz	Myanmar	Neuracanthus	J. Asiat. Soc. Bengal, Pt. 2, Nat. Hist. 42: 95 (1873)	WCVP		TRUE	Angiosperm
164	Acanthaceae	Neuracanthus tetragonostachyus	Nees	Bago, Magway, Mandalay, Mon, Yangon	Neuracanthus	Pl. Asiat. Rar. 3: 97 (1832)	Wallich, N. 7168 (K!), s.coll. 1168 (K!)		FALSE	Angiosperm
165	Acanthaceae	Nicoteba betonica	(L.) Lindau	Myitkyina, Vicinity of Bhamo; Kachin; Pyay, Bago	Nicoteba	Bot. Jahrb. Syst. 18: 56 (1893)	Walich, N. 2433 (K!)		FALSE	Angiosperm
166	Acanthaceae	Odontonema nitidum	(Jacq.) Kuntze	Yangon	Odontonema	Revis. Gen. Pl. 2: 494 (1891)	Kress et al. 2003		FALSE	Angiosperm
167	Acanthaceae	Pachystachys lutea	Nees	Cultivated	Pachystachys	Prodr. 11: 320 (1847)	Kress et al. 2003	Na-ga-mauk-shwe		Angiosperm
168	Acanthaceae	Peristrophe andamanica	C.B.Clarke	Rakhine, Tanintharyi	Peristrophe		Kress et al. 2003		FALSE	Angiosperm
169	Acanthaceae	Phaulopsis dorsiflora	(Retz.) Santapau	Kachin, Mandalay, Yangon	Phaulopsis	Kew Bull. 3: 276 (1948)	Kress et al. 2003		FALSE	Angiosperm
170	Acanthaceae	Phaulopsis imbricata	(Forssk.) Sweet	Pyay, Bago	Phaulopsis	Hort. Brit. : 327 (1826)	Anonymous collector 000251470 (GZU)		FALSE	Angiosperm
171	Acanthaceae	Phlogacanthus curviflorus	(Nees) Nees	Bago, Kachin, Mandalay, Sagaing, Tanintharyi, Mon	Phlogacanthus	Pl. Asiat. Rar. 3: 99 (1832)	S. Tagane et al. MY 1263 (RAF!) (TNS!), Kurz, S. 2163 (K!), Parish, C.S.P. 4021 (K!)	Maiding	FALSE	Angiosperm
172	Acanthaceae	Phlogacanthus cymosus	(T.Anderson) Kurz	Mandalay	Phlogacanthus	Forest Fl. Burma 2: 246 (1877)	Aung & Xu 2023 (GBIF) & WCVP		TRUE	Angiosperm
173	Acanthaceae	Phlogacanthus elongatus	T.Anderson	Mon, Tanintharyi	Phlogacanthus	J. Linn. Soc., Bot. 9: 508 (1867)	Kress et al. 2003		TRUE	Angiosperm
174	Acanthaceae	Phlogacanthus gomezii	(Nees) J.R.I.Wood	Chin, Kachin, Sagaing, Shan	Phlogacanthus	Edinburgh J. Bot. 51: 182 (1994)	Kress et al. 2003		FALSE	Angiosperm
175	Acanthaceae	Phlogacanthus guttatus	Nees	Kachin	Phlogacanthus	Pl. Asiat. Rar. 3: 99 (1832)	Aung & Xu 2023 (GBIF) & WCVP		FALSE	Angiosperm
176	Acanthaceae	Phlogacanthus insignis	Kurz	Bago; Pkokku, Magway	Phlogacanthus	J. Asiat. Soc. Bengal, Pt. 2, Nat. Hist. 39: 79 (1870)	Buchanan, E.M. 76 (K!), Kurz, Z. 2162 (K!)	Tabyetse-kyan, Ta-myet-si-kyan, Tasmase-kyan	TRUE	Angiosperm
177	Acanthaceae	Phlogacanthus jenkinsii	C.B.Clarke	Kachin, Kayin, Sagiang	Phlogacanthus	Fl. Brit. India 4: 513 (1885)	Kress et al. 2003		FALSE	Angiosperm
178	Acanthaceae	Phlogacanthus paniculatus	(T.Anderson) J.B.Imlay	Mon	Phlogacanthus	Bull. Misc. Inform. Kew 1939: 128 (1939)	Kress et al. 2003		FALSE	Angiosperm
179	Acanthaceae	Phlogacanthus parviflorus	T.Anderson	Kachin	Phlogacanthus	J. Linn. Soc., Bot. 9: 506 (1867)	s.coll.s.n. (K!)		FALSE	Angiosperm
180	Acanthaceae	Phlogacanthus pochinii	Raizada	Kayin	Phlogacanthus	Indian Forest Rec., Bot. , n.s., 3: 128 (1941)	Kress et al. 2003		TRUE	Angiosperm
181	Acanthaceae	Phlogacanthus pubinervius	T.Anderson	Chin, Mandalay, Shan	Phlogacanthus	J. Linn. Soc., Bot. 9: 508 (1867)	F.Kingdon-Ward 239 (NY!) (NY2652188)	Mauk-salun	FALSE	Angiosperm
182	Acanthaceae	Phlogacanthus pulcherrimus	T.Anderson	Myanmar	Phlogacanthus	J. Linn. Soc., Bot. 9: 507 (1867)	WCVP	Htingra	FALSE	Angiosperm
183	Acanthaceae	Phlogacanthus thyrsiformis	(Roxb. ex Hardw.) Mabb.	Kachin, Mon, Sagaing, Chin, Tanintharyi	Phlogacanthus	Bot. Hist. Hort. Malabaricus : 189 (1980)	Kress et al. 2003		FALSE	Angiosperm
184	Acanthaceae	Phlogacanthus tubiflorus	Nees	Mandalay, Tanintharyi, Mon	Phlogacanthus	Pl. Asiat. Rar. 3: 99 (1832)	H. Falconer 420 (NY!) (NY2652189)	Lada-pa-byin, Linda-amauk	FALSE	Angiosperm
185	Acanthaceae	Phlogacanthus vitellinus	(Roxb.) T.Anderson	Myanmar	Phlogacanthus	J. Linn. Soc., Bot. 9: 507 (1867)	WCVP		FALSE	Angiosperm
186	Acanthaceae	Pseuderanthemum album	(Roxb.) Radlk.	Bago，Kachin，Sagaing	Pseuderanthemum	Sitzungsber. Math.-Phys. Cl. Königl. Bayer. Akad. Wiss. München 13: 286 (1884 publ. 1883)	Aung & Xu 2023 (GBIF) & WCVP		FALSE	Angiosperm
187	Acanthaceae	Pseuderanthemum cinnabarinum	(Wall.) Radlk.	Ayeyarwady, Bago, Mon, Tanintharyi	Pseuderanthemum	Sitzungsber. Math.-Phys. Cl. Königl. Bayer. Akad. Wiss. München 13: 286. 1884	s.coll. 9088 (K!)		TRUE	Angiosperm
188	Acanthaceae	Pseuderanthemum crenulatum	(Wall. ex Lindl.) Radlk.	Zwegabin, Kayin	Pseuderanthemum	Sitzungsber. Math.-Phys. Cl. Königl. Bayer. Akad. Wiss. München 13: 286 (1884 publ. 1883)	Dickason FG 924586 (E00910629)		FALSE	Angiosperm
189	Acanthaceae	Pseuderanthemum graciliflorum	(Nees) Ridl.	Myanmar	Pseuderanthemum	Fl. Malay Penins. 2: 591 (1923)	WCVP		FALSE	Angiosperm
190	Acanthaceae	Pseuderanthemum hirtipistillum	(C.B.Clarke) Ridl.	Kentung, Shan	Pseuderanthemum	Fl. Malay Penins. 2: 589 (1923)	Wray, l. Jr. 1399 (K!)		FALSE	Angiosperm
191	Acanthaceae	Pseuderanthemum latifolium	(Vahl) B.Hansen	Bago, Kachin, Sagaing, Shan	Pseuderanthemum	Nordic J. Bot. 9: 213 (1989)	Kress et al. 2003		FALSE	Angiosperm
192	Acanthaceae	Pseuderanthemum leptanthum	(C.B.Clarke) Lindau	Myanmar:Kachin State:Between Ning W'Krok and Kanang	Pseuderanthemum	Nat. Pflanzenfam. 4(3b): 330 (1895)	Keenan, Jimmy, Aung, U. Tun & Hla, U Tha 3349 (E)		FALSE	Angiosperm
193	Acanthaceae	Pseuderanthemum leptanthus	(C.B.Clarke) Lindau	Nmai Hka Valley, Kachin	Pseuderanthemum	Nat. Pflanzenfam. 4(3b): 330 (1895)	Keenan et al. 3349 (E00743237), Parkinson 390 (K!) (K000885487)		FALSE	Angiosperm
194	Acanthaceae	Pseuderanthemum macrophyllum	(Kuntze) Radlk.	Chin, Sagaing	Pseuderanthemum	Sitzungsber. Math.-Phys. Cl. Königl. Bayer. Akad. Wiss. München 13: 286 (1883 publ. 1884)	J. F. Rock 797 (US1090495)		FALSE	Angiosperm
195	Acanthaceae	Pseuderanthemum maculatum	(G.Lodd.) I.M.Turner	Introduced	Pseuderanthemum	Taxon 65: 1134 (2016)	Kress et al. 2003		FALSE	Angiosperm
196	Acanthaceae	Pseuderanthemum parishii	(T.Anderson) Lindau	Bago, Kachin, Shan, Kayin, Mandalay, Mon, Tanintharyi	Pseuderanthemum	Nat. Pflanzenfam. 4(3b): 330 (1895)	Kress et al. 2003		FALSE	Angiosperm
197	Acanthaceae	Pseuderanthemum poilanei	Benoist	Mon	Pseuderanthemum	Notul. Syst. (Paris) 5: 111 (1936)	Aung & Xu 2023 (GBIF)		FALSE	Angiosperm
198	Acanthaceae	Pseuderanthemum polyanthum	(C.B.Clarke ex Oliv.) Merr.	Kachin, Mandalay, Tanintharyi	Pseuderanthemum	Brittonia 4: 175 (1941)	s.coll. 6177 6178 (K!), F.Kingdon-Ward 522 (NY!) (NY2652191)		FALSE	Angiosperm
199	Acanthaceae	Pseuderanthemum shweliense	(W.W.Sm.) C.Y.Wu & C.C.Hu	Keng Tung, S. Shan State	Pseuderanthemum	Fl. Reipubl. Popularis Sin. 70: 226 (2002)	Dickason 9194 (E00743236)		FALSE	Angiosperm
200	Acanthaceae	Rhinacanthus beesianus	Diels	Myanmar	Rhinacanthus	Notes Roy. Bot. Gard. Edinburgh 5: 164 (1912)	WCVP		FALSE	Angiosperm
201	Acanthaceae	Rhinacanthus calcaratus	(Wall.) Nees	Rakhine, Chin, Kayin, Mandalay	Rhinacanthus	Prodr. 11: 444 (1847)	Kress et al. 2003		FALSE	Angiosperm
202	Acanthaceae	Rhinacanthus nasutus	(L.) Kuntze	Shan State; Kanpetlet, Chin Hills	Rhinacanthus	J. Asiat. Soc. Bengal, Pt. 2, Nat. Hist. 39: 79 (1870)	Wallich 2440 (K!) (K001115994), White 365 (US2132522)	Htaw-labat	FALSE	Angiosperm
203	Acanthaceae	Rostellularia diffusa	(Willd.) Nees	Bago, Kachin, Magway, Shan, Yangon	Rostellularia	Prodr. 11: 371 (1847)	Wallich, N. 2444 (K!), N. Wallich 9023 (NY!) (NY2652176)		FALSE	Angiosperm
204	Acanthaceae	Rostellularia mollissima	(Nees) Nees	Chin, Mandalay, Yangon	Rostellularia	Prodr. 11: 373 (1847)	Kress et al. 2003		FALSE	Angiosperm
205	Acanthaceae	Rostellularia procumbens	(L.) Nees	Chin, Kachin, Sagiang	Rostellularia	Prodr. 11: 371 (1847)	Wallich, N. 2441 (K!), F.Kingdon-Ward 9082 (NY!) (NY2652181), J.E.McMillen 161, 172 (NY!) (NY2652178) (NY2652180), F.Kingdon-Ward 19 (NY!) (NY2652179)	Phet-ya, Phet-yar	FALSE	Angiosperm
206	Acanthaceae	Ruellia bella	Craib	Sagaing Region, Yinmabin District, Salingyi Township	Ruellia	Bull. Misc. Inform. Kew 1918: 366 (1918)	A.F.G Kerr 3605 (K!) (barcode K000882512), K.Z. Hein 016 (KUN)		FALSE	Angiosperm
207	Acanthaceae	Ruellia ciliata	Hornem.	Bago, Mandalay	Ruellia	Pl. Asiat. Rar. 3: 85 (1832)	Wallich, N. 7151 (K!), Wallich, N. 2383 (K!)		FALSE	Angiosperm
208	Acanthaceae	Ruellia geminiflora	Kunth	Sagaing，Magway	Ruellia	Nov. Gen. Sp. 2: 240 (1818)	Aung & Xu 2023 (GBIF)		FALSE	Angiosperm
209	Acanthaceae	Ruellia glischrocalyx	Lindau	Mandalay	Ruellia	Bull. Herb. Boissier , sér. 2, 4: 321 (1904)	Aung & Xu 2023 (GBIF)		FALSE	Angiosperm
210	Acanthaceae	Ruellia macrosiphon	Kurz	Bago, Mon	Ruellia	J. Asiat. Soc. Bengal, Pt. 2, Nat. Hist. 42: 92 (1873)	Kress et al. 2003		FALSE	Angiosperm
211	Acanthaceae	Ruellia patula	Jacq.	Reported from Myanmar	Ruellia	Misc. Austriac. 2: 358 (1779)	Kress et al. 2003		FALSE	Angiosperm
212	Acanthaceae	Ruellia prostrata	Poir.	Mandalay	Ruellia	Encycl. 6: 349 (1804)	Vermeulen 4005 (L!) (L3981353), Wallich 924359 (E00910498)		FALSE	Angiosperm
213	Acanthaceae	Ruellia repens	L.	Mandalay, Mon, Tanintharyi	Ruellia	Mant. Pl. : 89 (1767)	Kress et al. 2003		FALSE	Angiosperm
214	Acanthaceae	Ruellia simplex	C.Wright	Introduced	Ruellia	Anales Acad. Ci. Méd. Habana 6: 321 (1870)	WCVP		FALSE	Angiosperm
215	Acanthaceae	Ruellia suffruticosa	Roxb.	Mandalay	Ruellia	Ann. Bot. Fenn. 58: 208 (2021)	Aung & Xu 2023 (GBIF)		FALSE	Angiosperm
216	Acanthaceae	Ruellia tuberosa	L.	Introduced	Ruellia	Sp. Pl. : 635 (1753)	White 21 (US2132510)	Byauk, Naga-hmaing	FALSE	Angiosperm
217	Acanthaceae	Rungia beddomei	C.B.Clarke	Tanintharyi	Rungia	Fl. Brit. India 4: 549 (1885)	Aung & Xu 2023 (GBIF) & WCVP		TRUE	Angiosperm
218	Acanthaceae	Rungia brandisii	C.B.Clarke	Mon, Mawlamyaing; Tanintharyi	Rungia	Fl. Brit. India 4: 549 (1885)	C. E. O. Kuntze 6284 (NY!) (NY2652194)		FALSE	Angiosperm
219	Acanthaceae	Rungia burmanica	(C.B.Clarke) B.Hansen	Reported from Myanmar	Rungia	Nordic J. Bot. 9: 211 (1989)	Kress et al. 2003		FALSE	Angiosperm
220	Acanthaceae	Rungia khasiana	T.Anderson	Myanmar	Rungia	J. Linn. Soc., Bot. 9: 518 (1867)	WCVP		FALSE	Angiosperm
221	Acanthaceae	Rungia pectinata	(L.) Nees	Pyay, Bago; Kachin; Chin; Mon; Kayin; Magway; Mandalay; Yangon	Rungia	Prodr. 11: 470 (1847)	Wallich, N. 2458 (K!)		FALSE	Angiosperm
222	Acanthaceae	Rungia repens	(L.) Nees	Mandalay	Rungia	Pl. Asiat. Rar. 3: 110 (1832)	Kress et al. 2003	Ka-nyo	FALSE	Angiosperm
223	Acanthaceae	Rungia stolonifera	C.B.Clarke	Shan State: Ywangan Township	Rungia	Fl. Brit. India 4: 547 (1885)	Kim et al. MM-6543 (HHU)		FALSE	Angiosperm
224	Acanthaceae	Sphinctacanthus parkinsonii	C.E.C.Fisch.	Kachin	Sphinctacanthus	Bull. Misc. Inform. Kew 1927: 210 (1927)	Kress et al. 2003		TRUE	Angiosperm
225	Acanthaceae	Staurogyne argentea	Wall.	Sagaing, Htamanthi Wildlife Sanctuary	Staurogyne	Pl. Asiat. Rar. 2: 80 (1831)	Mu Mu Aung 44 (NY!) (NY02648541), Kate Armstrong 1413 (NY!) (NY02654825)		FALSE	Angiosperm
226	Acanthaceae	Staurogyne beddomei	(C.B.Clarke) Kuntze	Sagaing, Htamanthi Wildlife Sanctuary	Staurogyne	Dansk Bot. Ark. xx. 58 (1961), in obs.	Unknown collector 924320 (E00910491)		FALSE	Angiosperm
227	Acanthaceae	Staurogyne coriacea	(T.Anderson ex C.B.Clarke) Kuntze	Sagaing, Tanintharyi, Mon	Staurogyne	Dansk Bot. Ark. xx. 58 (1961), in obs.	Lobb, T.s.n. (K!)		TRUE	Angiosperm
228	Acanthaceae	Staurogyne glutinosa	(Wall. ex C.B.Clarke) Kuntze	Mandalay，Sagaing	Staurogyne	Revis. Gen. Pl. 2: 497 (1891)	Aung & Xu 2023 (GBIF)		FALSE	Angiosperm
229	Acanthaceae	Staurogyne gracilis	(T.Anderson) Kuntze	Ting - sike Martaban, Mon	Staurogyne	Revis. Gen. Pl. 2: 497 (1891)	Parish, C.S. 214 (K!)		TRUE	Angiosperm
230	Acanthaceae	Staurogyne grandiflora	E.Hossain	Dawei, Tanintharyi	Staurogyne	Notes Roy. Bot. Gard. Edinburgh 31: 382 (1972)	Pe, B. 833 (K!)		TRUE	Angiosperm
231	Acanthaceae	Staurogyne helferi	(T.Anderson) Kuntze	Tenasserim and Andamans, Tanintharyi	Staurogyne	Revis. Gen. Pl. 2: 497 (1891)	Helfer, J.W. 37,51 (K!)		TRUE	Angiosperm
232	Acanthaceae	Staurogyne humilis	(Nees) Kuntze	Mon, Tanintharyi	Staurogyne	Revis. Gen. Pl. 2: 497 (1891)	Wallich, N. 7148 (K!), Griffith, W. 6084 (K!)		FALSE	Angiosperm
233	Acanthaceae	Staurogyne incana	(Blume) Kuntze	Tanintharyi	Staurogyne	Revis. Gen. Pl. 2: 497 (1891)	Aung & Xu 2023 (GBIF) & WCVP		FALSE	Angiosperm
234	Acanthaceae	Staurogyne lanceolata	(Blume) Kuntze	Bago，Mandalay，Yangon，Tanintharyi	Staurogyne	Revis. Gen. Pl. 2: 497 (1891)	Aung & Xu 2023 (GBIF) & WCVP		FALSE	Angiosperm
235	Acanthaceae	Staurogyne lasiobotrys	(Nees) Kuntze	Chappedong, Prome, Moulmein	Staurogyne	Revis. Gen. Pl. 2: 497 (1891)	Wallich, N. 9084 (K!)		FALSE	Angiosperm
236	Acanthaceae	Staurogyne longibracteata	E.Hossain	Dawei, Tanintharyi	Staurogyne	Notes Roy. Bot. Gard. Edinburgh 31: 384 (1972)	Kress et al. 2003		FALSE	Angiosperm
237	Acanthaceae	Staurogyne macclellandii	(T.Anderson) Kuntze	Bago	Staurogyne	Revis. Gen. Pl. 2: 497 (1891)	McLelland, J. s.n. (K)		FALSE	Angiosperm
238	Acanthaceae	Staurogyne maclelandii	(T.Anderson) Kuntze	Bago, Tanintharyi	Staurogyne	Revis. Gen. Pl. 2: 497 (1891)	McLelland, J.s.n. (K!)		FALSE	Angiosperm
239	Acanthaceae	Staurogyne macrobotrya	(Kurz) T.F.Daniel & McDade	Bago, Mon	Staurogyne	Aliso 32: 38 (2014)	Wallich 9086 (K!) (K000838869), Kurz, S. 284 (K!)		FALSE	Angiosperm
240	Acanthaceae	Staurogyne macrophylla	(T.Anderson ex C.B.Clarke) Kuntze	Chappedang Hills; Dawei, Tanintharyi	Staurogyne	Revis. Gen. Pl. 2: 497 (1891)	Wallich, N. 9086 (K!)		FALSE	Angiosperm
241	Acanthaceae	Staurogyne malaccensis	C.B.Clarke	Myanmar	Staurogyne	J. Asiat. Soc. Bengal, Pt. 2, Nat. Hist. 74: 636 (1908)	WCVP		FALSE	Angiosperm
242	Acanthaceae	Staurogyne merguensis	(T.Anderson) Kuntze	Mergui, Tanintharyi	Staurogyne	Revis. Gen. Pl. 2: 497 (1891)	Helfer, J.W. 398 (K!)		FALSE	Angiosperm
243	Acanthaceae	Staurogyne obtusa	(Nees) Kuntze	Pyay, Bago; Tanintharyi	Staurogyne	Revis. Gen. Pl. 2: 497 (1891)	Griffith, W. 999 (K!)		FALSE	Angiosperm
244	Acanthaceae	Staurogyne paniculata	(Wall. ex T.Anderson) Kuntze	Mergui, Tanintharyi	Staurogyne	Revis. Gen. Pl. 2: 497 (1891)	Griffith, W. 6082 (K!)		TRUE	Angiosperm
245	Acanthaceae	Staurogyne parviflora	(T.Anderson ex C.B.Clarke) Kuntze	Moulmein, Mon	Staurogyne	Revis. Gen. Pl. 2: 497 (1891)	Lobb, T. s.n. (K!)		TRUE	Angiosperm
246	Acanthaceae	Staurogyne racemosa	(Roxb.) Kuntze	Mon	Staurogyne	Revis. Gen. Pl. 2: 497 (1891)	Aung & Xu 2023 (GBIF) & WCVP		FALSE	Angiosperm
247	Acanthaceae	Staurogyne setigera	(Nees) Kuntze	Tenasserim and Andamans	Staurogyne	Revis. Gen. Pl. 2: 497 (1891)	Helfer, J.W. 6077 (K!)		FALSE	Angiosperm
248	Acanthaceae	Staurogyne shanica	W.W.Sm.	Keng Tung, S. Shan State; Mon	Staurogyne	Bull. Misc. Inform. Kew 1911: 347 (1911)	MacGregor, R.W. 755 (K!)		FALSE	Angiosperm
249	Acanthaceae	Staurogyne spatulata	(Blume) Koord.	Myanmar	Staurogyne	Exkurs.-Fl. Java 3: 211 (1912)	WCVP		FALSE	Angiosperm
250	Acanthaceae	Staurogyne thyrsodes	(Nees) Kuntze	Tanintharyi	Staurogyne	Revis. Gen. Pl. 2: 497 (1891)	Kress et al. 2003		FALSE	Angiosperm
251	Acanthaceae	Staurogyne thyrsoidea	(Nees) Kuntze	[Manchurin]	Staurogyne	Revis. Gen. Pl. 2: 497 (1891)	Griffith 244 (K)		FALSE	Angiosperm
252	Acanthaceae	Strobilanthes abbreviata	Y.F.Deng & J.R.I.Wood	Reported from Myanmar	Strobilanthes	Bot. J. Linn. Soc. 150: 377 (2006)	Kress et al. 2003		FALSE	Angiosperm
253	Acanthaceae	Strobilanthes affinis	(Griff.) Terao ex J.R.I.Wood & J.R.Bennett	Bago, Thandoung	Strobilanthes	Kew Bull. 58: 134 (2003)	F.Kingdon-Ward 18057 (NY!) (NY2652198)		FALSE	Angiosperm
254	Acanthaceae	Strobilanthes alternata	(Burm.f.) Moylan ex J.R.I.Wood	Cultivated	Strobilanthes	Novon 23: 389 (2014)	Kress et al. 2003			Angiosperm
255	Acanthaceae	Strobilanthes angustifrons	C.B.Clarke	Chin	Strobilanthes	Fl. Brit. India 4: 466 (1884)	Kress et al. 2003		FALSE	Angiosperm
256	Acanthaceae	Strobilanthes aprica	(Hance) T.Anderson ex Benth.	North Triangle (Hkinlum), Kachin	Strobilanthes	Fl. Hongk. : 262 (1861)	Kress et al. 2003		FALSE	Angiosperm
257	Acanthaceae	Strobilanthes arenicola	W.W.Sm.	Kachin, Sagaing, Shan	Strobilanthes	Notes Roy. Bot. Gard. Edinburgh 10: 190 (1918)	Toppin, S.M. 4108 (K!), F.Kingdon-Ward 18 (NY!) (NY2652200)		TRUE	Angiosperm
258	Acanthaceae	Strobilanthes asymmetrica	J.R.I.Wood & J.R.Benn.	Chin State, Kanpetlet, Natma Taung	Strobilanthes	Kew Bull. 58: 161 (2003)	Fujikawa et al. 095378 [FHO, MBK, RAF])		FALSE	Angiosperm
259	Acanthaceae	Strobilanthes atropurpurea	Nees	Kachin, Myitkyina, Mali Itba Valley	Strobilanthes	Pl. Asiat. Rar. 3: 86 (1832)	F. Kingdon-Ward 1913 (E00133485)		FALSE	Angiosperm
260	Acanthaceae	Strobilanthes auriculata	Nees	Bago, Shan, Tanintharyi, Yangon, Kachin, Sagaing	Strobilanthes	Pl. Asiat. Rar. 3: 86 (1832)	McClelland, J.s.n. (K!), Beddome, R.H. 97 , 99 (K!)		FALSE	Angiosperm
261	Acanthaceae	Strobilanthes auriculatus	Nees	Shan，Nay Pyi Taw ，Mandalay	Strobilanthes	Pl. Asiat. Rar. 3: 86 1832	Aung & Xu 2023 (GBIF)	Hmaw-yan, Paung-thaung, Saingnan	FALSE	Angiosperm
262	Acanthaceae	Strobilanthes brandisii	T.Anderson	Bago, Chin, Kachin	Strobilanthes	J. Linn. Soc., Bot. 9: 475 (1867)	Brandis, D. 824 (K!)	Tampee	FALSE	Angiosperm
263	Acanthaceae	Strobilanthes brunelloides	(Lam.) J.R.I.Wood	Birma and Malay Peninsula	Strobilanthes	Novon 23: 389 (2014)	Griffith s.n. & 6091 (K!)		FALSE	Angiosperm
264	Acanthaceae	Strobilanthes candida	J.R.I.Wood	Kachin	Strobilanthes	Edinburgh J. Bot. 51: 236 (1994)	Ward, F.K. 7352 (K!)		TRUE	Angiosperm
265	Acanthaceae	Strobilanthes capitata	(Nees) T.Anderson	Bago, Chin, Kachin	Strobilanthes	J. Linn. Soc., Bot. 9: 475 (1867)	F.Kingdon-Ward 18379 (NY!) (NY2652202)		FALSE	Angiosperm
266	Acanthaceae	Strobilanthes chrysodelta	J.R.I.Wood	Shan: Hills E of Mong Kai	Strobilanthes	Kew Bull. 64: 41 (2009)	F.Kingdon-Ward 8859 (NY!) (NY1163548)		FALSE	Angiosperm
267	Acanthaceae	Strobilanthes congesta	Terao	Reported from Myanmar	Strobilanthes	Notes Roy. Bot. Gard. Edinburgh 40: 153 (1982)	Kress et al. 2003		FALSE	Angiosperm
268	Acanthaceae	Strobilanthes connata	Collett & Hemsl.	Shan Hills, E. Karenui district	Strobilanthes	J. Linn. Soc., Bot. 28: 104 (1890)	Collett, H. 980 (K!)		TRUE	Angiosperm
269	Acanthaceae	Strobilanthes consors	C.B.Clarke	Shan State, Hills W of Keng Tung,	Strobilanthes	Bot. Jahrb. Syst. 41: 66 (1907)	Kingdon Ward 8773 [NY]		FALSE	Angiosperm
270	Acanthaceae	Strobilanthes crataegifolia	T.Anderson	Mon	Strobilanthes	J. Linn. Soc., Bot. 9: 477 (1867)	Parsih, C.S.P. 413 (K!)		TRUE	Angiosperm
271	Acanthaceae	Strobilanthes crossandra	(Steud.) J.R.I.Wood	Pegu Yoma, E and W Slopes	Strobilanthes	Novon 23: 391 (2014)	Kurz, S. 2125 (K!)		FALSE	Angiosperm
272	Acanthaceae	Strobilanthes cruciata	(Bremek.) Terao	Kachin State, Putao, Hkamti Plain & Sagaing Region	Strobilanthes	Acta Phytotax. Geobot. 31: 59 (1980)	Kingdon Ward 9052 [BM], Kingdon Ward 12873 [BM], Armstrong et al. 2788 [E, FHO, NY, RAF])		FALSE	Angiosperm
273	Acanthaceae	Strobilanthes cusia	(Nees) Kuntze	Kachin	Strobilanthes	Revis. Gen. Pl. 2: 499 (1891)	F.Kingdon-Ward 9036 (NY!) (NY2652205)	Hun, Mah-tatap, Me-gyi, Mun-gyi	FALSE	Angiosperm
274	Acanthaceae	Strobilanthes cystolithigera	Lindau	Reported from Myanmar	Strobilanthes	Bull. Herb. Boissier 5: 651 (1897)	Kress et al. 2003		FALSE	Angiosperm
275	Acanthaceae	Strobilanthes dalzielii	(W.W.Sm.) Benoist	Reported from Myanmar	Strobilanthes	Fl. Indo-Chine 4: 679 (1935)	Kress et al. 2003		FALSE	Angiosperm
276	Acanthaceae	Strobilanthes dasysperma	Kurz	Chin State, Natma Taung & Bago Region	Strobilanthes	J. Asiat. Soc. Bengal, Pt. 2, Nat. Hist. 42: 94 (1873)	WCVP		TRUE	Angiosperm
277	Acanthaceae	Strobilanthes denticulata	(Nees) T.Anderson	Myanmar	Strobilanthes	J. Linn. Soc., Bot. 9: 483 (1867)	WCVP		FALSE	Angiosperm
278	Acanthaceae	Strobilanthes dimorphotricha	Hance	Myanmar	Strobilanthes	J. Bot. 21: 355 (1883)	WCVP		FALSE	Angiosperm
279	Acanthaceae	Strobilanthes discolor	T.Anderson	Matupi, Chin; Hkamti, Sagaing	Strobilanthes	J. Linn. Soc., Bot. 9: 477 (1867)	Fujikawa et al. 084033 (FHO, MBK), Tanaka et al. MY2777 (FHO, RAF, TNS), Meebold 7381 (B)		FALSE	Angiosperm
280	Acanthaceae	Strobilanthes echinata	Nees	Reported from Myanmar	Strobilanthes	Pl. Asiat. Rar. 3: 85 (1832)	Kress et al. 2003		FALSE	Angiosperm
281	Acanthaceae	Strobilanthes elongata	C.B.Clarke	Tenasserim and Andamans	Strobilanthes	Fl. Brit. India 4: 470 (1884)	Helfer, J.W. 6115 (K!)		FALSE	Angiosperm
282	Acanthaceae	Strobilanthes erecta	C.B.Clarke	Shan State, Loi Mwe	Strobilanthes	Bot. Jahrb. Syst. 41: 67 (1907)	MacGregor 9 [CAL, E]		FALSE	Angiosperm
283	Acanthaceae	Strobilanthes esquirolii	H.Lév.	Mandalay Region, PyinOoLwin Tsp, Pay Chin Myaung Waterfall	Strobilanthes	Repert. Spec. Nov. Regni Veg. 12: 18 (1913)	Tanaka et al. 028938 [FHO, MBK, RAF]		FALSE	Angiosperm
284	Acanthaceae	Strobilanthes euantha	J.R.I.Wood	Reported from Myanmar	Strobilanthes	Kew Bull. 58: 697 (2003)	KEW Herbarium		FALSE	Angiosperm
285	Acanthaceae	Strobilanthes extensa	(Nees) Nees	Shan	Strobilanthes	Prodr. 11: 195 (1847)	Kress et al. 2003		FALSE	Angiosperm
286	Acanthaceae	Strobilanthes falconeri	T.Anderson	Mon, Tanintharyi	Strobilanthes	J. Linn. Soc., Bot. 9: 484 (1867)	Falconer, H. 423 (K!)		TRUE	Angiosperm
287	Acanthaceae	Strobilanthes farinosa	C.B.Clarke	Mon	Strobilanthes	Fl. Brit. India 4: 470 (1884)	Kress et al. 2003		TRUE	Angiosperm
288	Acanthaceae	Strobilanthes fimbriata	Nees	Reported from Myanmar	Strobilanthes	Pl. Asiat. Rar. 3: 85 (1832)	Kress et al. 2003		FALSE	Angiosperm
289	Acanthaceae	Strobilanthes flava	Kurz	Pegu Yoma, E and W Slopes	Strobilanthes	J. Asiat. Soc. Bengal, Pt. 2, Nat. Hist. 39: 78 (1870)	Kurz, S. 2130 (K!)	Buso, Kyit-pa-sit, Myet-hra-pan, Phon-so-gale, Tamase-kyan	TRUE	Angiosperm
290	Acanthaceae	Strobilanthes fluviatilis	(C.B.Clarke ex W.W.Sm.) Moylan & Y.F.Deng	Shan State	Strobilanthes	Bot. J. Linn. Soc. 150: 389 (2006)	Robertson 242 [K]		FALSE	Angiosperm
291	Acanthaceae	Strobilanthes frondosa	J.R.I.Wood	Reported from Myanmar	Strobilanthes	Edinburgh J. Bot. 51: 239 (1994)	Kress et al. 2003		FALSE	Angiosperm
292	Acanthaceae	Strobilanthes glaucescens	Nees	Pyay, Bago; Mon	Strobilanthes	Pl. Asiat. Rar. 3: 85 (1832)	s.coll. 7155 A (K!), Wallich, N. 7155 B (K!), Griffith, W.s.n. (K!)		FALSE	Angiosperm
293	Acanthaceae	Strobilanthes glomerata	(Nees) T.Anderson	Mandalay, Sagaing, Shan	Strobilanthes	J. Linn. Soc., Bot. 9: 475 (1867)	Kress et al. 2003		FALSE	Angiosperm
294	Acanthaceae	Strobilanthes glutinosus	Nees	Chin，Mandalay，Shan	Strobilanthes	Pl. Asiat. Rar. 3: 86 (1832)	Aung & Xu 2023 (GBIF)		FALSE	Angiosperm
295	Acanthaceae	Strobilanthes gregalis	Collett & Hemsl.	Shan	Strobilanthes	J. Linn. Soc., Bot. 27: 104 (1890)	Hole, R.S.s.n. (K!), Collett, H. 944 (K!)		TRUE	Angiosperm
296	Acanthaceae	Strobilanthes habracanthoides	J.R.I.Wood	Tanintharyi	Strobilanthes	Kew Bull. 50: 22 (1995)	Aung & Xu 2023 (GBIF)		FALSE	Angiosperm
297	Acanthaceae	Strobilanthes hamiltoniana	(Steud.) Bosser & Heine	Kachin, Sagaing	Strobilanthes	Bull. Mus. Natl. Hist. Nat., B, Adansonia 10: 148 (1988)	J.E. McMillen 26 (NY!) (NY2652212), F.Kingdon-Ward 24 (NY!) (NY2652211)		FALSE	Angiosperm
298	Acanthaceae	Strobilanthes helferi	T.Anderson	Tanintharyi	Strobilanthes	J. Linn. Soc., Bot. 9: 472 (1867)	Helfer, J.W. 6117 (K!)		TRUE	Angiosperm
299	Acanthaceae	Strobilanthes helicta	T.Anderson	Banks of Hpuginhka River	Strobilanthes	J. Linn. Soc., Bot. 9: 479 (1867)	Unknown collector 924469 (E00910557)		FALSE	Angiosperm
300	Acanthaceae	Strobilanthes heliophila	J.R.I.Wood	Tanintharyi, Kachin, Chin	Strobilanthes	Kew Bull. 58: 98 (2003)	J. Keenan, U.T. Aung, R.H. Rule 1681 (K!) (NY!) (NY2859399)		FALSE	Angiosperm
301	Acanthaceae	Strobilanthes hians	J.R.I.Wood & K.Armstr.	Sagaing Division, Hkamti Distr.,	Strobilanthes	Kew Bull. 77: 522 (2022)	Kate Armstrong, J. Richard Abbott, Thet Yu Nwe, Ye Yint Tun, Phoe La Pyae, Daniel Aung & Kaw Ree Ke 3262 (holotype NY 02655845, isotype RAF).		TRUE	Angiosperm
302	Acanthaceae	Strobilanthes hossei	C.B.Clarke	Chin, Kachin, Shan, Sagaing	Strobilanthes	Bot. Jahrb. Syst. 41: 67 (1907)	Kress et al. 2003	Kadu	FALSE	Angiosperm
303	Acanthaceae	Strobilanthes imbricata	Nees	Bago, Shan, Tanintharyi, Kachin, Chin, Kayin	Strobilanthes	Pl. Asiat. Rar. 3: 86 (1832)	Kurz, S. 788 (K!), Wallich, N. 7156 (K!)		FALSE	Angiosperm
304	Acanthaceae	Strobilanthes inflata	T.Anderson	Chin; Kachin; Mogok, Mandalay; Shan	Strobilanthes	J. Linn. Soc., Bot. 9: 476 (1867)	F. Kingdon-Ward 21576 (A!) (A00423037) & (US!) (US3058144)		FALSE	Angiosperm
305	Acanthaceae	Strobilanthes kachinensis	J.R.I.Wood & J.R.Benn.	Kachin, Chin, Kayin	Strobilanthes	Kew Bull. 58: 170 (2003)	Toppin 4040 (E!)		TRUE	Angiosperm
306	Acanthaceae	Strobilanthes karensium	Kurz	Kayin State	Strobilanthes	J. Asiat. Soc. Bengal, Pt. 2, Nat. Hist. 42: 94 (1873)	S. Kurz s.n*. [CAL]		FALSE	Angiosperm
307	Acanthaceae	Strobilanthes kingdonii	J.R.I.Wood	Sagaing Region	Strobilanthes	Edinburgh J. Bot. 51: 244 (1994)	Kingdon Ward 11233 [BM]		FALSE	Angiosperm
308	Acanthaceae	Strobilanthes kunthianus	T.Anderson	Shan	Strobilanthes		Kress et al. 2003	Megyi	FALSE	Angiosperm
309	Acanthaceae	Strobilanthes lachenensis	C.B.Clarke	Myanmar	Strobilanthes	Fl. Brit. India 4: 465 (1884)	WCVP		FALSE	Angiosperm
310	Acanthaceae	Strobilanthes lamiifolia	(Nees) T.Anderson	Kayin, Mon	Strobilanthes	J. Linn. Soc., Bot. 9: 476 (1867)	Parish, C.S.P. 402 (K!)		FALSE	Angiosperm
311	Acanthaceae	Strobilanthes lamioides	T.Anderson	Bago, Mon	Strobilanthes	J. Linn. Soc., Bot. 9: 485 (1867)	Kress et al. 2003		TRUE	Angiosperm
312	Acanthaceae	Strobilanthes lanceifolia	T.Anderson	Mon, Tanintharyi, Chin	Strobilanthes	J. Linn. Soc., Bot. 9: 480 (1867)	Kress et al. 2003		FALSE	Angiosperm
313	Acanthaceae	Strobilanthes longipes	C.B.Clarke	Kayin State & Tanintharyi Region	Strobilanthes	Kew Bull. 58: 56 (2003)	Beddome 218* [BM], Parker 3102 [K])		FALSE	Angiosperm
314	Acanthaceae	Strobilanthes longispica	(H.P.Tsui) J.R.I.Wood & Y.F.Deng	Tanintharyi, Bago	Strobilanthes	Bot. J. Linn. Soc. 150: 383 (2006)	Kingdon-Ward 9184 (BM!) (BM000906299) & (E!) (E00133491)		FALSE	Angiosperm
315	Acanthaceae	Strobilanthes maxwellii	J.R.I.Wood	Tanintharyi Nature Reserve, Yephyu Tsp, Tanintharyi Region	Strobilanthes	Kew Bull. 58: 103 (2003)	S. Tagane et al. MY4337 [FHO, TNS]		FALSE	Angiosperm
316	Acanthaceae	Strobilanthes microcarpa	T.Anderson	Tanintharyi	Strobilanthes	J. Linn. Soc., Bot. 9: 482 (1867)	Helfer, J.W. 29 (K!)		TRUE	Angiosperm
317	Acanthaceae	Strobilanthes mogokensis	Lace	Mandalay, Bago, Shan	Strobilanthes	Bull. Misc. Inform. Kew 1915: 406 (1915)	Kress et al. 2003		FALSE	Angiosperm
318	Acanthaceae	Strobilanthes moschifera	Blume	Bago Region, Bago & Mon State, Mawlamyine	Strobilanthes	Bijdr. Fl. Ned. Ind. : 800 (1826)	Kurz 2129 [K], Falconer 402_x000D__x000D__x000D__x000D__x000D__x000D__x000D_ [CAL]		FALSE	Angiosperm
319	Acanthaceae	Strobilanthes multidens	C.B.Clarke	Keng Tung, Shan	Strobilanthes	Fl. Brit. India 4: 461 (1884)	Griffith, W. 2398 (K!)		FALSE	Angiosperm
320	Acanthaceae	Strobilanthes muratae	J.R.I.Wood	Chin: Mt. Victoria, Nat Ma Taung National Park	Strobilanthes	Kew Bull. 64: 39 (2009)	Jin Murata et al., 022905 (FHO) (MBK)		TRUE	Angiosperm
321	Acanthaceae	Strobilanthes nobilis	C.B.Clarke	Keng Tung, Shan; Bago	Strobilanthes	Fl. Brit. India 4: 471 (1884)	Wallich, N. (Gbif)		FALSE	Angiosperm
322	Acanthaceae	Strobilanthes obtusibracteata	Terao	Bago	Strobilanthes	Notes Roy. Bot. Gard. Edinburgh 40: 154 (1982)	Kress et al. 2003		TRUE	Angiosperm
323	Acanthaceae	Strobilanthes oresbia	W.W.Sm.	Myanmar	Strobilanthes	Notes Roy. Bot. Gard. Edinburgh 10: 196 (1918)	WCVP		FALSE	Angiosperm
324	Acanthaceae	Strobilanthes oresbius	W.W.Sm.	Chin, Kachin, Shan, Bago, Mon	Strobilanthes	Notes Roy. Bot. Gard. Edinburgh 10(49–50): 196–197 1918	Kress et al. 2003		FALSE	Angiosperm
325	Acanthaceae	Strobilanthes panichanga	(Nees) T.Anderson	Kachin, Bago, Mon	Strobilanthes	J. Linn. Soc., Bot. 9: 478 (1867)	F. Kingdon-Ward 9034 (NY!) (NY2652217)		FALSE	Angiosperm
326	Acanthaceae	Strobilanthes paniculata	(Nees) Miq.	Tanintharyi	Strobilanthes	Fl. Ned. Ind. 2: 802 (1858)	Kress et al. 2003		FALSE	Angiosperm
327	Acanthaceae	Strobilanthes paniculiformis	J.R.I.Wood	Mergui, Myinmolekat, Tanintharyi; Kachin	Strobilanthes	Kew Bull. 61: 10 (2006)	Mokim, S hb (P!) (P00218531)		FALSE	Angiosperm
328	Acanthaceae	Strobilanthes pavala	(Roxb.) J.R.I.Wood	Pegu Yomah, E and W. Slopes	Strobilanthes	Novon 23: 392 (2014)	Kurz, S. 2125 (K)		FALSE	Angiosperm
329	Acanthaceae	Strobilanthes pedunculosa	Miq.	Tanintharyi Region, Dawei Tsp	Strobilanthes	Fl. Ned. Ind. 2: 803 (1858)	P. T. Russell 2125 [CAL])		FALSE	Angiosperm
330	Acanthaceae	Strobilanthes pentastemonoides	(Nees) T.Anderson	Sagaing, Chin	Strobilanthes	J. Linn. Soc., Bot. 9: 477 (1867)	Kress et al. 2003		FALSE	Angiosperm
331	Acanthaceae	Strobilanthes phyllostachya	Kurz	Bago, Mon, Tanintharyi. Yangon	Strobilanthes	J. Asiat. Soc. Bengal, Pt. 2, Nat. Hist. 40: 75 (1871)	McClelland, J.s.n. (K!)	Yamazi, Ye-magyi	FALSE	Angiosperm
332	Acanthaceae	Strobilanthes polyneuros	C.B.Clarke ex W.W.Sm.	Myanmar	Strobilanthes	Notes Roy. Bot. Gard. Edinburgh 10: 198 (1918)	WCVP		FALSE	Angiosperm
333	Acanthaceae	Strobilanthes pulneyensis	C.B.Clarke	Mandalay	Strobilanthes	Fl. Brit. India 4: 438 (1884)	Aung & Xu 2023 (GBIF)		FALSE	Angiosperm
334	Acanthaceae	Strobilanthes quadrifaria	(Wall. ex Nees) Y.F.Deng	Mawlamyine, Mon; Bago	Strobilanthes	Acta Phytotax. Sin. 45: 849 (2007)	Parish, C.S.P. 403 (K!)		FALSE	Angiosperm
335	Acanthaceae	Strobilanthes ramulosa	J.R.I.Wood	Kachin	Strobilanthes	Kew Bull. 64: 43 (2009)	F. Kingdon-Ward 9031 (BM)		TRUE	Angiosperm
336	Acanthaceae	Strobilanthes recurva	C.B.Clarke	Moulmein, Mon; Chin	Strobilanthes	J. Linn. Soc., Bot. 25: 52 (1889)	Clarke, C.B. 41379 (K!)		FALSE	Angiosperm
337	Acanthaceae	Strobilanthes remota	T.Anderson	Myanmar	Strobilanthes	J. Linn. Soc., Bot. 9: 471 (1867)	WCVP		TRUE	Angiosperm
338	Acanthaceae	Strobilanthes repanda	(Blume) J.R.Benn.	Mandalay Region & Tanintharyi Region	Strobilanthes	Kew Bull. 58: 56 (2003)	Wallich 7153 [K], Murata et al. 327 [FHO, MBK], Tanaka et al. 021844 [FHO, MBK], Parker 2594 [K], Helfer 304 [CAL, K]		FALSE	Angiosperm
339	Acanthaceae	Strobilanthes reptans	(G.Forst.) Moylan ex Y.F.Deng & J.R.I.Wood	Introduced	Strobilanthes	Fl. China 19: 390 (2011)	WCVP		FALSE	Angiosperm
340	Acanthaceae	Strobilanthes rosea	Nees	Thigon, Thayetmyo (Now Thayet) District, Magway	Strobilanthes	Pl. Asiat. Rar. 3: 84 (1832)	Lace, J.H. 2702 (K)	Me-gyi	FALSE	Angiosperm
341	Acanthaceae	Strobilanthes roseus	Nees	Kachin, Magway, Mandalay, Sagaing, Tanintharyi, Bago, Yangon	Strobilanthes	Pl. Asiat. Rar. 3: 84 (1832)	Wallich, N. 7154 A (K!), s.coll. 7154 B (K!)		FALSE	Angiosperm
342	Acanthaceae	Strobilanthes rubescens	T.Anderson	Bago, Kachin, Kayin, Tanintharyi, Yangon, Mon	Strobilanthes	J. Linn. Soc., Bot. 9: 479 (1867)	Kress et al. 2003		FALSE	Angiosperm
343	Acanthaceae	Strobilanthes rufescens	(Roth) T.Anderson	Bago, Kayin, Mon, Sagaing, Tanintharyi, Mandalay, Shan	Strobilanthes	J. Linn. Soc., Bot. 9: 472 (1867)	Parish, C.S.P. 412 (K!), Beddome, R.H. 93 (K!), Helfer, J.W. 6118 (K!)	Lahk-ran, Mawyan, Moyan, Myauk-yo, Saingnan	FALSE	Angiosperm
344	Acanthaceae	Strobilanthes sanjappae	Karthik. & Moorthy	Myanmar	Strobilanthes	Fl. Pl. India : 57 (2009)	WCVP		FALSE	Angiosperm
345	Acanthaceae	Strobilanthes scaber	Nees	Chin, Yangon, Tanintharyi	Strobilanthes	Enum. Pl. Zeyl. [Thwaites] 227, partim.	Griffith, W. 278 (K!)	Ku-thi	FALSE	Angiosperm
346	Acanthaceae	Strobilanthes scabra	Nees	Prome	Strobilanthes	Pl. Asiat. Rar. 3: 84 (1832)	Wallich, N. 2393 (K!)		FALSE	Angiosperm
347	Acanthaceae	Strobilanthes secunda	T.Anderson	Myanmar	Strobilanthes	J. Linn. Soc., Bot. 9: 480 (1867)	WCVP		FALSE	Angiosperm
348	Acanthaceae	Strobilanthes serpens	(Nees) J.R.I.Wood & Scotland	Tanintharyi Region	Strobilanthes	Kew Bull. 76: 834 (2021)	Keenan et al. 1740 [E]		FALSE	Angiosperm
349	Acanthaceae	Strobilanthes serrata	J.B.Imlay	Mandalay, Kachin	Strobilanthes	Bull. Misc. Inform. Kew 1939: 117 (1939)	Lace, John Henry 6019 (K!)		FALSE	Angiosperm
350	Acanthaceae	Strobilanthes setosa	J.R.I.Wood	Mandalay, Ruby Mines District, Bernardmyo to Mogok	Strobilanthes	Edinburgh J. Bot. 51: 259 (1994)	Kress et al. 2003		TRUE	Angiosperm
351	Acanthaceae	Strobilanthes sexennis	Nees	Kachin	Strobilanthes	Compan. Bot. Mag. 2: 312 (1837)	Aung & Xu 2023 (GBIF)		FALSE	Angiosperm
352	Acanthaceae	Strobilanthes shanensis	(Bremek.) J.R.I.Wood	Shan	Strobilanthes	Edinburgh J. Bot. 51: 214 (1994)	s.coll. 8025 A (K!), Meebold, A. 8025 B (K!)		TRUE	Angiosperm
353	Acanthaceae	Strobilanthes simonsii	T.Anderson	Bago, Mon, Tanintharyi	Strobilanthes	J. Linn. Soc., Bot. 9: 474 (1867)	Kress et al. 2003		FALSE	Angiosperm
354	Acanthaceae	Strobilanthes simplex	J.R.I.Wood	Mandalay, Ruby Mines District, Bernardmyo to Mogok	Strobilanthes	Edinburgh J. Bot. 51: 259 (1994)	Kingdon-Ward 18867 (BM!) (BM000898044) (BM000906332)		FALSE	Angiosperm
355	Acanthaceae	Strobilanthes spathulata	R.Parker	Myanmar	Strobilanthes	Repert. Spec. Nov. Regni Veg. 29: 105 (1931)	WCVP		TRUE	Angiosperm
356	Acanthaceae	Strobilanthes speciosa	Blume	Mandalay, Ruby Mines District, Bernardmyo to Mogok	Strobilanthes	Bijdr. Fl. Ned. Ind. : 799 (1826)	Rock 701 (US1090452) & hb (P!) (P00218546)		FALSE	Angiosperm
357	Acanthaceae	Strobilanthes straminea	W.W.Sm.	Kachin, Mandalay	Strobilanthes	Notes Roy. Bot. Gard. Edinburgh 10: 200 (1918)	Kress et al. 2003		TRUE	Angiosperm
358	Acanthaceae	Strobilanthes subnudata	C.B.Clarke	Myanmar	Strobilanthes	Fl. Brit. India 4: 472 (1884)	WCVP		FALSE	Angiosperm
359	Acanthaceae	Strobilanthes tanakae	J.R.I.Wood	Chin, Nat Ma Taung National park	Strobilanthes	Kew Bull. 64: 41 (2009)	Jin Murata et al. 025237 (FHO) (K) (TI)		TRUE	Angiosperm
360	Acanthaceae	Strobilanthes timorensis	Nees	Yangon	Strobilanthes	Prodr. 11: 178 (1847)	Aung & Xu 2023 (GBIF)		FALSE	Angiosperm
361	Acanthaceae	Strobilanthes tomentosa	(Nees) J.R.I.Wood	Pyay, Bago	Strobilanthes	Kew Bull. 64: 16 (2009)	Lace 5294 (E00133505)		FALSE	Angiosperm
362	Acanthaceae	Strobilanthes tonkinensis	Lindau	Chin State & Tanintharyi Region	Strobilanthes	Bull. Herb. Boissier 5: 651 (1897)	Law Shein 088320 [FHO, MBK], Parkinson s.n. [CAL]		FALSE	Angiosperm
363	Acanthaceae	Strobilanthes torrentium	Benoist	Myitkyina, Kachin	Strobilanthes	Bull. Mus. Natl. Hist. Nat. 28: 188 (1922)	Srisanga et al. 097600 (E00758309), Kingdon-Ward 3525 (E00133511)		FALSE	Angiosperm
364	Acanthaceae	Strobilanthes walkeri	Arn. ex Nees	Shan，Magway，Chin	Strobilanthes	Compan. Bot. Mag. 2: 312 (1837)	Aung & Xu 2023 (GBIF)		FALSE	Angiosperm
365	Acanthaceae	Strobilanthes wallichii	Nees	Kachin	Strobilanthes	Pl. Asiat. Rar. 3: 87 (1832)	Kress et al. 2003		FALSE	Angiosperm
366	Acanthaceae	Strobilanthes wardiana	J.R.I.Wood	Kachin	Strobilanthes	Kew Bull. 64: 28 (2009)	Kingdon-Ward, Francis 6632 (K!) (K000882830) (K0008822831)		TRUE	Angiosperm
367	Acanthaceae	Strobilanthes yunnanensis	Diels	Kachin	Strobilanthes	Notes Roy. Bot. Gard. Edinburgh 5: 164 (1912)	Kress et al. 2003		FALSE	Angiosperm
368	Acanthaceae	Thunbergia affinis	S.Moore	Cultivated	Thunbergia	J. Bot. 18: 5 (1880)	Kress et al. 2003			Angiosperm
369	Acanthaceae	Thunbergia alata	Bojer ex Sims	Cultivated	Thunbergia	Bot. Mag. 52: t. 2591 (1825)	Kress et al. 2003	Black-eyed Susan	FALSE	Angiosperm
370	Acanthaceae	Thunbergia coccinea	Wall. ex D.Don	Chin, Kachin, Sagaing, Shan, Tanintharyi, Mandalay	Thunbergia	Prodr. Fl. Nepal. : 120 (1825)	Kress et al. 2003	Kyi-ni-nwe, Mokku-ku, Nwe-nyo, Shanang-kaji	FALSE	Angiosperm
371	Acanthaceae	Thunbergia convolvulifolia	Baker	Sagaing，Mandalay	Thunbergia	J. Linn. Soc., Bot. 21: 428 (1885)	Aung & Xu 2023 (GBIF)		FALSE	Angiosperm
372	Acanthaceae	Thunbergia erecta	(Benth.) T.Anderson	Bago, Mandalay, Yangon	Thunbergia	J. Proc. Linn. Soc., Bot. 7: 18 (1863)	Kress et al. 2003	Kwa-nyo	FALSE	Angiosperm
373	Acanthaceae	Thunbergia fragrans	Roxb.	Mandalay, Yangon	Thunbergia	Pl. Coromandel 1: 47 (1796)	Kress et al. 2003	Pan-ye-sut	FALSE	Angiosperm
374	Acanthaceae	Thunbergia grandiflora	Roxb.	Bago, Mandalay, Yangon, Tanintharyi, Sagaing, Mon	Thunbergia	Bot. Reg. 6: 6 (1820)	Kate Armstrong et al. 0653 (NY!) (TNS!), Soe Myint Aye et al. 028 (NY!) (TNS!), Wallich, N. 768 (K!)	Pan-ye-sut-nwe	FALSE	Angiosperm
375	Acanthaceae	Thunbergia hossei	C.B.Clarke	Naturalized	Thunbergia	Bot. Jahrb. Syst. 41: 64 (1907)	Kress et al. 2003	Shanang, Shanangkaba	FALSE	Angiosperm
376	Acanthaceae	Thunbergia laurifolia	Lindl.	Bago, Kachin, Mandalay, Yangon, Magway, Chin	Thunbergia	Gard. Chron. 1856: 260 (1856)	Kress et al. 2003	Kyi-kan-hnok-thi, Kyini-nwe, Nwe-nyo, Pan-ye-sut-nwe	FALSE	Angiosperm
377	Acanthaceae	Thunbergia lutea	T.Anderson	Chin, Kachin, Sagaing, Mandalay, Mon	Thunbergia	J. Linn. Soc., Bot. 9: 448 (1867)	Lace, J.H. 6000 (K!)		FALSE	Angiosperm
378	Acanthaceae	Thunbergia papilionacea	W.W.Sm.	Tanintharyi, Shan	Thunbergia	Rec. Bot. Surv. India 6: 103 (1914)	Kress et al. 2003		TRUE	Angiosperm
379	Acanthaceae	Thunbergia smilacifolia	Kurz	Reported from Myanmar	Thunbergia	Forest Fl. Burma 2: 241 (1877)	Kress et al. 2003		TRUE	Angiosperm
380	Achariaceae	Gynocardia odorata	R.Br.	Kachin, Putao; Htamanthi Wildlife Sanctuary, Sagaing; Tanintharyi, Shan	Gynocardia	Pl. Coromandel 3: 95 (1820)	Xiaohua Jin et al. PT-2214 (PE!)	Joung-pung, Kalaw	FALSE	Angiosperm
381	Achariaceae	Hydnocarpus castaneus	Hook.f. & Thomson	Htamanthi Wildlife Sanctuary, Sagaing; Rakhine	Hydnocarpus	Fl. Brit. India 1: 197 (1872)	Helfer 4362 (K!) (K000591326), Kate Armstrong 2466 (NY!) (NY02655226), J. F. Rock 744 (US1090008)		FALSE	Angiosperm
382	Achariaceae	Hydnocarpus dawnensis	C.E.Parkinson & C.E.C.Fisch.	Kayin, Mon, Tanintharyi	Hydnocarpus	Bull. Misc. Inform. Kew 1928: 43 (1928)	Kress et al. 2003		TRUE	Angiosperm
383	Achariaceae	Hydnocarpus heterophyllus	Blume	Bago, Mon	Hydnocarpus	Rumphia 4: 22 (1849)	Kress et al. 2003		FALSE	Angiosperm
384	Achariaceae	Hydnocarpus humei	Ridl.	Dawna hills, Kayin	Hydnocarpus	Bull. Misc. Inform. Kew 1926: 470 (1926)	Parkinson, C.E 5240 (K!) (K000591351)		FALSE	Angiosperm
385	Achariaceae	Hydnocarpus ilicifolius	King	Tanintharyi	Hydnocarpus	Ann. Roy. Bot. Gard. (Calcutta) 5: 130 (1895)	Nobuyuki Tanaka et al. MY 2550 (RAF!) (TNS!)		FALSE	Angiosperm
386	Achariaceae	Hydnocarpus kurzii	(King) Warb.	Sagaing, Bago, Kayin	Hydnocarpus	Nat. Pflanzenfam. 3(6a): 21 (1893)	Kurz, S. 1821 (K!), s.coll. 4363 (K!)	Chaulmoogra, Kalaw, Kalaw-so	FALSE	Angiosperm
387	Achariaceae	Hydnocarpus macrocarpa	(Bedd.) Warb.	Kachin, Sagaing, Tanintharyi	Hydnocarpus	Nat. Pflanzenfam. 3(6a): 21 (1893)	Chin 65 (K!)	Kalaw, Kalaw-ni	FALSE	Angiosperm
388	Achariaceae	Hydnocarpus macrocarpus	(Bedd.) Warb.	Myanmar	Hydnocarpus	Nat. Pflanzenfam. 3(6a): 21 (1893)	WCVP		FALSE	Angiosperm
389	Achariaceae	Hydnocarpus pentandrus	(Buch.-Ham.) Oken	Yangon	Hydnocarpus	Allg. Naturgesch. 3(2): 1381 (1841)	Dickason FG 7145 (L!) (L2470221)		FALSE	Angiosperm
390	Achariaceae	Hydnocarpus verrucosus	C.E.Parkinson & C.E.C.Fisch.	Kayin, Mon, Tanintharyi	Hydnocarpus	Bull. Misc. Inform. Kew 1928: 42 (1928)	Kress et al. 2003	Kalaw-ni	TRUE	Angiosperm
391	Achariaceae	Ryparosa caesia	Blume ex Baill.	Bago	Ryparosa	Meded. Lands Plantentuin 33: 11 (1900)	Aung & Xu 2023 (GBIF)		FALSE	Angiosperm
392	Achariaceae	Ryparosa javanica	(Blume) Kurz ex Koord. & Valeton	[Hui Sai Kao, Tenesserim], Tanintharyi	Ryparosa	Meded. Lands Plantentuin 33: 11 (1900)	Kerr, A.F.G. 21650 (K)		FALSE	Angiosperm
393	Achariaceae	Ryparosa wrayi	King	Myanmar	Ryparosa	J. Asiat. Soc. Bengal, Pt. 2, Nat. Hist. 59: 126 (1890)	WCVP		FALSE	Angiosperm
394	Acoraceae	Acorus calamus	L.	Cultivated	Acorus	Sp. Pl. : 324 (1753)	Kress et al. 2003	Lin-lay, Lin-ne, Sweet flag		Angiosperm
395	Acoraceae	Acorus gramineus	Aiton	Kachin	Acorus	Hort. Kew. 1: 474 (1789)	Kress et al. 2003		FALSE	Angiosperm
396	Actinidiaceae	Actinidia callosa	Lindl.	Chin, Kachin, Sagaing, Shan	Actinidia	Intr. Nat. Syst. Bot. , ed. 2: 439 (1836)	Kress et al. 2003		FALSE	Angiosperm
397	Actinidiaceae	Actinidia pilosula	(Finet & Gagnep.) Stapf	Myanmar	Actinidia	Symb. Sin. 7: 390 (1931)	WCVP		FALSE	Angiosperm
398	Actinidiaceae	Actinidia umbelloides	C.F.Liang	Chin	Actinidia	Fl. Reipubl. Popularis Sin. 49(2): 313 (1984)	Aung & Xu 2023 (GBIF)		FALSE	Angiosperm
399	Actinidiaceae	Saurauia armata	Kurz	Kachin:Putao:buffer zone of Hkakaborazi National Park. Between Shingsankhu and Wai Pe peak.	Saurauia	J. Asiat. Soc. Bengal, Pt. 2, Nat. Hist. 42: 59 (1873)	Armstrong, Kathleen Ellen, Nwe, Thet Yu, Thu, Moe Myint, Dee, San Naing, Tun, Zaw Naing, Htay, Hla Naing & Sar, Pa Rang Gang Ken 2774 & 2877 (NY!) & (E!)		FALSE	Angiosperm
400	Actinidiaceae	Saurauia cerea	Griff. ex Dyer	Kachin:Putao:buffer zone of Hkakaborazi National Park. Along road between Gatthu village and Golle village.	Saurauia	J. Asiat. Soc. Bengal, Pt. 2, Nat. Hist. 42: 59 (1873)	Armstrong, Kathleen Ellen, Nwe, Thet Yu, Thu, Moe Myint, Dee, San Naing, Tun, Zaw Naing, Htay, Hla Naing & Sar, Pa Rang Gang Ken 2733 & 3023 (NY!) & (E!)	Maraw, Numraw	FALSE	Angiosperm
401	Actinidiaceae	Saurauia erythrocarpa	C.F.Liang & Y.S.Wang	Kachin, Putao, the way to Xilamodi to Chaukan Pass	Saurauia	Fl. Reipubl. Popularis Sin. 49(2): 330 (1984)	Xiaohua-Jin et al. PT-2523 (PE!)		FALSE	Angiosperm
402	Actinidiaceae	Saurauia griffithii	Dyer	Myanmar	Saurauia	Fl. Brit. India 1: 286 (1874)	WCVP		FALSE	Angiosperm
403	Actinidiaceae	Saurauia macrotricha	Kurz	Kachin	Saurauia	J. Asiat. Soc. Bengal, Pt. 2, Nat. Hist. 42: 60 (1873)	Kress et al. 2003		FALSE	Angiosperm
404	Actinidiaceae	Saurauia napaulensis	DC.	Chin, Kachin, Magway, Mandalay, Sagaing, Shan	Saurauia	Mém. Soc. Phys. Genève 1: 421 (1822)	F. Kingdon-Ward 17438 (NY!) (NY2652808), Collector unknown (NY!) (NY2652810), Xiaohua Jin et al. PT-2433 (PE!)		FALSE	Angiosperm
405	Actinidiaceae	Saurauia nudiflora	DC.	Myanmar	Saurauia	Mém. Soc. Phys. Genève 1: 422 (1822)	WCVP		FALSE	Angiosperm
406	Actinidiaceae	Saurauia polyneura	C.F.Liang & Y.S.Wang	Kachin, Hkakaborazi National Park	Saurauia	Fl. Reipubl. Popularis Sin. 49(2): 333 (1984)	B. Bartholomew et al. 8734 (CAS385725), Kate Armstrong 945 & 1155 (NY!) (NY02648639) (NY02687907)		FALSE	Angiosperm
407	Actinidiaceae	Saurauia punduana	Wall.	Kachin, Mon	Saurauia	Pl. Asiat. Rar. 2: 49 (1831)	Kress et al. 2003	Maraw, Numraw, Patok	FALSE	Angiosperm
408	Actinidiaceae	Saurauia roxburghii	Wall.	Chin, Kachin, Sagaing, Shan	Saurauia	Pl. Asiat. Rar. 2: 40 (1831)	N. Tanaka et al. 030946 (MBK!) (TI!)	Chiellay, Patok, Thit-nga-yan	FALSE	Angiosperm
409	Actinidiaceae	Saurauia subspinosa	J.Anthony	Kachin, Sagaing	Saurauia	Notes Roy. Bot. Gard. Edinburgh 15: 244 (1927)	George Forrest 25970 (E!)		FALSE	Angiosperm
410	Actinidiaceae	Saurauia tristyla	DC.	Mandalay	Saurauia	Mém. Soc. Phys. Genève 1: 423 (1822)	Aung & Xu 2023 (GBIF)		FALSE	Angiosperm
411	Actinidiaceae	Saurauia yunnanensis	C.F.Liang & Y.S.Wang	Kachin, Hkakaborazi National Park	Saurauia	Fl. Reipubl. Popularis Sin. 49(2): 334 (1984)	Kate Armstrong 2734 & 2870 (NY!) (NY02653742) (NY02653910)		FALSE	Angiosperm
412	Aizoaceae	Sesuvium portulacastrum	(L.) L.	Rakhine	Sesuvium	Syst. Nat., ed. 10 2: 1058. 1759.	Kress et al. 2003		FALSE	Angiosperm
413	Aizoaceae	Tetragonia crystallina	L'HÃ©r.	Myanmar	Tetragonia	Stirp. Nov.: 81. 1788.	WCVP		FALSE	Angiosperm
414	Aizoaceae	Tetragonia tetragonoides	(Pall.) Kuntze	Cultivated	Tetragonia	Revis. Gen. Pl. 1: 264. 1891.	Kress et al. 2003	Ice plant	FALSE	Angiosperm
415	Aizoaceae	Trianthema crystallina	(Forssk.) Vahl	Wide	Trianthema	Symb. Bot. 1: 32. 1790.	Wallich, N. 6840 (K!)	Pa-yan-na-war	FALSE	Angiosperm
416	Aizoaceae	Trianthema portulacastrum	L.	Wide	Trianthema	Sp. Pl.: . 1753.	Kress et al. 2003	Pa-yan-na-wa	FALSE	Angiosperm
417	Aizoaceae	Trianthema triquetra	Willd. ex Spreng.	Mandalay	Trianthema	Syst. Veg. 2: 381. 1825.	O. E. White 87 (NY!) (NY2649512)		FALSE	Angiosperm
418	Aizoaceae	Zaleya decandra	(L.) Burm.f.	Mandalay，Kachin，Sagaing	Zaleya	Fl. Ind.: 110. 1768.	Aung & Xu 2023 (GBIF) & WCVP		FALSE	Angiosperm
419	Alismataceae	Alisma plantago-aquatica	L.	Mandalay; Kalaw,Shan; Maymyo, Mandalay	Alisma	Sp. Pl. : 342 (1753)	Kress et al. 2003		FALSE	Angiosperm
420	Alismataceae	Butomopsis latifolia	(D.Don) Kunth	Nay Pyi Taw, Mandalay; Dawei, Tanintharyi	Butomopsis	Enum. Pl. 3: 165 (1841)	Norio Tanaka et al. 2016 MY1879 (RAF!) (TNS!)		FALSE	Angiosperm
421	Alismataceae	Caldesia parnassifolia	(L.) Parl.	Shan State: Inle Lake, north of Pindaya	Caldesia	Fl. Ital. 3: 599 (1860)	N. Tanaka & al. 080624 (MBK, TI)		FALSE	Angiosperm
422	Alismataceae	Limnocharis flava	(L.) Buchenau	Introduced	Limnocharis	Index Crit. Butom. Alism. Juncag. : 13 (1868)	Norio Tanaka et al. 2016 MY1795 (RAF!) (TNS!), Nobuyuki Tanaka et al. 2018 MY3008 (RAF!) (TNS!)	Nga-tet-pya, Tet-pya	FALSE	Angiosperm
423	Alismataceae	Limnophyton obtusifolium	Miq.	Mandalay	Limnophyton	Fl. Ned. Ind. 3: 243 (1856)	Aung & Xu 2023 (GBIF) & WCVP		FALSE	Angiosperm
424	Alismataceae	Sagittaria cristata	Engelm.	Dawei, Tanintharyi	Sagittaria	Proc. Davenport Acad. Nat. Sci. 4: 29 (1883)	Gomez, W 4994 (K!) (K001104447)		FALSE	Angiosperm
425	Alismataceae	Sagittaria guayanensis	Kunth	Dawei, Tanintharyi	Sagittaria	Nov. Gen. Sp. 1: 250 (1816)	Kress et al. 2003	Arrowhead, Be-chi	FALSE	Angiosperm
426	Alismataceae	Sagittaria sagittifolia	L.	Sagaing，Yangon，Shan，Magway，Mandalay	Sagittaria	Sp. Pl. : 993 (1753)	Aung & Xu 2023 (GBIF)	Common arrowhead, Ok-kha	FALSE	Angiosperm
427	Alismataceae	Sagittaria trifolia	L.	Taungyi, Pindaya, Kalaw, Namkok, Shan	Sagittaria	Sp. Pl. : 993 (1753)	Kress et al. 2003		FALSE	Angiosperm
428	Altingiaceae	Liquidambar excelsa	(Noronha) Oken	Ngawchang Valley, north of Htawgaw & Putao, Kachin; Tanintharyi	Liquidambar	Allg. Naturgesch. 3(3): 1539 (1841)	Xiaohua Jin et al. PT-2068 PT-2076 (PE!), F. Kingdon-Ward 169 (NY!) (NY2649933)		FALSE	Angiosperm
429	Altingiaceae	Liquidambar siamensis	(Craib) Ickert-Bond & J.Wen	Tanintharyi	Liquidambar	PhytoKeys 31: 40 (2013)	Nobuyuki Tanaka, Mu Mu Aung & Phyu Phyu Hnin MY 1633 (RAF!) (TNS!)		FALSE	Angiosperm
430	Altingiaceae	Liquidambar styraciflua	L.	Tanintharyi	Liquidambar	Sp. Pl. : 999 (1753)	J. Keenan 1528 (Mo 707)	Sweet gum	FALSE	Angiosperm
431	Amaranthaceae	Achyranthes aspera	L.	Magway, Yangon, Mandalay, Sagaing, Shan	Achyranthes	Sp. Pl. : 204 (1753)	Wallich, N. 6924 (K!), Wallich, Nathaniel 6925 (K!)	Kyet-mauk-pyan, Kyet-mauk-sue-pyan, Naukpo, Prickly chaff	FALSE	Angiosperm
432	Amaranthaceae	Achyranthes bidentata	Blume	Mogaung, Kachin; Tanintharyi; Natma Taung National Park, Chin	Achyranthes	Bijdr. Fl. Ned. Ind. : 545 (1826)	J. E. McMillen 27 (NY!) (NY2649504), P. Srisanga et al. 97663 (E00753327) (US3682490)		FALSE	Angiosperm
433	Amaranthaceae	Aerva glabrata	Hook.f.	Birma and Malay Peninsula	Aerva	Fl. Brit. India 4: 728 (1885)	Griffith. 4185 (K!)		FALSE	Angiosperm
434	Amaranthaceae	Aerva javanica	Juss.	Magway, Mandalay, Sagaing, Shan, Yangon	Aerva	Syst. Veg. 5: 565 (1819)	Kress et al. 2003	On-hnye	FALSE	Angiosperm
435	Amaranthaceae	Aerva lanata	(L.) Juss.	Recorded from Myanmar	Aerva	Ann. Mus. Hist. Nat. 11: 131 1808	Wallich N 6909G (BR!) (BR0000013457518)		FALSE	Angiosperm
436	Amaranthaceae	Aerva monsonia	Mart.	Yenangheum, Bago	Aerva	Beitr. Amarantac. : 83 (1825)	Wallich, N. 6912 (K!)		FALSE	Angiosperm
437	Amaranthaceae	Aerva sanguinolenta	(L.) Blume	Chin, Shan	Aerva	Bijdr. Fl. Ned. Ind. : 547 (1826)	N. Tanaka et al. MY 2784 (RAF!) (TNS!)	Mo-kyai-pwin, Taw-kyet-mauk	FALSE	Angiosperm
438	Amaranthaceae	Allmania nodiflora	(L.) R.Br. ex Wight	Magway	Allmania	J. Bot. (Hooker) 1: 226 (1834)	Aung & Xu 2023 (GBIF)		FALSE	Angiosperm
439	Amaranthaceae	Alternanthera bettzickiana	(Regel) G.Nicholson	Nay Pyi Taw, Yezin, Forest Research Institute	Alternanthera	Ill. Dict. Gard. 1: 59 (1884).	J. Richard Abbott 28029 (NY!) (NY02655964)		FALSE	Angiosperm
440	Amaranthaceae	Alternanthera brasiliana	(L.) Kuntze	Shan	Alternanthera	Revis. Gen. Pl. 2: 537 (1891)	Kim, Hyun-tae 4992998 (Human observation)		FALSE	Angiosperm
441	Amaranthaceae	Alternanthera ficoidea	(L.) P.Beauv.	Mandalay	Alternanthera	Fl. Oware 2: 66 (1818)	Aung & Xu 2023 (GBIF)		FALSE	Angiosperm
442	Amaranthaceae	Alternanthera philoxeroides	(Mart.) Griseb.	Shan	Alternanthera	Abh. Königl. Ges. Wiss. Göttingen 24: 36 (1879)	Kress et al. 2003		FALSE	Angiosperm
443	Amaranthaceae	Alternanthera pungens	Kunth	Magway, Mandalay, Sagaing	Alternanthera	Nov. Gen. Sp. 2: 206 (1818)	Kress et al. 2003	E-su	FALSE	Angiosperm
444	Amaranthaceae	Alternanthera sessilis	(L.) DC.	Moulmein, Mon; Yangon; Shan; Kachin; Nay Pyi Taw; Mandalay; Bago; Tanintharyi	Alternanthera	Cat. Pl. Horti Monsp. : 77 (1813)	C. E. O. Kuntze 3246 (NY!) (NY324447), J. E. McMillen 19 (NY!) (NY2649506)	Kanabaw	FALSE	Angiosperm
445	Amaranthaceae	Amaranthus blitoides	S.Watson	Introduced	Amaranthus	Proc. Amer. Acad. Arts 12: 273 (1877)	Kress et al. 2003	Hinka-nwe, Hin-nu-nwe, Phat-khun-khaik	FALSE	Angiosperm
446	Amaranthaceae	Amaranthus caudatus	L.	Cultivated	Amaranthus	Sp. Pl. : 990 (1753)	Kress et al. 2003	Kyet-mauk, Love lies bleeding		Angiosperm
447	Amaranthaceae	Amaranthus cruentus	L.	Introduced	Amaranthus	Syst. Nat. ed. 10 , 2: 1269 (1759)	WCVP		FALSE	Angiosperm
448	Amaranthaceae	Amaranthus graecizans	L.	Bago，Mandalay，Kachin	Amaranthus	Sp. Pl. : 990 (1753)	Aung & Xu 2023 (GBIF)		FALSE	Angiosperm
449	Amaranthaceae	Amaranthus hybridus	L.	along a roadside near Taung Shey village, Pindaya.	Amaranthus	Sp. Pl. : 990 (1753)	K. Fujikawa 100869 (NY)		FALSE	Angiosperm
450	Amaranthaceae	Amaranthus polygamus	L.	Mandalay，Kachin，Yangon	Amaranthus	Cent. Pl. I : 32 (1755)	Aung & Xu 2023 (GBIF)		FALSE	Angiosperm
451	Amaranthaceae	Amaranthus spinosus	L.	Introduced	Amaranthus	Sp. Pl. : 991 (1753)	Wallich 6894 H.J.K. (K!), Tanaka et al. MY 255 (RAF!) (TNS!)	Hin-nu-nwe-subauk, Spiny amaranthus	FALSE	Angiosperm
452	Amaranthaceae	Amaranthus tricolor	L.	Cultivated	Amaranthus	Sp. Pl. : 989 (1753)	Kress et al. 2003	Grain amaranth, Hin-nu-nwe		Angiosperm
453	Amaranthaceae	Amaranthus viridis	L.	Introduced	Amaranthus	Sp. Pl. ed. 2 : 1405 (1763)	Kress et al. 2003		FALSE	Angiosperm
454	Amaranthaceae	Bassia scoparia	(L.) A.J.Scott	Cultivated	Bassia	Feddes Repert. 89: 108 (1978)	Kress et al. 2003	Kyauk-pan-pu, Summer cypress		Angiosperm
455	Amaranthaceae	Bosea amherstiana	Hook.f.	Cultivated	Bosea	Fl. Brit. India 4: 716 (1885)	Kress et al. 2003			Angiosperm
456	Amaranthaceae	Celosia argentea	L.	Introduced	Celosia	Sp. Pl. : 205 (1753)	C. E. O. Kuntze 6193 (NY!) (NY2649507)	Kyet-mauk, Wild cock's comb	FALSE	Angiosperm
457	Amaranthaceae	Celosia pulchella	Moq.	Mandalay，Chin，Magway	Celosia	Prodr. 13(2): 238 (1849)	Aung & Xu 2023 (GBIF)		FALSE	Angiosperm
458	Amaranthaceae	Centrostachys aquatica	(R.Br.) Moq.	Mawlamyine, Mon	Centrostachys	Prodr. 13(2): 321 1849	Wallich, N. 6932 (K!)		FALSE	Angiosperm
459	Amaranthaceae	Chenopodium ficifolium	Sm.	Myanmar	Chenopodium	Fl. Brit. 1: 276 (1800)	WCVP		FALSE	Angiosperm
460	Amaranthaceae	Chenopodium opulifolium	Schrad. ex W.D.J.Koch & Ziz	Mandalay，Shan	Chenopodium	Cat. Pl. Palat. : 6 (1814)	Aung & Xu 2023 (GBIF)		FALSE	Angiosperm
461	Amaranthaceae	Cyathula prostrata	(L.) Blume	Sagaing, Yangon, Bago, Mon	Cyathula	Bijdr. Fl. Ned. Ind. : 549 (1826)	Richard 27872 (NY!) (NY02655897)	Kyet-mauk-pyan	FALSE	Angiosperm
462	Amaranthaceae	Cyathula tomentosa	Moq.	Chin	Cyathula	Prodr. 13(2): 327 (1849)	Kress et al. 2003		FALSE	Angiosperm
463	Amaranthaceae	Cyathula uncinulata	(Schrad.) Schinz	Hakha, Chin	Cyathula	Pl. Bequaert. 5: 386 (1932)	Dickason FG 7414 (L!) (L1690570)		FALSE	Angiosperm
464	Amaranthaceae	Deeringia amaranthoides	Merr.	Kachin, Mandalay, Sagaing, Chin	Deeringia	Interpr. Herb. Amboin. : 211 (1917)	J. E. McMillen 29 (NY!) (NY2649510), F. Kingdon-Ward 181 (NY!) (NY2649509)	Kyet-sa-gwe	FALSE	Angiosperm
465	Amaranthaceae	Digera muricata	Mart.	Magway, Mandalay, Sagaing	Digera	Nova Acta Phys.-Med. Acad. Caes. Leop.-Carol. Nat. Cur. 13: 285 (1826)	Wallich, N. 6886 (K!)	Yut-na-daung	FALSE	Angiosperm
466	Amaranthaceae	Dysphania ambrosioides	(L.) Mosyakin & Clemants	Maymyo, Mandalay	Dysphania	Ukrayins'k. Bot. Zhurn. 59(4): 382 (2002).	A. S. Nordal 284 (O!) (O2003837)	Mexican tea, Say-myu, Wormseed	FALSE	Angiosperm
467	Amaranthaceae	Gomphrena celosioides	Mart.	Shan, Yangon; Nay Pyi Taw, Yezin	Gomphrena	Nova Acta Phys.-Med. Acad. Caes. Leop.-Carol. Nat. Cur. 13: 301 (1826)	Kress et al. 2003		FALSE	Angiosperm
468	Amaranthaceae	Gomphrena globosa	L.	Bhamo, Kachin; Mandalay	Gomphrena	Sp. Pl. : 224 (1753)	Kress et al. 2003	Bachelor's button, Globe amaranth, Ma-nyo-lon-pan	FALSE	Angiosperm
469	Amaranthaceae	Nothosaerva brachiata	Wight	Shan	Nothosaerva	Icon. Pl. Ind. Orient. 6: 1 (1853)	Kress et al. 2003		FALSE	Angiosperm
470	Amaranthaceae	Psilotrichum ferrugineum	Moq.	Bago, Yangon	Psilotrichum	Prodr. [A. P. de Candolle] 13(2): 279. 1849 [5 May 1849]	Kress et al. 2003		FALSE	Angiosperm
471	Amaranthaceae	Pupalia lappacea	(L.) Juss.	Mandalay; Pabang/Ataran river, Mon	Pupalia	Ann. Mus. Natl. Hist. Nat. 2: 132 (1803)	Griffith 4190 (K!), Wallich, N. 6937 (K!)		FALSE	Angiosperm
472	Amaranthaceae	Siamosia thailandica	K.Larsen & Pedersen	Tanintharyi	Siamosia	Nordic J. Bot. 7: 271 (1987)	Maxwell JF 98-1115 (L!) (L3709684)		FALSE	Angiosperm
473	Amaranthaceae	Stilbanthus scandens	Hook.f.	Kachin	Stilbanthus	Hooker's Icon. Pl. 13: t. 1286 (1879)	Kress et al. 2003		FALSE	Angiosperm
474	Amaranthaceae	Suaeda maritima	(L.) Dumort.	Bago，Mandalay，Sagaing	Suaeda	Fl. Belg. : 22 (1827)	Aung & Xu 2023 (GBIF)		FALSE	Angiosperm
475	Amaranthaceae	Trichuriella monsoniae	(L.f.) Bennet	Sagaing，Mandalay	Trichuriella	Indian J. Forest. 8: 86 (1985)	Aung & Xu 2023 (GBIF) & WCVP		FALSE	Angiosperm
476	Amaryllidaceae	Allium acidoides	Stearn	Kachin	Allium	Bull. Brit. Mus. (Nat. Hist.), Bot. 2: 178 (1960)	Kress et al. 2003		TRUE	Angiosperm
477	Amaryllidaceae	Allium ampeloprasum	L.	Reported from Myanmar	Allium	Sp. Pl. : 294 (1753)	Kress et al. 2003	Htan-kyetthun, Leek, Thinbaw-kyetthun-meik	FALSE	Angiosperm
478	Amaryllidaceae	Allium ascalonicum	L.	Cultivated	Allium	Fl. Palaest. : 117 (1756)	Kress et al. 2003	Kyetthun-ni-gale, Onion		Angiosperm
479	Amaryllidaceae	Allium caput-medusae	Airy Shaw	Valley of the Chawng maw hka, Kachin	Allium	Notes Roy. Bot. Gard. Edinburgh 16: 140 (1931)	Kingdon-Ward, Francis 3416 (E!) (E00393210)		TRUE	Angiosperm
480	Amaryllidaceae	Allium cepa	L.	Cultivated	Allium	Sp. Pl. : 300 (1753)	Kress et al. 2003	Kyetthun-ni, Onion		Angiosperm
481	Amaryllidaceae	Allium fistulosum	L.	Chin	Allium	Sp. Pl. : 301 (1753)	Aung & Xu 2023 (GBIF)		FALSE	Angiosperm
482	Amaryllidaceae	Allium forrestii	Diels	Chin	Allium	Notes Roy. Bot. Gard. Edinburgh 5: 303 (1912)	Aung & Xu 2023 (GBIF)		FALSE	Angiosperm
483	Amaryllidaceae	Allium hookeri	Thwaites	Kachin	Allium	Enum. Pl. Zeyl. : 339 (1864)	Kress et al. 2003		FALSE	Angiosperm
484	Amaryllidaceae	Allium mairei	H.LÃ©v.	Reported from Myanmar	Allium	Repert. Spec. Nov. Regni Veg. 7: 384 (non A. mairei Leveille p. 339). 1909	Unknown collector 865766 (E00846347)		FALSE	Angiosperm
485	Amaryllidaceae	Allium prattii	C.H.Wright	Kachin	Allium	J. Linn. Soc., Bot. 36: 124 (1903)	G. Forrest (Gbif)		FALSE	Angiosperm
486	Amaryllidaceae	Allium sativum	L.	Cultivated	Allium	Sp. Pl. : 296 (1753)	Kress et al. 2003	Garlic, Kyetthun-byu		Angiosperm
487	Amaryllidaceae	Allium tuberosum	Rottler ex Spreng.	Cultivated	Allium	Syst. Veg. 2: 38 (1825)	Kress et al. 2003	Gyu-myit, Indian leek		Angiosperm
488	Amaryllidaceae	Allium wallichii	Kunth	Chin State	Allium	Enum. Pl. 4: 443 (1843)	Kress et al. 2003		FALSE	Angiosperm
489	Amaryllidaceae	Amaryllis belladonna	L.	Cultivated	Amaryllis	Sp. Pl. : 293 (1753)	Kress et al. 2003	Belladonna lily, Lay-kyun-khatta		Angiosperm
490	Amaryllidaceae	Crinum amoenum	Roxb. ex Ker Gawl.	Mandalay, Yangon	Crinum	J. Sci. Arts (London) 3: 106 (1817)	Kress et al. 2003	Khatta	FALSE	Angiosperm
491	Amaryllidaceae	Crinum asiaticum	L.	Rakhine, Yangon	Crinum	Sp. Pl. : 292 (1753)	Kress et al. 2003	Koyan-gyi, Poison bulb	FALSE	Angiosperm
492	Amaryllidaceae	Crinum erythrophyllum	Carey ex Herb.	Reported from Myanmar	Crinum	Bot. Mag. 47: t. 2121 (1820)	Kress et al. 2003		TRUE	Angiosperm
493	Amaryllidaceae	Crinum latifolium	L.	Reported from Myanmar	Crinum	Sp. Pl. : 291 (1753)	Kress et al. 2003	Gamon-kwin-htoe, Knotted lily, Poison bulb	FALSE	Angiosperm
494	Amaryllidaceae	Crinum lorifolium	Roxb.	Reported from Myanmar	Crinum	J. Sci. Arts (London) 3: 110 (1817)	Kress et al. 2003	Padaing	FALSE	Angiosperm
495	Amaryllidaceae	Crinum nubicum	L.S.Hannibal	Sagaing，Mandalay	Crinum	Bull. Louisiana Soc. Hort. Res. 3(5): 315 (1972)	Aung & Xu 2023 (GBIF)		FALSE	Angiosperm
496	Amaryllidaceae	Crinum stenophyllum	Baker	Mon; Dawei, Thnintharyi	Crinum	Kunene-Sambesi Exped. 566. 1903 (1903)	Gomez, W. 8970 (K!)		FALSE	Angiosperm
497	Amaryllidaceae	Crinum viviparum	(Lam.) R.Ansari & V.J.Nair	Reported from Myanmar	Crinum	J. Econ. Taxon. Bot. 11: 205 (1987 publ. 1988)	Kress et al. 2003	Ko-yan-gyi	FALSE	Angiosperm
498	Amaryllidaceae	Crinum wattii	Baker	Mon, Thanintharyi	Crinum	Handb. Amaryll. : 76 (1888)	Kress et al. 2003		FALSE	Angiosperm
499	Amaryllidaceae	Crinum zeylanicum	(L.) L.	[Pyaw-bwe.]	Crinum	Syst. Nat. ed. 12 , 2: 236 (1767)	Collett, H. 864 (K)		FALSE	Angiosperm
500	Amaryllidaceae	Haemanthus coccineus	L.	Cultivated	Haemanthus	Sp. Pl. : 325 (1753)	Kress et al. 2003	Blood lily		Angiosperm
501	Amaryllidaceae	Hippeastrum puniceum	(Lam.) Kuntze	Cultivated	Hippeastrum	Vilm. Blumengärtn. ed. 3 , 1: 1033 (1895)	Kress et al. 2003	Barbados lily		Angiosperm
502	Amaryllidaceae	Hippeastrum reticulatum	(L'HÃ©r.) Herb.	Cultivated	Hippeastrum	Bot. Mag. 51: t. 2475 (1824)	Kress et al. 2003	Lay-kyun-kya-gaing		Angiosperm
503	Amaryllidaceae	Hymenocallis littoralis	Salisb.	Cultivated	Hymenocallis	Trans. Hort. Soc. London i. (1812) 338.	Kress et al. 2003	Pingu-hnin-pan, Spider lily		Angiosperm
504	Amaryllidaceae	Hymenocallis speciosa	Salisb.	Cultivated	Hymenocallis	Trans. Hort. Soc. London i. (1812) 340.	Kress et al. 2003			Angiosperm
505	Amaryllidaceae	Lycoris argentea	Worsley	Reported from Myanmar	Lycoris	Gard. Chron. , ser. 3, 84: 169 (1928)	Kress et al. 2003		TRUE	Angiosperm
506	Amaryllidaceae	Lycoris aurea	(L'HÃ©r.) Herb.	Reported from Myanmar	Lycoris	Bot. Mag. 47: t. 2113, p. 5 (1819)	Kress et al. 2003		FALSE	Angiosperm
507	Amaryllidaceae	Narcissus jonquilla	L.	Cultivated	Narcissus	Sp. Pl. : 290 (1753)	Kress et al. 2003	Jonquil		Angiosperm
508	Amaryllidaceae	Pancratium maritimum	L.	Mandalay	Pancratium	Sp. Pl. : 291 (1753)	Aung & Xu 2023 (GBIF)		FALSE	Angiosperm
509	Amaryllidaceae	Proiphys amboinensis	(L.) Herb.	Yangon，Mandalay	Proiphys	Appendix : 42 (1821)	Aung & Xu 2023 (GBIF)	Brisbane lily, Khatta-pan, Lamin, La-wun-gamon,	FALSE	Angiosperm
510	Amaryllidaceae	Zephyranthes atamasco	(L.) Herb.	Yangon	Zephyranthes	Appendix : 36 (1821)	Aung & Xu 2023 (GBIF)		FALSE	Angiosperm
511	Amaryllidaceae	Zephyranthes carinata	Herb.	Reported from Myanmar	Zephyranthes	Bot. Mag. 52: t. 2594 (1825)	Kress et al. 2003	Hnin-pan, Rose amaryllis	FALSE	Angiosperm
512	Amaryllidaceae	Zephyranthes citrina	Baker	Introduced	Zephyranthes	Bot. Mag. 108: t. 6605 (1882)	Kress et al. 2003		FALSE	Angiosperm
513	Amaryllidaceae	Zephyranthes puertoricensis	Traub	Reported from Myanmar	Zephyranthes	Pl. Life 7: 37 (1951)	Kress et al. 2003	Hnin-pan-phyu	FALSE	Angiosperm
514	Amaryllidaceae	Zephyranthes rosea	Lindl.	Mandalay	Zephyranthes	Bot. Reg. 10: t. 821 (1824)	N. Tanaka et al. 2000 020517 (FD) (MBK!) (TI!)	Hnin-pan-ni	FALSE	Angiosperm
515	Anacardiaceae	Allospondias laxiflora	Lace	Kayin, Mon, Tanintharyi	Allospondias	Bull. Misc. Inform. Kew 1915: 397 (1915)	Brandis, D. 725 (K!), Lace, J.H. 4574 (K!)	Gekolay	FALSE	Angiosperm
516	Anacardiaceae	Anacardium occidentale	L.	Cultivated	Anacardium	Sp. Pl. : 383 (1753)	N. Tanaka et al. MMA 184 (TNS!), Gomez, W. 990 (K!), N. Tanaka et al. MY 3030 (RAF!) (TNS!)	Cashew nut, Mak-mong-sang-yip, Thiho-thayet	FALSE	Angiosperm
517	Anacardiaceae	Bouea oppositifolia	(Roxb.) Adelb.	Tanintharyi, Shan, Sagaing, Mandalay, Yangon, Mon	Bouea	Blumea 6(1): 326. 1948 [1 Jun 1948] ; isonym	Wallich, N. 8487 (K!), Akkul, M. 8490 A.B (K!), Wallich, N. 8490 A (K!), S. Tagane et al. MY 443 MY 659 MY 2577 (RAF!) (TNS!), s.coll.s.n. (K!)	Baran, Baran, Barine, Barine, Mayan, Mayan, Taw-mayan, Taw-mayan	FALSE	Angiosperm
518	Anacardiaceae	Buchanania arborescens	Blume	Tanintharyi	Buchanania	Mus. Bot. 1: 183 (1850)	Kress et al. 2003		FALSE	Angiosperm
519	Anacardiaceae	Buchanania cochinchinensis	(Lour.) M.R.Almeida	Bago, Mandalay, Sagaing, Shan, Yangon, Mon, Tanintharyi	Buchanania	Fl. Maharashtra 1: 287 (1996)	S. Tagane et al. MY 2601 (RAF!) (TNS!), Ba Tso 71 (NY!) (NY2552401), Wallich, N. 983 (K!), Parker, R.N. 2600 (K!)	Che, Cuddapah almond, Lunbo, Lung-lah, Lunzan, Mai-hakhpu, Thitsi-bo	FALSE	Angiosperm
520	Anacardiaceae	Buchanania glabra	Wall.	Magway, Mon, Rakhine	Buchanania	Monogr. Phan. 4: 183 (1883)	Wallich, N. 984 (K!)	Thit-twet	FALSE	Angiosperm
521	Anacardiaceae	Buchanania lanceolata	Wight	Myanmar	Buchanania	Icon. Pl. Ind. Orient. 1: t. 237 (1839)	WCVP		FALSE	Angiosperm
522	Anacardiaceae	Buchanania lancifolia	Roxb.	Rakhine, Yangon	Buchanania	Fl. Ind. 2: 386 (1824)	Kress et al. 2003	Thayet-thin-baung	FALSE	Angiosperm
523	Anacardiaceae	Buchanania sessilifolia	Blume	Tenasserim and Andamans.	Buchanania	Mus. Bot. 1: 184 (1850)	Helfer JW KD 1115 (L!) (L2249838)		FALSE	Angiosperm
524	Anacardiaceae	Buchanania vitiensis	Engl.	Myanmar	Buchanania	Monogr. Phan. 4: 186 (1883)	WCVP		FALSE	Angiosperm
525	Anacardiaceae	Campnosperma coriaceum	(Jack) Hallier f. ex Steenis	Burma & Malay Peninsula	Campnosperma	Fl. Males. Bull. 3: 74 (1948)	Griffith W 1109 (GH!) (GH018734471)		FALSE	Angiosperm
526	Anacardiaceae	Choerospondias axillaris	(Roxb.) B.L.Burtt & A.W.Hill	Myanmar	Choerospondias	Ann. Bot. (Oxford) , n.s., 1: 254 (1937)	WCVP		FALSE	Angiosperm
527	Anacardiaceae	Dobinea vulgaris	Buch.-Ham. ex D.Don	Chin, Kachin, Sagaing	Dobinea	Prodr. Fl. Nepal. : 249 (1825)	Kate Armstrong 1020 1879 3133 (NY!) (NY02653204) (NY02655758), (NY02648855)		FALSE	Angiosperm
528	Anacardiaceae	Dracontomelon dao	(Blanco) Merr. & Rolfe	Kachin, Rakhine, Sagaing, Tanintharyi	Dracontomelon	Philipp. J. Sci., C 3: 108 (1908)	Wai Yan Kyaw et al. 017 (NY!) (TNS!)	Ngar-bauk, Paya-ngar-su, Taw-thit-kya	FALSE	Angiosperm
529	Anacardiaceae	Dracontomelon duperreanum	Pierre	Kachin, Mandalay, Sagiang, Yangon	Dracontomelon	Fl. Forest. Cochinch. : t. 374 B (1898)	Kress et al. 2003	Nga-su	FALSE	Angiosperm
530	Anacardiaceae	Dracontomelon macrocarpum	H.L.Li	Kachin	Dracontomelon	J. Arnold Arbor. 25: 306 (1944)	S. Tagane et al. MY 1069 (RAF!) (TNS!)		FALSE	Angiosperm
531	Anacardiaceae	Drimycarpus racemosus	(Roxb.) Hook.f. ex Marchand	Bago, Chin, Kayin, Sagaing, Kachin	Drimycarpus	Rév. Anacardiac. : 172 (1869)	Kyaw Zin Aung et al. 08 (NY!) (TNS!)	Taung-thitsi, Thitsi-bo	FALSE	Angiosperm
532	Anacardiaceae	Gluta elegans	Kurz	Tanintharyi, Sagaing	Gluta	Prelim. Rep. Forest Pegu , App. A: xli (1875)	Kress et al. 2003		FALSE	Angiosperm
533	Anacardiaceae	Gluta glabra	(Wall.) Ding Hou	Dawei, Tanintharyi	Gluta	Blumea 24: 13 (1978)	Gomez, W 1005 (K!) (K001110588)		FALSE	Angiosperm
534	Anacardiaceae	Gluta longipetiolata	Kurz	Tanintharyi	Gluta	J. Asiat. Soc. Bengal, Pt. 2, Nat. Hist. 45: 210 (1876)	Kress et al. 2003	Che	FALSE	Angiosperm
535	Anacardiaceae	Gluta renghas	L.	Tanintharyi	Gluta	Mant. Pl. 2: 293 (1771)	Kress et al. 2003	Thayet-thitsi	FALSE	Angiosperm
536	Anacardiaceae	Gluta tavoyana	Hook.f.	Mon, Tanintharyi	Gluta	Fl. Brit. India 2: 22 (1876)	W. Gomez 1004 (K!)		FALSE	Angiosperm
537	Anacardiaceae	Gluta usitata	(Wall.) Ding Hou	Shan, Kayin, Bago, Tanintharyi, Kayin, Mandalay, Mon, Yangon, Sagaing	Gluta	Blumea 24: 21 (1978)	N. Wallich s.n. (NY!) (NY50798), Collector unknown 91 (NY!) (NY1115584), Dickason FG 6983 7054 (L!) (L2270815) (L2270816), Wallich 597 (E!) (E00314055), Lace, John Henry 4700 (E!) (E00662616)		FALSE	Angiosperm
538	Anacardiaceae	Gluta velutina	Blume	Tanintharyi	Gluta	Mus. Bot. 1: 183 (1850)	Aung & Xu 2023 (GBIF) & WCVP		FALSE	Angiosperm
539	Anacardiaceae	Holigarna albicans	Hook.f.	Bago, Mon, Yangon	Holigarna	Fl. Brit. India 2: 38 (1876)	Kress et al. 2003	Kalay, Thu-hkame	FALSE	Angiosperm
540	Anacardiaceae	Holigarna caustica	(Dennst.) Oken	Chin，Rakhine	Holigarna	Allg. Naturgesch. 3(3): 1776 (1841)	Aung & Xu 2023 (GBIF)		FALSE	Angiosperm
541	Anacardiaceae	Holigarna helferi	Hook.f.	Kayin, Mon, Tanintharyi, Yangon	Holigarna	Fl. Brit. India 2: 37 (1876)	Kress et al. 2003	Shit-le	FALSE	Angiosperm
542	Anacardiaceae	Holigarna kurzii	King	Kachin, Shan, Tanintharyi, Yangon, Bago	Holigarna	J. Asiat. Soc. Bengal, Pt. 2, Nat. Hist. 65: 512 (1896)	Sally 528 (O!) (O2003701), Kurz 2016 (K!) (K000695580)	Che, Che-po, Hkri-pun, Thit-si-bo	FALSE	Angiosperm
543	Anacardiaceae	Lannea coromandelica	(Houtt.) Merr.	Bago, Kayin, Mandalay, Rakhine, Shan, Tanintharyi, Yangon, Chin, Sagaing	Lannea	J. Arnold Arbor. 19: 353 (1938)	Collector unknown 49 (NY!) (NY2652403), S. Tagane et al. MY 2649 (RAF!) (TNS!)	Latang, Laupe, Mai-hkam, Nabe, Nabe, Nabe, Taung-gwe, Zun-burr	FALSE	Angiosperm
544	Anacardiaceae	Mangifera caloneura	Kurz	Bago, Mon, Tanintharyi, Yangon, Shan	Mangifera	J. Asiat. Soc. Bengal, Pt. 2, Nat. Hist. 42: 66 (1873)	Kress et al. 2003	Sinnin-thayet, Taw-thayet	FALSE	Angiosperm
545	Anacardiaceae	Mangifera camptosperma	Pierre	Insein, Yangon	Mangifera	Fl. Forest. Cochinch. : t. 363A (1897)	Maung Po Khant 253 (A!) (A01873516)		FALSE	Angiosperm
546	Anacardiaceae	Mangifera foetida	Lour.	Tanintharyi	Mangifera	Fl. Cochinch. : 160 (1790)	Kress et al. 2003	Lamut, Thayet-pok	FALSE	Angiosperm
547	Anacardiaceae	Mangifera gedebe	Miq.	Bago	Mangifera	Fl. Ned. Ind., Eerste Bijv. : 522 (1861)	Kurz WS 2800977 (ITA406)		FALSE	Angiosperm
548	Anacardiaceae	Mangifera griffithii	Hook.f.	Birma and Malay Peninsula	Mangifera	Trans. Linn. Soc. London 23: 168 (1860)	Griffith W 2802318 (ITA406)		FALSE	Angiosperm
549	Anacardiaceae	Mangifera indica	L.	Yangon, Mandalay, Tanintharyi	Mangifera	Sp. Pl. : 200 (1753)	Chan Tun 25 (NY!) (NY2652406), Unknown collector 81 (NY!) (NY2652405), Unknown collector (NY!) (NY2652404), Gomez, W. 8487 (K!)	Krerk, Kruk, La-mung, Mak-mong, Ma-monton, Mamung, Mango, Sagyaw, Shagyaw, Takau, Thayet, Thayet-phyu, Umung	FALSE	Angiosperm
550	Anacardiaceae	Mangifera mariana	Buch.-Ham.	Reported from Myanmar	Mangifera	Mem. Wern. Nat. Hist. Soc. 5: 326 (1826)	Kress et al. 2003		TRUE	Angiosperm
551	Anacardiaceae	Mangifera superba	Hook.f.	Shan	Mangifera	Fl. Brit. India 2: 19 (1876)	Aung & Xu 2023 (GBIF)		FALSE	Angiosperm
552	Anacardiaceae	Mangifera sylvatica	Roxb.	Mergui, Tanintharyi	Mangifera	Fl. Ind. 2: 438 (1824)	Kress et al. 2003	Mak-mong-sang-yip, Sinna-thayet, Taw-thayet	FALSE	Angiosperm
553	Anacardiaceae	Melanochyla bracteata	King	Tanintharyi	Melanochyla	J. Asiat. Soc. Bengal, Pt. 2, Nat. Hist. 65: 506 (1896)	Tagane S et al. MY 604 (RAF!) (TNS!)		FALSE	Angiosperm
554	Anacardiaceae	Parishia insignis	Hook.f.	Mandalay, Sagaing, Tanintharyi	Parishia	Trans. Linn. Soc. London 23: 170 (1860)	Kress et al. 2003	Pwe-baung	FALSE	Angiosperm
555	Anacardiaceae	Pegia nitida	Colebr.	Myitkyina, Kachin; Shan; Sagaing; Kachin	Pegia	Trans. Linn. Soc. London 15: 364 (1827)	J. E. McMillen 142 (NY!) (NY2652407)		FALSE	Angiosperm
556	Anacardiaceae	Pistacia chinensis	(J.L.Stewart) Rech.f.	Kachin	Pistacia	Mém. Acad. Imp. Sci. St.-Pétersbourg Divers Savans 2: 89 (1835)	Kress et al. 2003		FALSE	Angiosperm
557	Anacardiaceae	Pistacia vera	L.	Cultivated	Pistacia	Sp. Pl. : 1025 (1753)	Kress et al. 2003	Pistachio nut, Pista-thee-bin		Angiosperm
558	Anacardiaceae	Pistacia weinmannifolia	J.Poiss. ex Franch.	Mergui, Tanintharyi	Pistacia	Bull. Soc. Bot. France 33: 467 (1886)	Parker, R.N. 2457 (K)		FALSE	Angiosperm
559	Anacardiaceae	Rhus amherstensis	W.W.Sm.	Mon, Tanintharyi	Rhus	Rec. Bot. Surv. India 6: 99 (1914)	Lace, J.H. 4795 (K!)		TRUE	Angiosperm
560	Anacardiaceae	Rhus chinensis	Mill.	Mandalay, Chin, Shan, Sagaing, Kachin	Rhus	Gard. Dict. ed. 8 : n.º 7 (1768)	U MG GALE-2 12169 (A!) (A01873528), Kate Armstrong 3167 (NY!) (NY02655801), Khalil.s.n. (US282129)	Chying-ma, Chying-ma, Mai-kokkyi, Mai-kokkyin	FALSE	Angiosperm
561	Anacardiaceae	Rhus punjabensis	J.L.Stewart	Mandalay, Shan	Rhus	Forest Fl. N.W. India : 120 (1874)	Kress et al. 2003		FALSE	Angiosperm
562	Anacardiaceae	Schinus molle	L.	Cultivated	Schinus	Sp. Pl. : 388 (1753)	Kress et al. 2003	California pepper tree, Pepper tree		Angiosperm
563	Anacardiaceae	Searsia lancea	(L.f.) F.A.Barkley	Maymyo Botanical Garden, Mandalay	Searsia	Fl. Texas 3: 104 (1943)	O.E. Whitre 107 (NY!) (NY2652408)		FALSE	Angiosperm
564	Anacardiaceae	Searsia paniculata	(Wall. ex G.Don) Moffett	Mandalay, Shan, Sagaing, Chin	Searsia	Bothalia 37: 171 (2007)	Yin Yin Kyi 587 (L!) (L2267925), King's collector G.s.n. (L!) (L2267922), Pan 3 (NY!) (NY02655377)		FALSE	Angiosperm
565	Anacardiaceae	Searsia parviflora	(Roxb.) F.A.Barkley	Myanmar	Searsia	Lilloa 23: 253 (1950)	WCVP		FALSE	Angiosperm
566	Anacardiaceae	Semecarpus acuminata	Thwaites	Rakhine	Semecarpus	Hort. Suburb. Calcutt. 271. 1845; Kurz, in Journ. As. Soc. Beng. xxxix. (1870) II. 75.	Aung & Xu 2023 (GBIF)		FALSE	Angiosperm
567	Anacardiaceae	Semecarpus acuminatus	Thwaites	Rakhine	Semecarpus	J. Asiat. Soc. Bengal, Pt. 2, Nat. Hist. 39(2): 75. 1870	Kress et al. 2003		FALSE	Angiosperm
568	Anacardiaceae	Semecarpus anacardium	L.f.	Yangon	Semecarpus	Suppl. Pl. : 182 (1782)	Kress et al. 2003	Che, Mai-ka-aung, Marking nut tree, Thitsi-bo	FALSE	Angiosperm
569	Anacardiaceae	Semecarpus cassuvium	Roxb.	Reported from Myanmar	Semecarpus	Hort. Bengal. : 22 (1814)	Kress et al. 2003		FALSE	Angiosperm
570	Anacardiaceae	Semecarpus curtisii	King	Tanintharyi Region: Mwae Taw Island, Kawthaung Township	Semecarpus	J. Asiat. Soc. Bengal, Pt. 2, Nat. Hist. 65: 509 (1896)	N. Tanaka et al. MY 1938 (RAF!) (TNS!), Tagane et al. MY1938 [fr.] (KYO, RAF, TNS)		FALSE	Angiosperm
571	Anacardiaceae	Semecarpus heterophylla	Blume	Bago, Tanintharyi	Semecarpus	Fl. Brit. India [J. D. Hooker] 2(4): 35. 1876 [May 1876]	Kress et al. 2003		FALSE	Angiosperm
572	Anacardiaceae	Semecarpus kurzii	Engl.	Mon, Yangon, Rakhine, Bago	Semecarpus	Monogr. Phan. 4: 489 (1883)	Kress et al. 2003		FALSE	Angiosperm
573	Anacardiaceae	Semecarpus microcarpus	Wall. ex Hook.f.	Irrawaddy river; Shan	Semecarpus	Fl. Brit. India 2: 31 (1876)	Wallich, N. 989 (K!)		FALSE	Angiosperm
574	Anacardiaceae	Semecarpus pandurata	Kurz	Bago, Mandalay, Mon, Yangon	Semecarpus	J. Asiat. Soc. Bengal, Pt. 2, Nat. Hist. 45: 209 (1876)	Kress et al. 2003	Che, Thitsi-bo	FALSE	Angiosperm
575	Anacardiaceae	Semecarpus prainii	King	S. Andaman, Tanintharyi	Semecarpus	J. Asiat. Soc. Bengal, Pt. 2, Nat. Hist. 65: 511 (1896)	Dr. King's Collector s.n. (K)		FALSE	Angiosperm
576	Anacardiaceae	Semecarpus subpanduriformis	Wall.	Rakhine	Semecarpus	Fl. Brit. India 2: 35 (1876)	Kress et al. 2003		FALSE	Angiosperm
577	Anacardiaceae	Semecarpus subracemosa	Kurz	Bago, Kachin, Mandalay, Sagaing	Semecarpus	J. Asiat. Soc. Bengal, Pt. 2, Nat. Hist. 41: 304 (1872)	Kress et al. 2003		FALSE	Angiosperm
578	Anacardiaceae	Semecarpus subspathulata	King	Mandalay	Semecarpus	J. Asiat. Soc. Bengal, Pt. 2, Nat. Hist. 65: 117 (1896)	Kress et al. 2003		FALSE	Angiosperm
579	Anacardiaceae	Spondias dulcis	G.Forst.	Yangon	Spondias	J. Voy. South Seas : 39 (1773)	Kress et al. 2003	Golden apple, Gwe-cho, Otaheite apple	FALSE	Angiosperm
580	Anacardiaceae	Spondias malayana	Kosterm.	Reported from Myanmar	Spondias	Quart. J. Taiwan Mus. 34: 108 (1981)	Kress et al. 2003		FALSE	Angiosperm
581	Anacardiaceae	Spondias pinnata	(L.f.) Kurz	Yangon, Chin, Sagaing, Tanintharyi	Spondias	Prelim. Rep. Forest Pegu , App. A: 44 (1875)	S. Tagane et al. MY 1064 (RAF!) (TNS!), N. Kuroiwa et al. 030398 (MBK!) (TI!)	Gwe	FALSE	Angiosperm
582	Anacardiaceae	Swintonia floribunda	Griff.	Ayeyarwady, Bago, Kayin, Mandalay, Tanintharyi, Yangon	Swintonia	Proc. Linn. Soc. London 1: 283 (1846)	Kress et al. 2003	Shitle, Taung-sagaing, Taung-thayet, Thayet-kan, Thayet-kin, Thayet-le, Thayet-san	FALSE	Angiosperm
583	Anacardiaceae	Swintonia parkinsonii	(C.E.C.Fisch.) Kosterm.	Kyein chaung forests, S. Tanintharyi	Swintonia	Blumea 33: 347 (1988)	Parkinson, C.E 1674 (K!) (K000695009)		TRUE	Angiosperm
584	Anacardiaceae	Swintonia schwenckii	(Teijsm. & Binn.) Teijsm. & Binn.	Myanmar	Swintonia	Cat. Hort. Bot. Bogor. : 230 (1866)	Collector unknown FPRL 895 (US)	Shitle-pyu, Thayet-san	FALSE	Angiosperm
585	Anacardiaceae	Swintonia schwenkii	(Teijsm. & Binn.) Teijsm. & Binn.	Ayeyarwady, Bago, Mon, Tanintaaryi	Swintonia	Cat. Hort. Bot. Bogor. : 230 (1866)	Collector unknown (NY!) (NY2652411)		FALSE	Angiosperm
586	Anacardiaceae	Toxicodendron acuminatum	(DC.) C.Y.Wu & T.L.Ming	Kachin	Toxicodendron	Fl. Reipubl. Popularis Sin. 45(1): 119 (1980)	Aung & Xu 2023 (GBIF)		FALSE	Angiosperm
587	Anacardiaceae	Toxicodendron griffithii	Kuntze	buffer zone of Hponganrazi Wildlife Sanctuary, Kachin	Toxicodendron	Revis. Gen. Pl. 1: 154 (1891)	Kate Armstrong 2133 (NY!) (NY02653571)		FALSE	Angiosperm
588	Anacardiaceae	Toxicodendron khasianum	Kuntze	Kalaw, Shan	Toxicodendron	Revis. Gen. Pl. 1: 154 (1891)	F. G. Dickason 1055 (A!) (A01873525)		FALSE	Angiosperm
589	Anacardiaceae	Toxicodendron succedaneum	(L.) Kuntze	buffer zone of Hkakaborazi National Park, Kachin	Toxicodendron	Revis. Gen. Pl. 1: 154 (1891)	Kate Armstrong 733 (NY!) (NY02648723)		FALSE	Angiosperm
590	Anacardiaceae	Toxicodendron trichocarpum	Kuntze	Keng Tung, Southeastern Shan State	Toxicodendron	Revis. Gen. Pl. 1: 154 (1891)	J. F. Rock 2054 (US1213012)		FALSE	Angiosperm
591	Anacardiaceae	Toxicodendron wallichii	(Hook.f.) Kuntze	Mandalay	Toxicodendron	Revis. Gen. Pl. 1: 154 (1891)	Aung & Xu 2023 (GBIF)		FALSE	Angiosperm
592	Ancistrocladaceae	Ancistrocladus attenuatus	Dyer	Tanintharyi	Ancistrocladus	Fl. Brit. India 1: 300. 1874.	Helfer JW 724 (K!)		FALSE	Angiosperm
593	Ancistrocladaceae	Ancistrocladus griffithii	Planch.	Mandalay, Mon, Tanintharyi, Bago	Ancistrocladus	in Ann. Sci. Nat. Bot., sér. 3, 13: 318. 1849.	E.I.C. 1052 (beta) (K!), Griffith.s.n. (K!)	Pan-bin	FALSE	Angiosperm
594	Ancistrocladaceae	Ancistrocladus tectorius	(Lour.) Merr.	Tanintharyi, Mon	Ancistrocladus	in Lingnan Sci. J. 6: 329. 1930.	Tin Tin Mu et al. 051 (NY!) (TNS!), Wallich, Nathaniel 1052 (K!), Tagane S et al. MY 734 (RAF!) (TNS!)	Kyet-mauk-nwe	FALSE	Angiosperm
595	Ancistrocladaceae	Ancistrocladus wallichii	Planch.	Bago, Tanintharyi	Ancistrocladus	in Ann. Sci. Nat., Bot., sér. 3, 13: 319. 1849.	Wallich 1053 (K!)		FALSE	Angiosperm
596	Annonaceae	Alphonsea boniana	Finet & Gagnep.	Shan	Alphonsea	Mém. Soc. Bot. France 4: 162 (1906)	Kress et al. 2003		FALSE	Angiosperm
597	Annonaceae	Alphonsea lutea	(Roxb.) Hook.f. & Thomson	Sagaing	Alphonsea	Fl. Ind. 1: 153 (1855)	Aung & Xu 2023 (GBIF) & WCVP		FALSE	Angiosperm
598	Annonaceae	Alphonsea ventricosa	(Roxb.) Hook.f. & Thomson	Bago, Kachin, Sagaing	Alphonsea	Fl. Ind. 1: 152 (1855)	Kress et al. 2003		FALSE	Angiosperm
599	Annonaceae	Anaxagorea javanica	Blume	Tanintharyi	Anaxagorea	Fl. Javae , Anon.: 66 (1830)	S. Tagane, H. Toyoma, A. Kawakubo & Aung Khaing Win MY 1969 (RAF!) (TNS!)		FALSE	Angiosperm
600	Annonaceae	Anaxagorea luzonensis	A.Gray	Ayeyarwady, Bago, Tanintharyi	Anaxagorea	U.S. Expl. Exped., Phan. 1: 27 (1854)	Kress et al. 2003		FALSE	Angiosperm
601	Annonaceae	Annona cherimola	Mill.	Pin Sein Pin village, Pindaya Township, Shan	Annona	Gard. Dict., ed. 8. : n.° 5 (1768)	T. Shin TS524 (NY)	Cherimoyer, Thinbaw-awza	FALSE	Angiosperm
602	Annonaceae	Annona muricata	L.	Cultivated	Annona	Sp. Pl. : 536 (1753)	Kress et al. 2003	Duyin-awza, Soursop		Angiosperm
603	Annonaceae	Annona reticulata	L.	Cultivated	Annona	Sp. Pl. : 537 (1753)	Kress et al. 2003	Bullock's heart, Thinbaw-awza		Angiosperm
604	Annonaceae	Annona squamosa	L.	Cultivated	Annona	Sp. Pl. : 537 (1753)	Kress et al. 2003	Awzar, Custard apple, Sweetsop		Angiosperm
605	Annonaceae	Artabotrys burmanicus	A.DC.	Shan, Kachin, Mandalay, Sagaing	Artabotrys	Mém. Soc. Phys. Genève 5: 212 (1832)	Wallich, N. (Coll. Delessert) 6418 (K!), Lace, J.H. 5185 (K!)	Ngabye-shin, Nyane, Ta-daing-hmwe	FALSE	Angiosperm
606	Annonaceae	Artabotrys chitkokoi	K.Z.Hein, Naive & J.Chen	Yinmabin, Sagaing	Artabotrys	Nordic J. Bot. 39(1)-e02920: 3 (2021)	K.Z.Hein 020 (Holo; KUN, Iso; HITBC)		TRUE	Angiosperm
607	Annonaceae	Artabotrys crassifolius	Hook.f. & Thomson	Tanintharyi	Artabotrys	Fl. Brit. India 1: 54 (1872)	Kress et al. 2003		FALSE	Angiosperm
608	Annonaceae	Artabotrys hexapetalus	(L.f.) Bhandari	Introduced	Artabotrys	Baileya 12: 149 (1965)	Kress et al. 2003	Kadat-ngan, Padat-ngan, Tadaing-hmwe		Angiosperm
609	Annonaceae	Artabotrys kurzii	Hook.f. & Thomson	Tanintharyi, Bago	Artabotrys	Fl. Brit. India 1: 54 (1872)	Kress et al. 2003	Ngan-say, Nyane	TRUE	Angiosperm
610	Annonaceae	Artabotrys maingayi	Hook.f. & Thomson	Tanintharyi, Mon	Artabotrys	Fl. Brit. India 1: 55 (1872)	Falconer, H s.n. (L1749563)		FALSE	Angiosperm
611	Annonaceae	Artabotrys multiflorus	C.E.C.Fisch.	Mon	Artabotrys	Bull. Misc. Inform. Kew 1937: 436 (1937)	Kress et al. 2003		FALSE	Angiosperm
612	Annonaceae	Artabotrys parkinsonii	Chatterjee	Reported from Myanmar	Artabotrys	J. Indian Bot. Soc. 23: 122 (1944)	Kress et al. 2003		TRUE	Angiosperm
613	Annonaceae	Artabotrys siamensis	Miq.	Tanintharyi	Artabotrys	Ann. Mus. Bot. Lugduno-Batavi 2: 42 (1865)	Kress et al. 2003	Padat-ngan	FALSE	Angiosperm
614	Annonaceae	Artabotrys speciosus	Kurz ex Hook.f. & Thomson	Bago	Artabotrys	Fl. Brit. India 1: 55 (1872)	Kress et al. 2003		FALSE	Angiosperm
615	Annonaceae	Artabotrys suaveolens	(Blume) Blume	Tanintharyi	Artabotrys	Fl. Javae , Anon.: 62 (1830)	Kress et al. 2003	Nga-pye-yin	FALSE	Angiosperm
616	Annonaceae	Artabotrys uniflorus	(Griff.) Craib	Tanintharyi, Mergui	Artabotrys	Bull. Misc. Inform. Kew 1915: 435 (1915)	Griffith 890 (K!)		FALSE	Angiosperm
617	Annonaceae	Cananga brandisiana	(Pierre) Saff.	Kayin, Yangon	Cananga	Gard. Bull. Singapore 61(1): 198 (2009)	Brandis, D. s.n. (K!) (K000691380), Unknown Collector 409 (K!)		FALSE	Angiosperm
618	Annonaceae	Cananga odorata	(Lam.) Hook.f. & Thomson	Mon, Tanintharyi	Cananga	Fl. Ind. 1: 130 (1855)	Kress et al. 2003	Kadat-ngan, Saga-sein, Ylang-ylang	FALSE	Angiosperm
619	Annonaceae	Cyathocalyx martabanicus	Hook.f. & Thomson	Tanintharyi	Cyathocalyx	Fl. Ind. 1: 53 (1855)	Griffith, W. 1032 (K!), Maung Law Tek 1383 (K!)	Pazun-gok	FALSE	Angiosperm
620	Annonaceae	Cyathocalyx sumatranus	Scheff.	Myanmar (Burma), Province: Tenasserim Division, District: Tawer, east of Kanbauk, c. 5 km west of the Thai border; Yebyu Township.	Cyathocalyx	Natuurk. Tijdschr. Ned.-Indië 32: 388 (1871)	Maxwell JF Maxwell, JF 98- 1207 (L)		FALSE	Angiosperm
621	Annonaceae	Cyathocalyx zeylanicus	Champ. ex Hook.f. & Thomson	Reported from Myanmar	Cyathocalyx	Fl. Ind. 1: 127 (1855)	Kress et al. 2003		FALSE	Angiosperm
622	Annonaceae	Dasymaschalon argenteum	(Griff.) Jongsook & Chaowasku	Tanintharyi	Dasymaschalon	Phytotaxa 449: 269 (2020)	William Griffith 354 (MO100230736)		FALSE	Angiosperm
623	Annonaceae	Dasymaschalon dasymaschalum	(Blume) I.M.Turner	Tanintharyi	Dasymaschalon	Gard. Bull. Singapore 58: 276 (2007)	Aung & Xu 2023 (GBIF)	Tanat-sa	FALSE	Angiosperm
624	Annonaceae	Desmos chinensis	Lour.	Mawlamyine, Mon; Tanintharyi	Desmos	Fl. Cochinch. : 352 (1790)	Kress et al. 2003	Sinswe-pan, Tanat-sa	FALSE	Angiosperm
625	Annonaceae	Desmos cochinchinensis	Lour.	Tanintharyi	Desmos	Fl. Cochinch. : 352 (1790)	Kress et al. 2003	Saingswe	FALSE	Angiosperm
626	Annonaceae	Desmos dumosus	(Roxb.) Saff.	Kachin	Desmos	Bull. Torrey Bot. Club 39: 506 (1912)	Mokim S.s.n. (U1068606)		FALSE	Angiosperm
627	Annonaceae	Desmos dunalii	(Wall. ex Hook.f. & Thomson) Saff.	Myanmar	Desmos	Bull. Torrey Bot. Club 39: 506 (1912)	WCVP		FALSE	Angiosperm
628	Annonaceae	Desmos pedunculosus	(A.DC.) BÃ¢n	Ataran river, Mawlamyine, Mon	Desmos	Bot. Zhurn. (Moscow & Leningrad) 59: 1774 (1974)	Keenan, J 1058 (E!) (E00181402)		FALSE	Angiosperm
629	Annonaceae	Fissistigma bicolor	(Roxb.) Merr.	Rakhine, Sagaing	Fissistigma	Philipp. J. Sci. 15: 131 (1919)	Kress et al. 2003		FALSE	Angiosperm
630	Annonaceae	Fissistigma latifolium	(Dunal) Merr.	Dawei, Tanintharyi	Fissistigma	Philipp. J. Sci. 15: 132 (1919)	A. Meebold 15148 (S!) (S14-558258)		FALSE	Angiosperm
631	Annonaceae	Fissistigma manubriatum	(Hook.f. & Thomson) Merr.	Myanmar	Fissistigma	Philipp. J. Sci. 15: 124 (1919)	WCVP		FALSE	Angiosperm
632	Annonaceae	Fissistigma minuticalyx	(R.W.MacGregor & W.W.Sm.) Chatterjee	Sagaing, Shan, Keng Tung	Fissistigma	Kew Bull. 3: 58 (1948)	Kress et al. 2003		FALSE	Angiosperm
633	Annonaceae	Fissistigma oblongum	(Craib) Merr.	Kachin	Fissistigma	Philipp. J. Sci. 15: 134 (1919)	Kress et al. 2003		FALSE	Angiosperm
634	Annonaceae	Fissistigma polyanthoides	(Aug.DC.) Merr.	Myanmar	Fissistigma	Philipp. J. Sci. 15: 135 (1919)	WCVP		FALSE	Angiosperm
635	Annonaceae	Fissistigma polyanthum	(Hook.f. & Thomson) Merr.	Shan, Keng Tung; Taping valley, Kachin	Fissistigma	Philipp. J. Sci. 15: 135 (1919)	J. F. Rock 2176 (US)		FALSE	Angiosperm
636	Annonaceae	Fissistigma retusum	(H.LÃ©v.) Rehder	Myanmar	Fissistigma	J. Arnold Arbor. 10: 191 (1929)	WCVP		FALSE	Angiosperm
637	Annonaceae	Fissistigma rubiginosum	(A.DC.) Merr.	Kachin, Mon; Dawei, Tanintharyi	Fissistigma	Philipp. J. Sci. 15: 135 (1919)	Kress et al. 2003		FALSE	Angiosperm
638	Annonaceae	Fissistigma rufinerve	(Hook.f. & Thomson) Merr.	Tanintharyi	Fissistigma	Philipp. J. Sci. 15: 136 (1919)	Falconer H 533 (L!) ((L1754695)		FALSE	Angiosperm
639	Annonaceae	Fissistigma scandens	Griff.	Tanintharyi, Mergui	Fissistigma	Not. Pl. Asiat. 4: 706 (1854)	Kress et al. 2003		FALSE	Angiosperm
640	Annonaceae	Fissistigma thorelii	(Pierre ex Finet & Gagnep.) Merr.	Tanintharyi	Fissistigma	Philipp. J. Sci. 15: 136 (1919)	Kress et al. 2003		FALSE	Angiosperm
641	Annonaceae	Fissistigma verrucosum	(Hook.f. & Thomson) Merr.	Chin	Fissistigma	Philipp. J. Sci. 15: 137 (1919)	Kress et al. 2003		FALSE	Angiosperm
642	Annonaceae	Friesodielsia desmoides	(Craib) Steenis	Tanintharyi	Friesodielsia	Blumea 12: 358 (1964)	Tagane S et al. MY 473 (RAF!) (TNS!)		FALSE	Angiosperm
643	Annonaceae	Friesodielsia discolor	(Craib) D.Das	Tanintharyi	Friesodielsia	Bull. Bot. Surv. India 5: 93 (1963)	Kress et al. 2003		FALSE	Angiosperm
644	Annonaceae	Friesodielsia fornicata	(Roxb.) D.Das	Tanintharyi	Friesodielsia	Bull. Bot. Surv. India 5: 43 (1963)	Kress et al. 2003		FALSE	Angiosperm
645	Annonaceae	Friesodielsia kingii	(J.Sinclair) Steenis	Reported from Myanmar	Friesodielsia	Blumea 12: 360 (1964)	Kerr AFG 21590 (L!) (L4345918)		FALSE	Angiosperm
646	Annonaceae	Friesodielsia maclellandii	(Hook.f. & Thomson) D.Das	Bago, Tanintharyi, Yangon	Friesodielsia	Bull. Bot. Surv. India 5: 93 (1963)	Kress et al. 2003		TRUE	Angiosperm
647	Annonaceae	Friesodielsia stenopetala	(Hook.f. & Thomson) D.Das	Amherst, Mon	Friesodielsia	Bull. Bot. Surv. India 5: 93 (1963)	Falconer, H 535 (K!) (K000691795)		TRUE	Angiosperm
648	Annonaceae	Friesodielsia unonifolia	(A.DC.) Steenis	Dawei, Tanintharyi	Friesodielsia	Blumea 12: 361 (1964)	Nathaniel Wallich 6435 (BM!) (BM001121312), Helfer JW 406 (L!) (L1765160)		FALSE	Angiosperm
649	Annonaceae	Goniothalamus cheliensis	Hu	Kachin	Goniothalamus	Bull. Fan Mem. Inst. Biol. , Bot. 10: 133 (1940)	Aung & Xu 2023 (GBIF)		FALSE	Angiosperm
650	Annonaceae	Goniothalamus costulatus	Miq.	Sagaing	Goniothalamus	Fl. Ned. Ind., Eerste Bijv. : 372 (1861)	Aung & Xu 2023 (GBIF)		FALSE	Angiosperm
651	Annonaceae	Goniothalamus fulvus	Hook.f. & Thomson	Sagaing，Shan，Magway，Mandalay	Goniothalamus	Fl. Brit. India 1: 75 (1872)	Aung & Xu 2023 (GBIF)		FALSE	Angiosperm
652	Annonaceae	Goniothalamus giganteus	Hook.f. & Thomson	Reported from Myanmar	Goniothalamus	Fl. Ind. 1: 109 (1855)	Kress et al. 2003		FALSE	Angiosperm
653	Annonaceae	Goniothalamus griffithii	Hook.f. & Thomson	Bago, Mon, Tanintharyi	Goniothalamus	Fl. Ind. 1: 110 (1855)	Griffith, W.s.n. (K!), Griffith, W. 98 (K!)		FALSE	Angiosperm
654	Annonaceae	Goniothalamus imbricatus	Scheff.	Sagaing，Mandalay	Goniothalamus	Ann. Jard. Bot. Buitenzorg 2: 27 (1885 publ. 1881)	Aung & Xu 2023 (GBIF)		FALSE	Angiosperm
655	Annonaceae	Goniothalamus latestigma	C.E.C.Fisch.	Tanintharyi	Goniothalamus	Bull. Misc. Inform. Kew 1927: 204 (1927)	Aung & Xu 2023 (GBIF) & WCVP		FALSE	Angiosperm
656	Annonaceae	Goniothalamus macranthus	(Kurz) Boerl.	Myanmar	Goniothalamus	Icon. Bogor. 1: 137 (1899)	WCVP		FALSE	Angiosperm
657	Annonaceae	Goniothalamus macrophyllus	(Blume) Zoll.	Dawei, Tanintharyi	Goniothalamus	Fl. Ind. [Hooker f. & Thomson] 109 (1855)	Falconer H s.n. (L!) (L3965916)		FALSE	Angiosperm
658	Annonaceae	Goniothalamus malayanus	Hook.f. & Thomson	Mandalay，Bago，Sagaing，Shan	Goniothalamus	Fl. Ind. 1: 107 (1855)	Aung & Xu 2023 (GBIF)		FALSE	Angiosperm
659	Annonaceae	Goniothalamus peduncularis	King & Prain	Kachin, Sagaing	Goniothalamus	J. Asiat. Soc. Bengal, Pt. 2, Nat. Hist. 67: 284 (1898)	Mokim, S.s.n. (K!)		FALSE	Angiosperm
660	Annonaceae	Goniothalamus sawtehii	C.E.C.Fisch.	Tanintharyi	Goniothalamus	Bull. Misc. Inform. Kew 1927: 203 (1927)	Saw-Teh, M. 1380 (K!)		FALSE	Angiosperm
661	Annonaceae	Goniothalamus sesquipedalis	(Colebr. ex Wall.) Hook.f. & Thomson	Kachin, Mandalay, Tanintharyi	Goniothalamus	Fl. Ind. 1: 108 (1855)	Kress et al. 2003		FALSE	Angiosperm
662	Annonaceae	Goniothalamus tavoyensis	Chatterjee	Tanintharyi	Goniothalamus	J. Indian Bot. Soc. 19: 77 (1940)	Kress et al. 2003		FALSE	Angiosperm
663	Annonaceae	Goniothalamus undulatus	Ridl.	Tanintharyi	Goniothalamus	J. Fed. Malay States Mus. 10: 81 (1920)	Kress et al. 2003		FALSE	Angiosperm
664	Annonaceae	Guatteria polita	Wall.	Mon	Guatteria	Numer. List [Wallich] n. 6450 (Polyalthiae sp.). 1832	Wallich, N. 6450 (K!)		FALSE	Angiosperm
665	Annonaceae	Huberantha cerasoides	(Roxb.) Chaowasku	Pyay, Bago; Nay Pyi Taw; Mandalay	Huberantha	Kew Bull. 70(2)-23: 2 (2015)	Nathaniel Wallich 6447 (BM!) (BM001118253), S. Tagane, H. Toyoma, A. Kawakubo & Aung Khaing Win MY 2648 (RAF!) (TNS!)		FALSE	Angiosperm
666	Annonaceae	Huberantha jenkinsii	(Hook.f. & Thomson) Chaowasku	Kachin, Tanintharyi	Huberantha	Kew Bull. 70(2)-23: 2 (2015)	Kress et al. 2003	Taung-kabut, Thanlung	FALSE	Angiosperm
667	Annonaceae	Maasia sumatrana	(Miq.) Mols, Kessler & Rogstad	Tanintharyi	Maasia	Syst. Bot. 33: 493 (2008)	Kress et al. 2003		FALSE	Angiosperm
668	Annonaceae	Marsypopetalum modestum	(Pierre) B.Xue & R.M.K.Saunders	Tanintharyi, Mon	Marsypopetalum	Syst. Biodivers. 9: 24 (2011)	Kress et al. 2003	Gyopan, Thabut-thein	FALSE	Angiosperm
669	Annonaceae	Meiogyne caudata	(C.E.C.Fisch.) I.M.Turner	Tanintharyi, Mergui	Meiogyne	Kew Bull. 66: 588 (2012)	Kress et al. 2003		FALSE	Angiosperm
670	Annonaceae	Mezzettia parviflora	Becc.	Introduced	Mezzettia	Nuovo Giorn. Bot. Ital. 3: 188 (1871)	Unknown Collector 41029 (K)			Angiosperm
671	Annonaceae	Miliusa dioeca	(Roxb.) Chaowasku & Kessler	Kachin; Dawei, Tanintharyi; Ayeyarwady; Mandalay; Shan	Miliusa	Willdenowia 43: 104 (2013)	F.Kingdon-Ward 18569 (NY!) (NY2649689), Wallich, N. (Coll. De Candolle) (G) (G-G-360467/2)	Thabut-thein	FALSE	Angiosperm
672	Annonaceae	Miliusa eupoda	(Miq.) I.M.Turner	Shan	Miliusa	Webbia 70: 113 (2015)	Kress et al. 2003		FALSE	Angiosperm
673	Annonaceae	Miliusa glandulifera	C.E.C.Fisch.	Tanintharyi	Miliusa	Bull. Misc. Inform. Kew 1926: 453 (1926)	Parkinson, C.E. 1902 (K!)		FALSE	Angiosperm
674	Annonaceae	Miliusa horsfieldii	(Benn.) Baill. ex Pierre	Myanmar	Miliusa	Fl. Forest. Cochinch. : t. 38 (1881)	WCVP		FALSE	Angiosperm
675	Annonaceae	Miliusa macrocarpa	Hook.f. & Thomson	Kachin, Mandalay, Sagaing	Miliusa	Fl. Ind. 1: 150 (1855)	F. Kingdon-Ward 18511 (NY!) (NY2649690)		FALSE	Angiosperm
676	Annonaceae	Miliusa saccata	C.E.C.Fisch.	Tanintharyi	Miliusa	Bull. Misc. Inform. Kew 1926: 452 (1926)	Parkinson, C.E. 1689 (K!)		TRUE	Angiosperm
677	Annonaceae	Miliusa sclerocarpa	(A.DC.) Kurz	Mon, Tanintharyi	Miliusa	J. Asiat. Soc. Bengal, Pt. 2, Nat. Hist. 41: 291 (1872)	s.coll. 6461 (K!)		FALSE	Angiosperm
678	Annonaceae	Miliusa thorelii	Finet & Gagnep.	Bago, Kayin, Mon, Yangon, Tanintharyi	Miliusa	Mém. Soc. Bot. France 4: 89 (1906)	Helfer, J.W.s.n. (K!)	Taw-saga-sein	FALSE	Angiosperm
679	Annonaceae	Miliusa tristis	Kurz	Reported from Myanmar	Miliusa	J. Asiat. Soc. Bengal, Pt. 2, Nat. Hist. 43: 58 (1874)	Kress et al. 2003		TRUE	Angiosperm
680	Annonaceae	Miliusa velutina	(DC.) Hook.f. & Thomson	Bago, Mandalay, Yangon, Mon, Kachin	Miliusa	Fl. Ind. 1: 151 (1855)	S. Tagane, H. Toyama, A. Kawakubo & Aung Khaing Win. MY 1904 (RAF!) (TNS!), Xiaohua Jin et al. PT-2035 (PE!)	Mai-nang-sang, Thabut-gyi	FALSE	Angiosperm
681	Annonaceae	Mitrephora keithii	Ridl.	Tanintharyi	Mitrephora	J. Straits Branch Roy. Asiat. Soc. 59: 66 (1911)	Kress et al. 2003		FALSE	Angiosperm
682	Annonaceae	Mitrephora maingayi	Hook.f. & Thomson	Yangon	Mitrephora	Fl. Brit. India 1: 77 (1872)	Scott s.n. (L!) (L1757210), Unknown collector (E00901468)	Thabut-net	FALSE	Angiosperm
683	Annonaceae	Mitrephora polypyrena	(Blume) Zoll.	Myanmar	Mitrephora	Linnaea 29: 315 (1858)	WCVP		FALSE	Angiosperm
684	Annonaceae	Mitrephora tomentosa	Hook.f. & Thomson	Bago	Mitrephora	Fl. Ind. 1: 113 (1855)	Kress et al. 2003		FALSE	Angiosperm
685	Annonaceae	Mitrephora vulpina	C.E.C.Fisch.	Tanintharyi	Mitrephora	Bull. Misc. Inform. Kew 1926: 449 (1926)	Parkinson, C.E 1698 (K!) (K000691942), Unkown collector FPRL 858 (US) (USw11290)		FALSE	Angiosperm
686	Annonaceae	Mitrephora winitii	Craib	Tanintharyi Region. On a hill, near Mawtaung Pass, _x000D__x000D__x000D__x000D_ border with Thailand, Mawtaung Township	Mitrephora	Bull. Misc. Inform. Kew 1922: 227 (1922)	A. Naiki et al. MY 288 (RAF!) (TNS!)		FALSE	Angiosperm
687	Annonaceae	Monoon hookerianum	(King) B.Xue & R.M.K.Saunders	Tanintharyi	Monoon	Taxon 61: 1032 (2012)	Kress et al. 2003	Bok	FALSE	Angiosperm
688	Annonaceae	Monoon jucundum	(Pierre) B.Xue & R.M.K.Saunders	Tanintharyi	Monoon	Taxon 61: 1032 (2012)	S. Tagane et al. MY 2451 (RAF!) (TNS!)		FALSE	Angiosperm
689	Annonaceae	Monoon lateriflorum	(Blume) Miq.	Bago, Mon, Yangon	Monoon	Ann. Mus. Bot. Lugduno-Batavi 2: 19 (1865)	Kress et al. 2003		FALSE	Angiosperm
690	Annonaceae	Monoon longifolium	(Sonn.) B.Xue & R.M.K.Saunders	Introduced	Monoon	Taxon 61: 1032 (2012)	Kress et al. 2003	Arthaw-ka, Lan-tama, Thinbaw-te	FALSE	Angiosperm
691	Annonaceae	Monoon membranifolium	(J.Sinclair) B.Xue & R.M.K.Saunders	Tanintharyi Region: Tanintharyi Nature Reserve. Alel Taung mountain range protected area	Monoon	Taxon 61: 1032 (2012)	Armstrong et al. 630 (E, L, NY 2648180, RAF, TNS 1257922); Armstrong et al. 666 (E, L, NY 2648235, RAF, TNS)		FALSE	Angiosperm
692	Annonaceae	Monoon merguiense	(Chatterjee) B.Xue & R.M.K.Saunders	Tanintharyi	Monoon	Taxon 61: 1032 (2012)	Kress et al. 2003		FALSE	Angiosperm
693	Annonaceae	Monoon nitidum	(A.DC.) I.M.Turner	Bago, Mon, Tanintharyi	Monoon	Nordic J. Bot. 33: 280 (2015)	Kress et al. 2003		FALSE	Angiosperm
694	Annonaceae	Monoon simiarum	(Buch.-Ham. ex Hook.f. & Thomson) B.Xue & R.M.K.Saunders	Mandalay, Tanintharyi, Yangon	Monoon	Taxon 61: 1033 (2012)	Kress et al. 2003	Taw-saga-sein, Taw-thabut, Thabut	FALSE	Angiosperm
695	Annonaceae	Monoon viride	(Craib) B.Xue & R.M.K.Saunders	Myanmar	Monoon	Taxon 61: 1034 (2012)	WCVP		FALSE	Angiosperm
696	Annonaceae	Orophea acuminata	A.DC.	Dawei, Tanintharyi	Orophea	Mém. Soc. Phys. Genève 5: 215 (1832)	Gomez, W. 6432 (K!)		TRUE	Angiosperm
697	Annonaceae	Orophea brandisii	Hook.f. & Thomson	Mon，Tanintharyi	Orophea	Fl. Brit. India 1: 91 (1872)	Aung & Xu 2023 (GBIF) & WCVP		FALSE	Angiosperm
698	Annonaceae	Orophea cuneiformis	King	Myanmar	Orophea	J. Asiat. Soc. Bengal, Pt. 2, Nat. Hist. 61: 84 (1892)	WCVP		FALSE	Angiosperm
699	Annonaceae	Orophea polycarpa	A.DC.	Bago, Mon, Tanintharyi, Kachin, Mon	Orophea	Mém. Soc. Phys. Genève 5: 215 (1832)	Wallich, N. 6431 B (K!), s.coll. 6431 A (K!), Xiaohua Jin et al. PT-2526 (PE!)		FALSE	Angiosperm
700	Annonaceae	Polyalthia bullata	King	reported from Myanmar	Polyalthia	J. Asiat. Soc. Bengal, Pt. 2, Nat. Hist. 61: 64 (1892)	Yang et al. 2020		FALSE	Angiosperm
701	Annonaceae	Polyalthia cauliflora	Hook.f. & Thomson	Myanmar	Polyalthia	Fl. Ind. 1: 138 (1855)	WCVP		FALSE	Angiosperm
702	Annonaceae	Polyalthia meghalayensis	V.Prakash & Mehrotra	Gano Hills, Meghalaya, Boldoringri Forest, Tura Peak	Polyalthia	Nordic J. Bot. 10: 45 (1990)	Prakash, V. 17130 B (K)		FALSE	Angiosperm
703	Annonaceae	Polyalthia rufescens	Hook.f. & Thomson	Mawlamyine, Mon	Polyalthia	Fl. Brit. India 1: 66 (1872)	Meebold, A.K. 17249 (K!)		FALSE	Angiosperm
704	Annonaceae	Polyalthia suberosa	(Roxb.) Thwaites	Mon, Tanintharyi	Polyalthia	Enum. Pl. Zeyl. : 398 (1864)	Kress et al. 2003		FALSE	Angiosperm
705	Annonaceae	Popowia helferi	Hook.f. & Thomson	Myanmar	Popowia	Fl. Brit. India 1: 69 (1872)	WCVP		FALSE	Angiosperm
706	Annonaceae	Popowia pisocarpa	(Blume) Endl. ex Walp.	Tanintharyi	Popowia	Repert. Bot. Syst. 1: 74 (1842)	S. Tagane et al. MY 1981 (RAF!) (TNS!)		FALSE	Angiosperm
707	Annonaceae	Pseuduvaria multiovulata	(C.E.C.Fisch.) J.Sinclair	Tanintharyi	Pseuduvaria	Gard. Bull. Singapore 14: 43 (1953)	Kress et al. 2003	Plong	FALSE	Angiosperm
708	Annonaceae	Pseuduvaria reticulata	(Blume) Miq.	Ayeyarwady, Rakhine, Tanintharyi	Pseuduvaria	Fl. Ned. Ind. 1(2): 32 (1858)	Kress et al. 2003		FALSE	Angiosperm
709	Annonaceae	Pseuduvaria rugosa	(Blume) Merr.	Ayeyarwady, Rakhine, Tanintharyi	Pseuduvaria	Philipp. J. Sci., C 10: 255 (1915)	Kress et al. 2003		FALSE	Angiosperm
710	Annonaceae	Pseuduvaria trimera	(Craib) Y.C.F.Su & R.M.K.Saunders	Putao, Kachin	Pseuduvaria	Syst. Bot. Monogr. 79: 174 (2006)	Xiaohua Jin et al. PT-2046 (PE!)		FALSE	Angiosperm
711	Annonaceae	Sageraea bracteolata	R.Parker	Kayin, Tanintharyi	Sageraea	Indian Forester 55: 376 (1929)	Parker, R.N. 2183 (K!)	Pa-ngan	FALSE	Angiosperm
712	Annonaceae	Sageraea elliptica	(A.DC.) Hook.f. & Thomson	Bago, Mon, Tanintharyi	Sageraea	Fl. Ind. 1: 93 (1855)	S. Tagane et al. MY 2441 (RAF!) (TNS!)	Thabut	FALSE	Angiosperm
713	Annonaceae	Sageraea listeri	King	Ayeyarwady, Rakhine, Yangon	Sageraea	Ann. Roy. Bot. Gard. (Calcutta) 4: 7 (1893)	Kress et al. 2003	Banmaw, Thit-kalaw	FALSE	Angiosperm
714	Annonaceae	Sphaerocoryne blanfordiana	C.E.C.Fisch.	Tanintharyi	Sphaerocoryne	Bull. Misc. Inform. Kew 1926: 451 (1926)	Kress et al. 2003	Banmaw	FALSE	Angiosperm
715	Annonaceae	Trivalvaria casseabriae	Y.H.Tan, S.S.Zhou & B.Yang	Putao, Kachin	Trivalvaria	PhytoKeys 94: 5 (2018)	Myanmar Exped. 2379 (HITBC) (RAF)		TRUE	Angiosperm
716	Annonaceae	Trivalvaria costata	(Hook.f. & Thomson) I.M.Turner	Mon, Tanintharyi	Trivalvaria	Kew Bull. 64: 577 (2009)	Gallatly, G 379 (K!) (K000691927)		FALSE	Angiosperm
717	Annonaceae	Trivalvaria dubia	(Kurz) J.Sinclair	Myanmar	Trivalvaria	Gard. Bull. Singapore 14: 47 (1953)	WCVP		FALSE	Angiosperm
718	Annonaceae	Trivalvaria macrophylla	(Blume) Miq.	Kachin, Tanintharyi, Mon	Trivalvaria	Ann. Mus. Bot. Lugduno-Batavi 2: 19 (1865)	Kress et al. 2003		FALSE	Angiosperm
719	Annonaceae	Trivalvaria rubra	Y.H.Tan, S.S.Zhou & B.Yang	Putao, Kachin	Trivalvaria	PhytoKeys 94: 4 (2018)	Myanmar Exped. 1801 (HITBC) (RAF)		TRUE	Angiosperm
720	Annonaceae	Uvaria argentea	Blume	Tanintharyi	Uvaria	Fl. Javae 21-22: 24 (1830)	Aung & Xu 2023 (GBIF) & WCVP		FALSE	Angiosperm
721	Annonaceae	Uvaria curtisii	King	Tanintharyi	Uvaria	J. Asiat. Soc. Bengal, Pt. 2, Nat. Hist. 61: 21 (1892)	Maxwell JF 98-1122 (L!) (L1770443) (L1770444)		FALSE	Angiosperm
722	Annonaceae	Uvaria dulcis	Dunal	Reported from Myanmar	Uvaria	Monogr. Anonac. : 90 (1817)	Griffith, W 436 (P!) (P00248192)		FALSE	Angiosperm
723	Annonaceae	Uvaria ferruginea	Buch.-Ham. ex Hook.f. & Thomson	Reported from Myanmar	Uvaria	Notizbl. Bot. Gart. Berlin-Dahlem 10: 175 (1927)	Kress et al. 2003		FALSE	Angiosperm
724	Annonaceae	Uvaria grandiflora	Roxb. ex Hornem.	Mon, Tanintharyi, Kachin, Putao	Uvaria	Hort. Bot. Hafn. , Suppl.: 141 (1819)	N. Tanaka et al. MY 3220 (RAF!) (TNS!), Xiaohua Jin et al. PT-2289 (PE!)		FALSE	Angiosperm
725	Annonaceae	Uvaria hahnii	(Finet & Gagnep.) J.Sinclair	reported from Myanmar	Uvaria	Gard. Bull. Singapore 14: 44 (1953)	Yang et al. 2020		FALSE	Angiosperm
726	Annonaceae	Uvaria hamiltonii	Hook.f. & Thomson	Bago, Kachin, Mandalay, Sagaing	Uvaria	Fl. Ind. 1: 96 (1855)	Kress et al. 2003	Kywe-nothi-nwe	FALSE	Angiosperm
727	Annonaceae	Uvaria hirsuta	Jack	Mon, Tanintharyi	Uvaria	Fl. Bras. Merid. 1: 37 (1824)	Kress et al. 2003		FALSE	Angiosperm
728	Annonaceae	Uvaria lamponga	Scheff.	Myanmar	Uvaria	Natuurk. Tijdschr. Ned.-Indië 31: 22 (1869)	Dr. King's Collector 209 (K)		FALSE	Angiosperm
729	Annonaceae	Uvaria leptopoda	(King) R.E.Fr.	Tanintharyi	Uvaria	Gard. Bull. Singapore 14: 212 (1955)	Maxwell JF (Gbif)		FALSE	Angiosperm
730	Annonaceae	Uvaria littoralis	(Blume) Blume	Mandalay，Shan，Bago，Kachin	Uvaria	Fl. Javae 21-22: 26 (1830)	Aung & Xu 2023 (GBIF) & WCVP	Kan-kaya, Nwe-dan, Nwe-dan, Phetchin, Phetchin, Thabut, Thabut, Thabut-gyi, Thabut-gyi, Thabut-nwe, Thabut-nwe	FALSE	Angiosperm
731	Annonaceae	Uvaria lobbiana	Hook.f. & Thomson	Tanintharyi	Uvaria	Fl. Ind. 1: 100 (1855)	Helfer JW 440 (L!) (L1768583)		FALSE	Angiosperm
732	Annonaceae	Uvaria micrantha	(A.DC.) Hook.f. & Thomson	Tanintharyi, Mon	Uvaria	Fl. Ind. 1: 103 (1855)	Kress et al. 2003		FALSE	Angiosperm
733	Annonaceae	Uvaria ovata		Wide	Uvaria	Niger Fl. : 211 (1849)	S. Tagane et al. MY 1060 (RAF!) (TNS!)		FALSE	Angiosperm
734	Annonaceae	Uvaria siamensis	(Scheff.) L.L.Zhou, Y.C.F.Su & R.M.K.Saunders	Tanintharyi	Uvaria	Syst. Biodivers. 7: 255 (2009)	Helfer JW 450 (L!) (L0037979)		FALSE	Angiosperm
735	Annonaceae	Uvaria wrayi	(King) L.L.Zhou, Y.C.F.Su & R.M.K.Saunders	Tanintharyi	Uvaria	Syst. Biodivers. 7: 255 (2009)	Tagane S et al. MY 407 (TNS!) (RAF!)		FALSE	Angiosperm
736	Annonaceae	Wuodendron praecox	(Hook.f. & Thomson) B.Xue, Y.H.Tan & X.L.Hou	reported from Myanmar	Wuodendron	Taxon 67: 261 (2018)	Yang et al. 2020		FALSE	Angiosperm
737	Annonaceae	Xylopia cuspidata	Diels	Mandalay，Yangon	Xylopia	Notizbl. Bot. Gart. Berlin-Dahlem 10: 175 (1927)	Aung & Xu 2023 (GBIF)		FALSE	Angiosperm
738	Annonaceae	Xylopia malayana	Hook.f. & Thomson	Introduced	Xylopia	Fl. Ind. 1: 125 (1855)	W. Griffith 289 (GH)			Angiosperm
739	Apiaceae	Aciphylla squarrosa	J.R.Forst. & G.Forst.	Cultivated	Aciphylla	Char. Gen. Pl. 68. 1775 [29 Nov 1775]	Kress et al. 2003	Bayonet plant		Angiosperm
740	Apiaceae	Acronema chinense	H.Wolff	Myanmar	Acronema	Acta Horti Gothob. 2: 309 (1926)	Kingdon-Ward, F. 3377 (E)		FALSE	Angiosperm
741	Apiaceae	Acronema handelii	H.Wolff	Myanmar	Acronema	Pflanzenr. , IV, 228(90): 322 (1927)	WCVP		FALSE	Angiosperm
742	Apiaceae	Acronema pilosum	C.Norman	Kachin, Sagaing	Acronema	J. Bot. 78: 231 (1940)	Kress et al. 2003		TRUE	Angiosperm
743	Apiaceae	Acronema rivale	C.Norman	Kachin, Sagaing	Acronema	J. Bot. 78: 231 (1940)	Kress et al. 2003		FALSE	Angiosperm
744	Apiaceae	Acronema sichuanense	S.L.Liou & R.H.Shan	Myanmar	Acronema	Acta Phytotax. Sin. 18: 199 (1980)	Kingdon-Ward, F. 3377 (E)		FALSE	Angiosperm
745	Apiaceae	Aegopodium henryi	Diels	Kachin	Aegopodium	Bot. Jahrb. Syst. 29: 497 (1900)	Kress et al. 2003		FALSE	Angiosperm
746	Apiaceae	Anethum graveolens	L.	Maymyo, Mandalay	Anethum	Sp. Pl. : 263 (1753)	Kress et al. 2003	European dill, Indian dill, Sameik, Sameik	FALSE	Angiosperm
747	Apiaceae	Apium graveolens	L.	Cultivated	Apium	Sp. Pl. : 264 (1753)	Kress et al. 2003	Celery, Phat-kyi-che, Ta-rok-nannan, Taru-ta-na-ngaw, Tayok-nannan		Angiosperm
748	Apiaceae	Athamanta cretensis	L.	[Boccie e luoghi] sassosi calcarei del Braulio Mte Scale	Athamanta	Sp. Pl. : 245 (1753)	Longa M. 147 (BR)		FALSE	Angiosperm
749	Apiaceae	Aulacospermum stylosum	(C.B.Clarke) Rech.f. & Riedl	Shan	Aulacospermum	Biol. Skr. 13(4): 28 (1963)	Kress et al. 2003		FALSE	Angiosperm
750	Apiaceae	Bupleurum candollei	Wall. ex DC.	Chin, Kachin	Bupleurum	Prodr. 4: 131 (1830)	J. Murata et al. 025227 024605 025158 (MBK!) (TI!)		FALSE	Angiosperm
751	Apiaceae	Bupleurum falcatum	L.	Mandalay	Bupleurum	Sp. Pl. : 237 (1753)	Kress et al. 2003		FALSE	Angiosperm
752	Apiaceae	Bupleurum fruticescens	L.	Myanmar	Bupleurum	Cent. Pl. I : 9 (1755)	WCVP		FALSE	Angiosperm
753	Apiaceae	Bupleurum gracillimum	Klotzsch	Reported from Myanmar	Bupleurum	Bot. Ergebn. Reise Waldemar : 148 (1862)	Kingdon-Ward 20303 (BM000756024)		FALSE	Angiosperm
754	Apiaceae	Bupleurum hamiltonii	N.P.Balakr.	Mandalay	Bupleurum	J. Bombay Nat. Hist. Soc. 63: 328 (1967)	Kress et al. 2003		FALSE	Angiosperm
755	Apiaceae	Bupleurum jucundum	Kurz	Laktang, Kachin	Bupleurum	J. Bot. 5: 240 (1867)	Kingdon-Ward, F 3266 (E00123557)		FALSE	Angiosperm
756	Apiaceae	Bupleurum kurzii	P.K.Mukh.	Reported from Myanmar	Bupleurum	Ombell. Contrib. Pluridisc. Syst. 2: 54 (1977 publ. 1978)	Kress et al. 2003		FALSE	Angiosperm
757	Apiaceae	Bupleurum longicaule	Wall. & DC.	Reported from Myanmar	Bupleurum	Prodr. 4: 131 (1830)	Kingdon-Ward 947301 (E00041666)		FALSE	Angiosperm
758	Apiaceae	Bupleurum longiradiatum	Turcz.	Upper Burma.	Bupleurum	Bull. Soc. Imp. Naturalistes Moscou 17: 719 (1844)	G. Forrest 26913 (NY!) (NY2651679)		FALSE	Angiosperm
759	Apiaceae	Bupleurum marginatum	Wall. ex DC.	Myanmar	Bupleurum	Prodr. 4: 132 (1830)	WCVP		FALSE	Angiosperm
760	Apiaceae	Bupleurum setaceum	Fenzl	Shan	Bupleurum	Asie Min., Bot. 1: 418 (1860)	Aung & Xu 2023 (GBIF)		FALSE	Angiosperm
761	Apiaceae	Carum carvi	L.	Cultivated	Carum	Sp. Pl. : 263 (1753)	Kress et al. 2003	Caraway, Karaway, Karaway-si		Angiosperm
762	Apiaceae	Centella asiatica	(L.) Urb.	Shan, Mandalay, Chin, Sagaing, Yangon	Centella	Fl. Bras. 11(1): 287 (1879)	N. Tanaka et al. 080521 (MBK!) (TI!), Than Than Aye & Khin Myo Htwe 021201 032795 (MBK!) (TI!), J. Murata et al. 025121 (MBK!) (TI!)	Myin-hkwa	FALSE	Angiosperm
763	Apiaceae	Centella umbellata	M.T.R.Schub. & B.-E.van Wyk	Mandalay	Centella	Nordic J. Bot. 15: 168 (1995)	Aung & Xu 2023 (GBIF)		FALSE	Angiosperm
764	Apiaceae	Chaerophyllum karsianum	Kit Tan & H.Ocakverdi	Shan	Chaerophyllum	Notes Roy. Bot. Gard. Edinburgh 44: 160 (1986)	Aung & Xu 2023 (GBIF)		FALSE	Angiosperm
765	Apiaceae	Coriandrum sativum	L.	Mandalay, Rakhine	Coriandrum	Sp. Pl. : 256 (1753)	Khin Myo Htwe 024251 (MBK!) (TI!)	Coriander, Nannan, Phat-kyi, Ta-ner-hgaw	FALSE	Angiosperm
766	Apiaceae	Cortia candollei	(DC.) Leute	Laktang, Kachin	Cortia	Ann. Naturhist. Mus. Wien 73: 83 (1969)	Kingdon-Ward 3576 (E00123582)		FALSE	Angiosperm
767	Apiaceae	Cortia depressa	(D.Don) C.Norman	Myanmar	Cortia	J. Bot. 75: 96 (1937)	Tanaka, N.; Sugawara, T.; Murakami, N.; Aoki, K.; Sakai, S.; Watanabe, K.; Khin, Myo Htwe, 023336 (E)		FALSE	Angiosperm
768	Apiaceae	Cuminum cyminum	L.	Cultivated	Cuminum	Sp. Pl. : 254 (1753)	Kress et al. 2003	Cumin, Ziya, Ziya-byu		Angiosperm
769	Apiaceae	Cyclospermum leptophyllum	(Pers.) Sprague ex Britton & P.Wilson	Mandalay	Cyclospermum	Sci. Surv. Porto Rico & Virgin Islands 6: 52. 1925	N. Tanaka et al. 021521 (MBK!) (TI!)		FALSE	Angiosperm
770	Apiaceae	Dactylaea schizopetala	(Franch.) Farille	Myanmar	Dactylaea	Candollea 40: 561 (1985)	WCVP		FALSE	Angiosperm
771	Apiaceae	Daucus carota	L.	Cultivated	Daucus	Sp. Pl. : 242 (1753)	Kress et al. 2003	U-wa-yaing, Wild carrot		Angiosperm
772	Apiaceae	Eryngium foetidum	L.	Cultivated	Eryngium	Sp. Pl. 1: 232. 1753 [1 May 1753]	Than Than Aye & Khin Myo Htwe 020729 (MBK!) (TI!)	Paung-bok, Shan-nan-nan	FALSE	Angiosperm
773	Apiaceae	Ferula asafoetida	H.Karst.	Cultivated	Ferula	Deut. Fl. (Karsten) 845. 1882 [Sep 1882]	Kress et al. 2003	Asafoetida, Shein-ngo-bin		Angiosperm
774	Apiaceae	Ferula jaeschkeana	Vatke	Chawba	Ferula	Index Seminum (B, Berolinensis) 1876(App.): 2 (1876)	Lace, John Henry 1906 (E!) (E00002548)		FALSE	Angiosperm
775	Apiaceae	Foeniculum vulgare	Mill.	Cultivated	Foeniculum	Gard. Dict. ed. 8 : n.º 1 (1768)	Than Than Aye & Khin Myo Htwe 024252 021249 (MBK!) (TI!)	Fennel, Samon-saba	FALSE	Angiosperm
776	Apiaceae	Heracleum biternatum	W.W.Sm.	Shan, Kachin	Heracleum	Rec. Bot. Surv. India 6: 37 (1914)	Kress et al. 2003		TRUE	Angiosperm
777	Apiaceae	Heracleum candicans	Wall. ex DC.	Mandalay, Shan	Heracleum	Prodr. 4: 192 (1830)	J. Murata et al. 020797 (MBK!) (TI!), Khin Myo Htwe 024086 (MBK!) (TI!)	Su-lar-na-phar, Taung-pharlar	FALSE	Angiosperm
778	Apiaceae	Hymenidium benthamii	(DC.) Pimenov & Kljuykov	Kachin	Hymenidium	Feddes Repert. 111: 543 (2000)	Kingdon-Ward 9716 (BM000756001), Forrest, George 27523 (E0041413), Farrer 1176 (E00041414)		FALSE	Angiosperm
779	Apiaceae	Hymenidium yunnanense	(Franch.) Pimenov & Kljuykov	Kachin	Hymenidium	Feddes Repert. 111: 550 (2000)	G. Forrest 27232 (NY!) (NY2651698)		FALSE	Angiosperm
780	Apiaceae	Kedarnatha vaginata	Pimenov & Kljuykov	Nat Ma Taung National Park, Chin	Kedarnatha	Feddes Repert. 115: 238 (2004)	N. Tanaka et al. 031125 023336 (MBK!) (TI!)		TRUE	Angiosperm
781	Apiaceae	Ligusticopsis wallichiana	(DC.) Pimenov & Kljuykov	Chin, Kachin	Ligusticopsis	Willdenowia 31: 122 (2001)	J. Murata et al. 025156 (MBK!) (TI!)		FALSE	Angiosperm
782	Apiaceae	Ligusticum pteridophyllum	Franch. ex Oliv.	Myanmar	Ligusticum	Hooker's Icon. Pl. 20: sub t. 1958, in obs. 1891; et in Bull. Soc. Philom. Paris, Ser. VIII. vi. (1894) 132.	Ronald John Henry Kaulback 139 (BM)		FALSE	Angiosperm
783	Apiaceae	Ligusticum striatum	DC.	Shan	Ligusticum	Prodr. 4: 158 (1830)	R. Malaise 343 (S13-15175)		FALSE	Angiosperm
784	Apiaceae	Lomatium graveolens	(S.Watson) Dorn & R.L.Hartm.	Shan，Mandalay	Lomatium	Madroño 35: 71 (1988)	Aung & Xu 2023 (GBIF)		FALSE	Angiosperm
785	Apiaceae	Meeboldia yunnanensis	(H.Wolff) Constance & F.T.Pu ex S.L.Liou	Kachin	Meeboldia	Fl. Yunnanica 7: 405 (1997)	Aung & Xu 2023 (GBIF)		FALSE	Angiosperm
786	Apiaceae	Oenanthe javanica	DC.	Kachin, Sagaing	Oenanthe	Prodr. 4: 138 (1830)	Kress et al. 2003	Water dropwort	FALSE	Angiosperm
787	Apiaceae	Oenanthe linearis	Wall.	Shan, Inle Lake, Near Mweibwei	Oenanthe	Numer. List [Wallich] n. 586. 1829	W. Sturtevant 516 (US2543438)		FALSE	Angiosperm
788	Apiaceae	Oenanthe thomsonii	C.B.Clarke	Kachin	Oenanthe	Fl. Brit. India 2: 697 (1879)	F. Kingdon-Ward 18496 (NY!) (NY2651689), G. Forrest 27032 (NY!) (NY2651688)		FALSE	Angiosperm
789	Apiaceae	Pastinaca sativa	L.	Cultivated	Pastinaca	Sp. Pl. : 262 (1753)	Kress et al. 2003	Parsnip, Ywetsa-monla		Angiosperm
790	Apiaceae	Petroselinum crispum	(Mill.) Fuss	Cultivated	Petroselinum	Fl. Transsilv. : 254 (1866)	Kress et al. 2003	Parsley, Tayok-nanan		Angiosperm
791	Apiaceae	Peucedanum dhana	Buch.-Ham. ex C.B.Clarke	Yangon	Peucedanum	Fl. Brit. India 2: 709 (1879)	Kress et al. 2003	Min-yothey	FALSE	Angiosperm
792	Apiaceae	Peucedanum parkinsonii	Fedde ex H.Wolff	Amherst, Mon	Peucedanum	Repert. Spec. Nov. Regni Veg. 27: 305 (1930)	Parkinson, C.E. 5147 (K!)	Hpala-napeik	TRUE	Angiosperm
793	Apiaceae	Physospermopsis handelii	(H.Wolff ex Hand.-Mazz.) Pimenov & Kljuykov	Myanmar	Physospermopsis	Feddes Repert. 111: 538 (2000)	WCVP		FALSE	Angiosperm
794	Apiaceae	Physospermopsis shaniana	C.Y.Wu & F.T.Pu	Myanmar	Physospermopsis	Vasc. Pl. Hengduan Mount. 1: 1285 (1993)	WCVP		FALSE	Angiosperm
795	Apiaceae	Pimpinella anisum	L.	Cultivated	Pimpinella	Sp. Pl. : 264 (1753)	Kress et al. 2003	Anise, Samon-saba, Sweet fennel		Angiosperm
796	Apiaceae	Pimpinella candolleana	Wight & Arn.	Sagaing, Bago	Pimpinella	Prodr. Fl. Ind. Orient. : 369 (1834)	J. Murata et al. 031884 032381 (MBK!) (TI!), Takashi Sugawara et al. 036416 (MBK!) (TI!)		FALSE	Angiosperm
797	Apiaceae	Pimpinella coriacea	H.Boissieu	Upper Burma, Hpimaw, Kachin	Pimpinella	Bull. Soc. Bot. France 56: 351 (1909)	Farrer, R 1337 (E00123562)		FALSE	Angiosperm
798	Apiaceae	Pimpinella diversifolia	DC.	Mandalay	Pimpinella	Prodr. 4: 122 (1830)	Kress et al. 2003		FALSE	Angiosperm
799	Apiaceae	Pimpinella heyneana	(DC.) Benth.	Bago，Chin	Pimpinella	Gen. Pl. 1: 894 (1867)	Aung & Xu 2023 (GBIF) & WCVP	Taung-sa-meik	FALSE	Angiosperm
800	Apiaceae	Pimpinella kingdon-wardii	H.Wolff	Nat Ma Taung National Park, Chin	Pimpinella	Repert. Spec. Nov. Regni Veg. 27: 184 (1929)	Kim et al. MM-5603 (HHU)		FALSE	Angiosperm
801	Apiaceae	Pimpinella leschenaultii	DC.	Shan	Pimpinella	Prodr. 4: 122 (1830)	Aung & Xu 2023 (GBIF)		FALSE	Angiosperm
802	Apiaceae	Pimpinella parishiana	Kurz	Reported from Myanmar	Pimpinella	J. Asiat. Soc. Bengal, Pt. 2, Nat. Hist. 41: 309 (1872)	Kress et al. 2003		TRUE	Angiosperm
803	Apiaceae	Pimpinella purpurea	H.Boissieu	Kachin	Pimpinella	Bull. Soc. Bot. France 53: 428 (1906)	G. Forrest 26884 (NY!) (NY2651693)		FALSE	Angiosperm
804	Apiaceae	Pimpinella sikkimensis	C.B.Clarke	Myanmar	Pimpinella	Fl. Brit. India 2: 685 (1879)	Capt. Francis (Frank) Kingdon-Ward 22619 (BM)		FALSE	Angiosperm
805	Apiaceae	Pimpinella tibetanica	H.Wolff	Chin	Pimpinella	Repert. Spec. Nov. Regni Veg. 27: 319 (1930)	Aung & Xu 2023 (GBIF)		FALSE	Angiosperm
806	Apiaceae	Pimpinella yunnanensis	H.Wolff	Shan State: Ywangan Township	Pimpinella	Pflanzenr. , IV, 228(90): 266 (1927)	Kim et al. MM-5995 (HHU, KB)		FALSE	Angiosperm
807	Apiaceae	Psammogeton biternatum	Edgew.	Amritsar Airport	Psammogeton	Trans. Linn. Soc. London 20: 57 (1846)	O. E. White 406 (US2073317)		FALSE	Angiosperm
808	Apiaceae	Pternopetalum davidii	Franch.	Kachin	Pternopetalum	Nouv. Arch. Mus. Hist. Nat. , sér. 2, 8: t. 8, f. B (1885 publ. 1886)	Aung & Xu 2023 (GBIF)		FALSE	Angiosperm
809	Apiaceae	Pternopetalum nudicaule	(H.Boissieu) Hand.-Mazz.	Upper Burma, Chimili Woods, Kachin	Pternopetalum	Symb. Sin. 7: 718 (1933)	Farrer, R 951 (E00123568)		FALSE	Angiosperm
810	Apiaceae	Pternopetalum vulgare	(Dunn) Hand.-Mazz.	Kachin	Pternopetalum	Symb. Sin. 7: 719 (1933)	R. Malaise 219 (S) (S13-10538)		FALSE	Angiosperm
811	Apiaceae	Sanicula elata	Buch.-Ham. ex D.Don	Kachin, N'Maikha-Salwin Divide, W flank	Sanicula	Prodr. Fl. Nepal. : 183 (1825)	G. Forrest 26914 (NY!) (NY2651699)		FALSE	Angiosperm
812	Apiaceae	Sanicula europaea	L.	Kachin, Mandalay, Shan	Sanicula	Sp. Pl. : 235 (1753)	Kress et al. 2003		FALSE	Angiosperm
813	Apiaceae	Schulzia crinita	(Pall.) Spreng.	Chin	Schulzia	Pl. Umb. Prod. 30.	Kress et al. 2003		FALSE	Angiosperm
814	Apiaceae	Sinocarum acronemifolium	(C.B.Clarke) P.K.Mukh. & Constance	Myanmar	Sinocarum	Edinburgh J. Bot. 48: 43 (1991)	WCVP		FALSE	Angiosperm
815	Apiaceae	Sinocarum clarkeanum	P.K.Mukh. & Constance	Myanmar	Sinocarum	Edinburgh J. Bot. 48: 42 (1991)	Kingdon-Ward, F. 22763 (E)		FALSE	Angiosperm
816	Apiaceae	Sinocarum cruciatum	(Franch.) H.Wolff ex F.T.Pu	Upper Burma, Chimili Valley, Kachin	Sinocarum	Fl. Reipubl. Popularis Sin. 55(2): 33 (1985)	Farrer, R 1209 (E00000437)		FALSE	Angiosperm
817	Apiaceae	Sinocarum sikkimense	(P.K.Mukh.) P.K.Mukh. & Constance	Upper Burma, Chimili Valley, Kachin	Sinocarum	Edinburgh J. Bot. 48: 43 (1991)	Farrer, R 1215 (E00041742)		FALSE	Angiosperm
818	Apiaceae	Sium latifolium	L.	Bago	Sium	Sp. Pl. : 251 (1753)	Aung & Xu 2023 (GBIF)		FALSE	Angiosperm
819	Apiaceae	Tetrataenium burmanicum	(Kurz) Manden.	Kachin, Bago, Shan	Tetrataenium	Zametki Sist. Geogr. Rast. 41: 46 (1986)	Kurz, S 1940 (K!) (K001235003), Robertson, W.A 16 (K!) (K001235002)		FALSE	Angiosperm
820	Apiaceae	Tetrataenium nepalense	(D.Don) Manden.	W. flank of the N'mai kha Salwin divide, Kachin	Tetrataenium	Trudy Tbilissk. Bot. Inst. 20: 17 (1959)	Forrest, George 26995 (E00123595), Kingdon-Ward 9845 (BM000756008)		FALSE	Angiosperm
821	Apiaceae	Torilis japonica	DC.	Myanmar	Torilis	Prodr. 4: 219 (1830)	WCVP		FALSE	Angiosperm
822	Apiaceae	Trachydium cambodgianum	(H.Boissieu) M.Hiroe	Myanmar	Trachydium	Dansk Bot. Ark. 20: 194 (1962)	WCVP	Samon-saba	FALSE	Angiosperm
823	Apiaceae	Trachydium subnudum	C.B.Clarke ex H.Wolff	Kachin，Tanintharyi	Trachydium	Repert. Spec. Nov. Regni Veg. 27: 125 (1929)	Aung & Xu 2023 (GBIF)		FALSE	Angiosperm
824	Apiaceae	Trachyspermum ammi	Sprague	Cultivated	Trachyspermum	Bull. Misc. Inform. Kew 1929: 228 (1929)	Kress et al. 2003	Bishop's weed, Lovage, Samok		Angiosperm
825	Apiaceae	Trachyspermum khasianum	H.Wolff	Chin, Shan	Trachyspermum	Pflanzenr. , IV, 228(90): 91 (1927)	Kress et al. 2003		FALSE	Angiosperm
826	Apiaceae	Trachyspermum roxburghianum	H.Wolff	Bago	Trachyspermum	Pflanzenr. , IV, 228(90): 129 (1927)	Kress et al. 2003	Kant-balu	FALSE	Angiosperm
827	Apiaceae	Vicatia coniifolia	DC.	Chin	Vicatia	Prodr. 4: 243 (1830)	Aung & Xu 2023 (GBIF)		FALSE	Angiosperm
828	Apocynaceae	Adenium obesum	Roem. & Schult.	Cultivated	Adenium	Syst. Veg., ed. 15 bis 4: 411 (1819)	Kress et al. 2003	Yodaya-saga		Angiosperm
829	Apocynaceae	Aganosma breviloba	Kerr	Mandalay, Maymyo Plateau; Sjhan	Aganosma	Bull. Misc. Inform. Kew 1937: 92 (1937)	Lace, John Henry 5251 (K!)		FALSE	Angiosperm
830	Apocynaceae	Aganosma cymosa	(Roxb.) G.Don	Hills Kalay & Chin; Tanintharyi; Shan; Kachin; Sagaing	Aganosma	Gen. Hist. 4: 77 (1837)	Prazer, J.C. 11 (K!), Collett, H. 825 (K!), Meebold, A.K. 15365 (K!)		FALSE	Angiosperm
831	Apocynaceae	Aganosma gracilis	Hook.f.	Reported from Myanmar	Aganosma	Fl. Brit. India 3: 664 (1882)	Kress et al. 2003		FALSE	Angiosperm
832	Apocynaceae	Aganosma lacei	Raizada	Reported from Myanmar	Aganosma	Indian Forester 68: 363 (1942)	Kress et al. 2003		TRUE	Angiosperm
833	Apocynaceae	Aganosma schlechteriana	H.Lév.	Mandalay	Aganosma	Repert. Spec. Nov. Regni Veg. 9: 325 (1911)	Kress et al. 2003		FALSE	Angiosperm
834	Apocynaceae	Aganosma wallichii	G.Don	Tanintharyi, Yangon	Aganosma	Gen. Hist. 4: 77 (1837)	Wallich, N. 1653 (K!)		FALSE	Angiosperm
835	Apocynaceae	Allamanda blanchetii	A.DC.	Yangon	Allamanda	Prodr. 8: 319 (1844)	Kress et al. 2003		FALSE	Angiosperm
836	Apocynaceae	Allamanda cathartica	L.	Yangon	Allamanda	Pl. Bras. Icon. Descr. 1: 73 (1827)	Kress et al. 2003	Shwe-pan-nwe, Shwewa-pan	FALSE	Angiosperm
837	Apocynaceae	Allamanda schottii	Pohl	Cultivated	Allamanda	Mant. Pl. 2: 214 (1771)	Kress et al. 2003			Angiosperm
838	Apocynaceae	Alstonia rostrata	C.E.C.Fisch.	Mon, Tanintharyi, Chin	Alstonia	Bull. Misc. Inform. Kew 1929: 315 (1929)	s.coll. 1607 (K!), Wallich, N.1607 (K!), Chin, P. 6563 (K!), Sukoe 6279 (K!)	Kalar-paung	FALSE	Angiosperm
839	Apocynaceae	Alstonia scholaris	(L.) R.Br.	Bago, Kachin, Mandalay, Shan, Tanintharyi, Yangon	Alstonia	Asclepiadeae : 64 (1810)	Wallich, N. 1644 (K!), Gomez, W. 1644 (K!)	Devil tree, Dita bark, Letpan-ga, Taung-mayo, Taung-meoak	FALSE	Angiosperm
840	Apocynaceae	Alstonia sebusi	(Van Heurck & Müll.Arg.) Monach.	Myanmar	Alstonia	Pacific Sci. 3: 157 (1949)	GBIF 2025		FALSE	Angiosperm
841	Apocynaceae	Alstonia spatulata	Blume	Myanmar	Alstonia	Bijdr. Fl. Ned. Ind. : 1037 (1826)	WCVP		FALSE	Angiosperm
842	Apocynaceae	Alstonia venenata	R.Br.	Distr [Maymyo Plateau; Gokteik gorge]	Alstonia	Asclepiadeae : 64 (1810)	Parkinson, C.E. 6152 (K)		FALSE	Angiosperm
843	Apocynaceae	Alyxia funingensis	Tsiang & P.T.Li	Myanmar	Alyxia	Acta Phytotax. Sin. 11: 362 (1973)	WCVP		FALSE	Angiosperm
844	Apocynaceae	Alyxia gracilis	Benth. & Hook.f.	Kachin, Hkakaborazi National Park	Alyxia	Fl. Brit. India 3: 634 (1882)	D. P. Little 1395 (NY!) (Ny02649216)		FALSE	Angiosperm
845	Apocynaceae	Alyxia reinwardtii	Blume	Tanintharyi	Alyxia	Catalogus : 43 (1823)	Kress et al. 2003		FALSE	Angiosperm
846	Apocynaceae	Alyxia sinensis	Champ. ex Benth.	Kachin	Alyxia	Hooker's J. Bot. Kew Gard. Misc. 4: 334 (1852)	Aung & Xu 2023 (GBIF)		FALSE	Angiosperm
847	Apocynaceae	Amalocalyx microlobus	Pierre	Mandalay, Shan, Yangon	Amalocalyx	Contr. Apocyn. : 93 (1905)	Kress et al. 2003		FALSE	Angiosperm
848	Apocynaceae	Amphineurion marginatum	(Roxb.) D.J.Middleton	Nay Pyi Taw, Mandalay; Yangon; Mon; Bago	Amphineurion	Taxon 55: 502 (2006)	N. Tanaka et al. MY 48 (RAF!) (TNS!), Wallich, N. 1662 (K!)	Kaung-nwe, Khaung-tan, Kyetmauk-po, Kyet-paung-bo	FALSE	Angiosperm
849	Apocynaceae	Anodendron affine	Druce	Myanmar	Anodendron	Rep. Bot. Soc. Exch. Club Brit. Isles 1916: 605 (1917)	WCVP		FALSE	Angiosperm
850	Apocynaceae	Anodendron parviflorum	(Roxb.) I.M.Turner	Bago, Kachin, Tanintharyi, Yangon	Anodendron	Webbia 71(2): 227. 2016 [9 Jun 2016] [epublished]	Wallich, N.1664 (K!)		FALSE	Angiosperm
851	Apocynaceae	Asclepias cinerea	Walter	Chin	Asclepias	Fl. Carol. : 105 (1788)	Aung & Xu 2023 (GBIF)		FALSE	Angiosperm
852	Apocynaceae	Asclepias curassavica	L.	Introduced	Asclepias	Sp. Pl. : 215 (1753)	O. E. White 99 (US2073146), G. Juan 149 (US2212967)	Blood flower, False ipecacuanha, Pandein-ngo, Shwedagon	FALSE	Angiosperm
853	Apocynaceae	Atherandra acutifolia	Decne.	Myanmar	Atherandra	Prodr. 8: 497 (1844)	WCVP		FALSE	Angiosperm
854	Apocynaceae	Beaumontia grandiflora	Wall.	Kachin, Yangon	Beaumontia	Tent. Fl. Napal. : 15, t. 7. (1824)	F. Kingdon-Ward 18404 (NY!) (NY2651861)	Herald's trumpet, La-pan	FALSE	Angiosperm
855	Apocynaceae	Beaumontia jerdoniana	Wight	Myanmar	Beaumontia	Icon. Pl. Ind. Orient. 4: t. 1314 (1848)	WCVP		FALSE	Angiosperm
856	Apocynaceae	Beaumontia khasiana	Hook.f.	Tanintharyi, Shan	Beaumontia	Fl. Brit. India 3: 661 (1882)	Kress et al. 2003		FALSE	Angiosperm
857	Apocynaceae	Beaumontia macrantha	(Ridl.) Rudjiman	Kachin, Hkakaborazi National Park & Hponganrazi Wildlife Sanctuary	Beaumontia	Meded. Landbouwhoogeschool 82(11): 15 (1982)	Kress et al. 2003		FALSE	Angiosperm
858	Apocynaceae	Boucerosia crenulata	(Wall.) Wight & Arn.	Myanmar	Boucerosia	Contr. Bot. India : 34 (1834)	WCVP		FALSE	Angiosperm
859	Apocynaceae	Boucerosia umbellata	(Haw.) Wight & Arn.	Wide	Boucerosia	Contr. Bot. India : 34 (1834)	Kress et al. 2003	Tazaung-ga, Tazaung-gyin	FALSE	Angiosperm
860	Apocynaceae	Bousigonia angustifolia	Pierre	Kachin	Bousigonia	Contr. Apocyn. : 129 (1905)	Aung & Xu 2023 (GBIF)		FALSE	Angiosperm
861	Apocynaceae	Calotropis gigantea	(L.) W.T.Aiton	Bago, Rakhine, Mandalay, Yangon	Calotropis	Hortus Kew. 2: 78 1811	N. Tanaka et al. MY 8 (RAF!) (TNS!)	Giant swallow-wort, Mayo-gyi, Vercum	FALSE	Angiosperm
862	Apocynaceae	Calotropis procera	(Aiton) Dryand.	Magway, Mandalaay, Sagaing, Shan	Calotropis	Hort. Kew., ed. 2 [W.T. Aiton] 2: 78. 1811	Wight, R 91a (K!) (K000910115), Wallich, N. 8217 (K!)	Mayo, Swallow-wort	FALSE	Angiosperm
863	Apocynaceae	Caralluma fimbriata	Wall.	Sagaing	Caralluma	Pl. Asiat. Rar. 1: 7 (1829)	Kress et al. 2003		FALSE	Angiosperm
864	Apocynaceae	Carissa carandas	L.	Introduced	Carissa	Mant. Pl. 1: 52 (1767)	F.G. Dickison 6956 (S) (S-PL-12116) & (L!) (L2694693)	Karaunda, Khan		Angiosperm
865	Apocynaceae	Carissa spinarum	L.	Magway, Shan	Carissa	Mant. Pl. 2: 559 (1771)	Gale M 12304 (S) (S-PL-12118) & 12312 (L!) (L2694587), Rogers 916 (E00087763)	Khanzat, Natal plum, Taw-khan-pin	FALSE	Angiosperm
866	Apocynaceae	Cascabela thevetia	(L.) Lippold	Cultivated	Cascabela	Feddes Repert. 91: 52 (1980)	Kress et al. 2003	Mawk-hkam-long, Payaung-pan, Sethnayathi, Yellow oleander		Angiosperm
867	Apocynaceae	Catharanthus pusillus	G.Don	Sagaing	Catharanthus	Gen. Hist. 4: 95 (1837)	Shiro Kobayashi & Motohiro Hamaguchi 031549 (MBK!) (TI!)	Taw-nga-yoke	FALSE	Angiosperm
868	Apocynaceae	Catharanthus roseus	(L.) G.Don	Introduced	Catharanthus	Gen. Hist. 4: 95 (1837)	Dewan Mohinder Nath Nair 506 (O!) ()2003743)	Periwinkle, Thinbaw-ma-hnyo-pan, Thinbaw-ma-hnyo-pan-aphyu, Vinca		Angiosperm
869	Apocynaceae	Cerbera manghas	L.	Ayeyarwady, Bago, Rakhine, Tanintharyi, Yangon	Cerbera	Sp. Pl. : 208 (1753)	Wallich, N. 1582.2 (K!), Gomez, W. 1582.3 (K!)	Dogbane, Kalwa, Salut, Za-lat	FALSE	Angiosperm
870	Apocynaceae	Cerbera odollam	Gaertn.	Mergui, Tanintharyi; Mon	Cerbera	Fruct. Sem. Pl. 2: 193 (1791)	R. N. Parker 3173 (NY!) (NY2651862)		FALSE	Angiosperm
871	Apocynaceae	Ceropegia arnottiana	Wight	Bago, Yangon	Ceropegia	Contr. Bot. India : 32 (1834)	Wallich, Nathaniel 3 (E!) (E00179560), Wallich, N. 8142 (K!), Wight, R.s.n. (K!)	U-ta-lon	FALSE	Angiosperm
872	Apocynaceae	Ceropegia attenuata	Hook.	Reported from Myanmar	Ceropegia	Hooker's Icon. Pl. 9: t. 867 (1851)	Kress et al. 2003		FALSE	Angiosperm
873	Apocynaceae	Ceropegia decaisneana	Wight	Sagaing	Ceropegia	Icon. Pl. Ind. Orient. 4: t. 1259 (1848)	Aung & Xu 2023 (GBIF)		FALSE	Angiosperm
874	Apocynaceae	Ceropegia edulissima	Bruyns	Myanmar	Ceropegia	S. African J. Bot. 112: 429. 2017 [18 Jul 2017] [epublished]	WCVP		FALSE	Angiosperm
875	Apocynaceae	Ceropegia elegans	Wall.	Wide	Ceropegia	Bot. Mag. 57: t. 3015 (1830)	Kress et al. 2003		FALSE	Angiosperm
876	Apocynaceae	Ceropegia juncea	Roxb.	Nat Ma Taung National Park, Chin	Ceropegia	Pl. Coromandel 1: 12 (1795)	Kim et al. MM-2428 (HHU, KB)		FALSE	Angiosperm
877	Apocynaceae	Ceropegia kachinensis	Prain	Kachin	Ceropegia	J. Asiat. Soc. Bengal, Pt. 2, Nat. Hist. 69: 170 (1900)	Mokim, S.s.n. (K!) (K000857821)		FALSE	Angiosperm
878	Apocynaceae	Ceropegia longifolia	Wall.	Reported from Myanmar	Ceropegia	Pl. Asiat. Rar. 1: 56 (1830)	Lace, John Henry 5966 (E00845498)		FALSE	Angiosperm
879	Apocynaceae	Ceropegia lucida	Wall.	Prome, Bago	Ceropegia	Pl. Asiat. Rar. 2: 33 (1831)	Wallich, N 8133 (K!) (K001129045), Wight, R.s.n. (K!) (K000857816)		FALSE	Angiosperm
880	Apocynaceae	Ceropegia monticola	W.W.Sm.	Myanmar	Ceropegia	Notes Roy. Bot. Gard. Edinburgh 12: 198 (1920)	WCVP		FALSE	Angiosperm
881	Apocynaceae	Ceropegia nana	Collett & Hemsl.	Shan Hills, [Pinwung]	Ceropegia	J. Linn. Soc., Bot. 28: 89 (1890)	Collett, H 809 (K!) (K000857819)		TRUE	Angiosperm
882	Apocynaceae	Ceropegia pubescens	Wall.	Kachin, N'Maikha-Salwin Divide, Chimi-li, W flank	Ceropegia	Pl. Asiat. Rar. 2: 81 (1831)	G. Forrest 24952 (US1377514), Kingdon-Ward 1820 (E00845500)		FALSE	Angiosperm
883	Apocynaceae	Ceropegia trichantha	Hemsl.	Reported from Myanmar	Ceropegia	J. Bot. 23: 286 (1885)	Kress et al. 2003		FALSE	Angiosperm
884	Apocynaceae	Ceropegia wallichii	Wight	Myanmar	Ceropegia	Contr. Bot. India : 32 (1834)	Lace, John Henry 1131 (E)		FALSE	Angiosperm
885	Apocynaceae	Chilocarpus costatus	Miq.	Tanintharyi	Chilocarpus	Fl. Ned. Ind. 2: 393 (1857)	Kress et al. 2003		FALSE	Angiosperm
886	Apocynaceae	Chilocarpus denudatus	Blume	Tanintharyi	Chilocarpus	Bijdr. Fl. Ned. Ind. : 1025 (1826)	Maxwell JF 98-1136 (L!) (L3718749) & (CAS649583)		FALSE	Angiosperm
887	Apocynaceae	Chonemorpha fragrans	Alston	Chin	Chonemorpha	Ann. Roy. Bot. Gard. (Peradeniya) 11: 203 (1929)	Kress et al. 2003		FALSE	Angiosperm
888	Apocynaceae	Chonemorpha verrucosa	(Blume) D.J.Middleton	Wide	Chonemorpha	Novon 3: 455 (1993)	Kress et al. 2003	Taw-kyet-paung, Taw-sabe	FALSE	Angiosperm
889	Apocynaceae	Cosmostigma cordatum	(Poir.) M.R.Almeida	Myanmar	Cosmostigma	Fl. Maharashtra 3A: 239 (2001)	WCVP		FALSE	Angiosperm
890	Apocynaceae	Cryptolepis dubia	(Burm.f.) M.R.Almeida	Kachin, Chin, Mandalay, Bago, Yangon	Cryptolepis	Fl. Maharashtra 3A: 221 (2001)	Kate Armstrong 2918 (NY!) (Ny02654003), Dickason 7593 (L0797604), P. Srisanga et al. 97907 (E00753436)	Nasha-gyi, Thaman-gya	FALSE	Angiosperm
891	Apocynaceae	Cryptolepis sinensis	(Lour.) Merr.	Kachin，Tanintharyi	Cryptolepis	Philipp. J. Sci. 15: 254 (1919)	Aung & Xu 2023 (GBIF) & WCVP		FALSE	Angiosperm
892	Apocynaceae	Cynanchum acidum	(Roxb.) Oken	Magway	Cynanchum	Allg. Naturgesch. 3(2): 1032 (1841)	Kress et al. 2003		FALSE	Angiosperm
893	Apocynaceae	Cynanchum annularium	(Roxb.) Liede & Khanum	Bago, Chin, Kachin, Sagaing	Cynanchum	Taxon 65: 477 (2016)	Kress et al. 2003		FALSE	Angiosperm
894	Apocynaceae	Cynanchum callialatum	Buch.-Ham. ex Wight	Ayeyarwady	Cynanchum	Contr. Bot. India : 56 (1834)	Wallich, N. 8225 (K!)		FALSE	Angiosperm
895	Apocynaceae	Cynanchum corymbosum	Wight	Tanintharyi	Cynanchum	Contr. Bot. India : 56 (1834)	Kress et al. 2003		FALSE	Angiosperm
896	Apocynaceae	Cynanchum fragrans	(Wall.) Liede & Khanum	Irrawaddy river/Tong Dong	Cynanchum	Taxon 65: 479 (2016)	Wallich, N 4470 (K!) (K001039068)		TRUE	Angiosperm
897	Apocynaceae	Cynanchum gracillimum	Wall. ex Wight	Sagaing	Cynanchum	Contr. Bot. India : 57 (1834)	Wallich, N 8227 (K!) (K001129293), Wallich, N. 86 (K!)		FALSE	Angiosperm
898	Apocynaceae	Cynanchum megalanthum	M.G.Gilbert & P.T.Li	Reported from Myanmar	Cynanchum	Novon 5: 7 (1995)	Kress et al. 2003		FALSE	Angiosperm
899	Apocynaceae	Cynanchum pulchellum	(Wall.) Liede & Khanum	Bago, Mon, Tanintharyi, Yangon, Shan	Cynanchum	Taxon 65: 479 (2016)	Gomez, W. 1310 E (K!), Wallich, N. 1310 D (K!), Wallich, N (G) (G-DC-138313/1) & 1310 (K!) (K001112694), Rogers, C.G 1041 (E!)		FALSE	Angiosperm
900	Apocynaceae	Cynanchum viminale	(L.) L.	Salween river, Mon	Cynanchum	Mant. Pl. 2: 392 (1771)	Wallich, N 8232 (K!) (K001129309)		FALSE	Angiosperm
901	Apocynaceae	Cynanchum wallichii	Wight	Tanintharyi	Cynanchum	Contr. Bot. India : 56 (1834)	Aung & Xu 2023 (GBIF) & WCVP		FALSE	Angiosperm
902	Apocynaceae	Decalepis khasiana	(Kurz) Ionta ex Kambale	Myanmar	Decalepis	Taxon 65: 876 (2016)	WCVP		FALSE	Angiosperm
903	Apocynaceae	Dischidia acutifolia	Maingay ex Hook.f.	Reported from Myanmar	Dischidia	Fl. Brit. India [J. D. Hooker] 4(10): 51 (1883)	Kress et al. 2003		FALSE	Angiosperm
904	Apocynaceae	Dischidia albida	Griff.	Myanmar	Dischidia	Not. Pl. Asiat. 4: 46 (1854)	WCVP		FALSE	Angiosperm
905	Apocynaceae	Dischidia albiflora	Griff.	Ataran river, Mon	Dischidia	Not. Pl. Asiat. 4: 47 (1854)	Wallich, N 4207 (K!) (K001038387)		FALSE	Angiosperm
906	Apocynaceae	Dischidia bengalensis	Colebr.	Sagaing, Tanintharyi	Dischidia	Trans. Linn. Soc. London 12: 357 (1818)	Phoe La Pyae 49 (NY!) (NY02655452)		FALSE	Angiosperm
907	Apocynaceae	Dischidia griffithii	Hook.f.	Tanintharyi	Dischidia	Fl. Brit. India 4: 51 (1883)	Kress et al. 2003		FALSE	Angiosperm
908	Apocynaceae	Dischidia hirsuta	(Blume) Decne.	Tanintharyi	Dischidia	Prodr. 8: 632 (1844)	Kress et al. 2003		FALSE	Angiosperm
909	Apocynaceae	Dischidia imbricata	(Blume) Steud.	Reported from Myanmar	Dischidia	Nomencl. Bot. , ed. 2, 1: 519 (1840)	Kress et al. 2003		FALSE	Angiosperm
910	Apocynaceae	Dischidia major	(Vahl) Merr.	Shan	Dischidia	Interpr. Herb. Amboin. : 437 (1917)	Kress et al. 2003		FALSE	Angiosperm
911	Apocynaceae	Dischidia micholitzii	N.E.Br.	Upper Burma	Dischidia	Bull. Misc. Inform. Kew 1913: 357 (1913)	Micholitc, W.s.n. (K!) (K000911058)		FALSE	Angiosperm
912	Apocynaceae	Dischidia nummularia	R.Br.	Ataran river/Martaban, Mon	Dischidia	Prodr. Fl. Nov. Holland. : 461 (1810)	Wallich, N 4204 (K!) (K001038384)		FALSE	Angiosperm
913	Apocynaceae	Dischidia punctata	(Blume) Decne.	Reported from Myanmar	Dischidia	Prodr. 8: 631 (1844)	Kress et al. 2003		FALSE	Angiosperm
914	Apocynaceae	Epigynum auritum	(C.K.Schneid.) Tsiang & P.T.Li	Tanintharyi	Epigynum	Acta Phytotax. Sin. 11: 397 (1973)	Kerr AFG 21648 (WAG!) (WAG1492272)		FALSE	Angiosperm
915	Apocynaceae	Epigynum cochinchinensis	(Pierre) D.J.Middleton	Shan	Epigynum	Kew Bull. 49: 304 (1994)	Kress et al. 2003		FALSE	Angiosperm
916	Apocynaceae	Epigynum griffithianum	Wight	Tanintharyi	Epigynum	Icon. Pl. Ind. Orient. 4: t. 1308 (1848)	Griffith, W. (Coll. De Candolle 1924), Griffith, s.n. , 227 (K!), S. Tagane et al. MY 490 (RAF!) (TNS!)		FALSE	Angiosperm
917	Apocynaceae	Finlaysonia obovata	Wall.	Ayeyarwady, Tanintharyi, Yangon, Bago, Mon	Finlaysonia	Pl. Asiat. Rar. 2: 48 (1831)	Wallich, N. 4466 (K!), s.coll. 8245 (K!)		FALSE	Angiosperm
918	Apocynaceae	Finlaysonia wallichii	(Wight) Venter	Bago, Sagaing	Finlaysonia	Ann. Missouri Bot. Gard. 88: 565 (2001)	Kress et al. 2003	Twin-net	TRUE	Angiosperm
919	Apocynaceae	Genianthus aurantiacus	(C.Y.Wu) Klack.	Shan	Genianthus	Bot. Jahrb. Syst. 117: 431 (1995)	J. Rock 2326 (US1214808)		FALSE	Angiosperm
920	Apocynaceae	Genianthus bicoronatus	Klack.	Reported from Myanmar	Genianthus	Phytologia 75: 200 (1993 publ. 1994)	MacGregor, R.W 1210 (E00153935)		FALSE	Angiosperm
921	Apocynaceae	Genianthus crassifolius	(Wight) Hook.f.	Myanmar	Genianthus	Fl. Brit. India 4: 16 (1883)	WCVP		FALSE	Angiosperm
922	Apocynaceae	Genianthus micranthus	(Roxb.) I.M.Turner	Ayeyarwady, Bago, kayin, Rakhine, Yangon	Genianthus	Thai Forest Bull., Bot. 46(1): 41. 2018	Kress et al. 2003	Nyaung-ban-nwe	FALSE	Angiosperm
923	Apocynaceae	Gongronema napalense	(Wall.) Decne.	Myitkyina, Kachin; Hkamti, Sagaing; Mandalay; Tanintharyi; Yangon	Gongronema	Prodr. [A. P. de Candolle] 8: 624 (1844)	R. Belcher 727 (US2213214), Armstrong et al. 1534 (E, NY [NY02655024], RAF, SING, TNS)		FALSE	Angiosperm
924	Apocynaceae	Gymnema acuminatum	Wall.	Rakhine, Shan, Tanintharyi, Mon	Gymnema	Tent. Fl. Napal. : 50 (1826)	Wallich, N. 8187 (K!)		FALSE	Angiosperm
925	Apocynaceae	Gymnema decaisneanum	Wight	Myanmar	Gymnema	Icon. Pl. Ind. Orient. 4: t. 1271 (1848)	WCVP		FALSE	Angiosperm
926	Apocynaceae	Gymnema glabrum	Wight	Kayin, Mandalay	Gymnema	Contr. Bot. India : 45 (1834)	Wight, R. 850 (K!), Wallich, N. 8189 (K!)		FALSE	Angiosperm
927	Apocynaceae	Gymnema griffithii	Craib	Kachin, Sagaing	Gymnema	Bull. Misc. Inform. Kew 1911: 416 (1911)	Griffith, W 3806 (K!) (K000872811)		FALSE	Angiosperm
928	Apocynaceae	Gymnema inodorum	(Lour.) Decne.	Bago, Sagaing, Tanintharyi	Gymnema	Prodr. 8: 551 (1844)	Kress et al. 2003		FALSE	Angiosperm
929	Apocynaceae	Gymnema lacei	Craib	Katha, Sagaing; Kyaukse, Mandalay; Kachin	Gymnema	Bull. Misc. Inform. Kew 1911: 191 (1911)	Lace, J.H 4297 (K!) (K000872809)		TRUE	Angiosperm
930	Apocynaceae	Gymnema lactiferum	(L.) R.Br. ex Schult.	Tanintharyi	Gymnema	Syst. Veg., ed. 15 bis 6: 57. 1820 (1820)	Kress et al. 2003		FALSE	Angiosperm
931	Apocynaceae	Gymnema latifolium	Wall. ex Wight	Bago, Mon, Ayeyarwady, Tanintharyi	Gymnema	Contr. Bot. India : 45 (1834)	Wallich, N 144 & 8188 (E!) (E00179604) & (K!) (K001129187), s.coll. 8188 (K!) (K000872841), Wallich, N. 8188 C (K!), s.coll. 8188a (K!), Wight, R. 144 (K!)		FALSE	Angiosperm
932	Apocynaceae	Gymnema molle	Wall. ex Wight	Magway, Mandalay, Sagaing	Gymnema	Contr. Bot. India : 45 (1834)	Wallich, N 8186 (K!) (K001129178), Wight, R 72 (K!) (K000872843)		FALSE	Angiosperm
933	Apocynaceae	Gymnema sylvestre	(Retz.) R.Br. ex Sm.	Maymyo, Mandalay	Gymnema	Cycl. 17: n.º 4 (1811)	Kanai H 9808 (L!) (L3739166)		FALSE	Angiosperm
934	Apocynaceae	Hemidesmus indicus	(L.) R.Br. ex Schult.	Cultivated	Hemidesmus	Syst. Veg., ed. 15 bis [Roemer & Schultes] 6: 126. 1820 [Aug-Dec 1820] , isonym	Kress et al. 2003	Indian sarsaparilla, Upa-tha-ka		Angiosperm
935	Apocynaceae	Heterostemma alatum	Wight & Arn.	Chin, Mindat	Heterostemma	Contr. Bot. India : 42 (1834)	Capt. Francis (Frank) Kingdon-Ward 22282 (BM001125301)		FALSE	Angiosperm
936	Apocynaceae	Heterostemma barikianum	P.Agnihotri, D.Husain, P.Katiyar, D.Sahoo, Rodda & T.Husain	Reported from Myanmar	Heterostemma	Phytotaxa 419(2): 232. 2019	KEW Herbarium		FALSE	Angiosperm
937	Apocynaceae	Heterostemma maculatum	(Kerr) Rodda	road between Kampetlet and Mindat, 6-8 miles from Kampetlet, Natmataung National Park.	Heterostemma	Phytotaxa 263(1): 9. 2016 [27 May 2016] [epublished]	N. Kuroiwa 051283 (NY)		FALSE	Angiosperm
938	Apocynaceae	Holarrhena mitis	R.Br.	Chin，Yangon	Holarrhena	Syst. Veg., ed. 15 bis 4: 400 (1819)	Aung & Xu 2023 (GBIF)		FALSE	Angiosperm
939	Apocynaceae	Holarrhena pubescens	Wall. & G.Don	Magway, Tanintharyi, Mandalay, Chin, Bago, Sagaing, Mon	Holarrhena	Gen. Hist. 4: 78 (1837)	Illegible collector name 1 (NY!) (NY2651864), Gomez, W. 1673.7 (K!), Wallich, N. 1673.5 (K!), S. Tagane et al. MY 1896 (RAF!) (TNS!), N. Tanaka & Mu Mu Aung MY 2599 (RAF!) (TNS!), N. Tanaka et al. MY 13 MY 141 (RAF!) (TNS!), Kyaw Zin Aung et al. 042 (NY!) (TNS!), Kate Armstrong, Kyaw Zin Aung, Yin Htan Sin Bay & Lin Zaw 0563 (NY!) (TNS!)	Danghkyam-kaba, Dangkyam, Kurchi conessi, Lettok, Lettok-gyi, Mai-hkao-long, Mai-yang	FALSE	Angiosperm
940	Apocynaceae	Hoya acuminata	(Wight) Benth. ex Hook.f.	Kachin	Hoya	Fl. Brit. India 4: 53 (1883)	Tha Hla & Chit Ko Ko 4311 (K), F.Kingdon-Ward 21161 (BM)		FALSE	Angiosperm
941	Apocynaceae	Hoya alexicaca	(Jacq.) Moon	Myanmar	Hoya	Cat. Pl. Ceylon : 21 (1824)	WCVP		FALSE	Angiosperm
942	Apocynaceae	Hoya bella	Hook.	Mon, Tanintharyi	Hoya	Bot. Mag. 74: t. 4402 (1848)	Kress et al. 2003	Payaung-ban	FALSE	Angiosperm
943	Apocynaceae	Hoya burmanica	Rolfe	North Triangle, Kachin; Chin	Hoya	Bull. Misc. Inform. Kew 1920: 343 (1920)	s.coll.s.n. (K!) (K000449127)	Hka-mone	FALSE	Angiosperm
944	Apocynaceae	Hoya buruensis	Miq.	Hkinlum, Kachin	Hoya	Ann. Mus. Bot. Lugduno-Batavi 4: 141 (1869)	Capt. Francis (Frank) Kingdon-Ward 21190 (BM)		FALSE	Angiosperm
945	Apocynaceae	Hoya carnosa	(L.f.) R.Br.	Shan Hills, [Pinwung]	Hoya	Asclepiadeae : 16 (1810)	Collett, H 833 (K!) (K000613015)		FALSE	Angiosperm
946	Apocynaceae	Hoya chinghungensis	(Y.Tsiang & P.T.Li) M.G.Gilbert, P.T.Li & W.D.Stevens	Kachin	Hoya	Novon 5: 9 (1995)	Aung & Xu 2023 (GBIF) & WCVP		FALSE	Angiosperm
947	Apocynaceae	Hoya collettii	Schltr.	Myanmar	Hoya	Bot. Jahrb. Syst. 50: 127 (1914)	WCVP		TRUE	Angiosperm
948	Apocynaceae	Hoya commutata	M.G.Gilbert & P.T.Li	Reported from Myanmar	Hoya	Novon 5: 10 (1995)	Kress et al. 2003		FALSE	Angiosperm
949	Apocynaceae	Hoya dickasoniana	P.T.Li	Sagaing	Hoya	Fraterna 1995(1): 9.	F. G. Dickason 3032 (GH!) (GH00217671)		TRUE	Angiosperm
950	Apocynaceae	Hoya diversifolia	Blume	Prome, Bago; [in Ava], Mandalay	Hoya	Bijdr. Fl. Ned. Ind. : 1064 (1827)	Wallich, Nathaniel 32 (K!) (K00179565)		FALSE	Angiosperm
951	Apocynaceae	Hoya edeni	King ex Hook.f.	Kachin, Putao District, Putao Township, Hponganrazi Wildlife Sanctuary	Hoya	Fl. Brit. India 4: 53 (1883)	Kate Armstrong et al. 1928 (NY, RAF, ASM, E, SING), F. Kingdon-Ward 13470 & 21378 (BM)		FALSE	Angiosperm
952	Apocynaceae	Hoya erythrostemma	Kerr	Tanintharyi	Hoya	Bull. Misc. Inform. Kew 1939: 460 (1939)	Kress et al. 2003		FALSE	Angiosperm
953	Apocynaceae	Hoya fungii	Merr.	Shan, Taunggyi, Lwe Than Village	Hoya	Lingnan Sci. J. 13: 68 (1934)	Y. Baba et al. 103655 (MBK, RAF, SING) (SING0249989)		FALSE	Angiosperm
954	Apocynaceae	Hoya fusca	Wall.	Kachin, Chin	Hoya	Pl. Asiat. Rar. 1: 68 (1830)	Kate Armstrong 1905 (NY!) (NY02653134), G. Forrest 26839 (US1377970), Kingdon-Ward 5535 (E00889216)		FALSE	Angiosperm
955	Apocynaceae	Hoya griffithii	Hook.f.	Kachin, Hkinklum	Hoya	Fl. Brit. India 4: 59 (1883)	F. Kingdon-Ward 20958 (A)		FALSE	Angiosperm
956	Apocynaceae	Hoya kachinensis	Rodda & K.Armstr.	Kachin, Putao District, Naungmung Township	Hoya	Brittonia 71(4): 427. 2019	K. Armstrong et al. 2863 (Holo; RAF)		TRUE	Angiosperm
957	Apocynaceae	Hoya kingdonwardii	P.T.Li	North Triangle, Kachin	Hoya	Fraterna 1995(1): 9.	F. Kingdon-Ward 21152 (BM!) (BM000945399) & (A00217672)		TRUE	Angiosperm
958	Apocynaceae	Hoya lacunosa	Blume	Dawei,Tanintharyi	Hoya	Bijdr. Fl. Ned. Ind. : 1063 (1827)	Keenan, J et al.5215 (E00743479)		FALSE	Angiosperm
959	Apocynaceae	Hoya lanceolata	Wall. ex D.Don	Kachin	Hoya	Prodr. Fl. Nepal. : 130 (1825)	Kate Armstrong 1888 (NY!) (NY02653215), Kingdon-Ward 21152 (E00889218)		FALSE	Angiosperm
960	Apocynaceae	Hoya latifolia	G.Don	Myanmar	Hoya	Gen. Hist. 4: 127 (1837)	WCVP		FALSE	Angiosperm
961	Apocynaceae	Hoya linearis	Wall. ex D.Don	Kachin	Hoya	Prodr. Fl. Nepal. : 130 (1825)	Kate Armstrong 2132 (NY!) (NY02653591), F. Kingdon-Ward 42 (NY!) (NY02651916)		FALSE	Angiosperm
962	Apocynaceae	Hoya longifolia	Wall. ex Wight	Natma Taung National Park, Chin	Hoya	Contr. Bot. India : 36 (1834)	P. Srisanga et al. 97767 (US11797301)		FALSE	Angiosperm
963	Apocynaceae	Hoya micrantha	Hook.f.	Myeik, Tanintharyi	Hoya	Fl. Brit. India 4: 55 (1883)	Griffith, W 3798 (K!) (K000278011)		FALSE	Angiosperm
964	Apocynaceae	Hoya multiflora	Blume	Bago, Mandalay	Hoya	Catalogus : 49 (1823)	Kress et al. 2003		FALSE	Angiosperm
965	Apocynaceae	Hoya myanmarica	P.T.Li	Myanmar, Kachin, near Hkinlum	Hoya	Fraterna 1995(1): 9.	F. Kingdon-Ward 21190 (Holo; A (A00217663), Iso; E (E00889137)		TRUE	Angiosperm
966	Apocynaceae	Hoya obcordata	Hook.f.	Khaiyang, Kachin	Hoya	Fl. Brit. India 4: 56 (1883)	F. Kingdon-Ward 17456 (NY!) (NY02651919), A.K. Meebold.s.n. (MO1245154), Wilhelm Micholitz.s.n. (MO1245157)		FALSE	Angiosperm
967	Apocynaceae	Hoya obtusifolia	Wight	Tanintharyi	Hoya	Contr. Bot. India : 38 (1834)	Kress et al. 2003		FALSE	Angiosperm
968	Apocynaceae	Hoya oreogena	Kerr	Shan, Taunggyi	Hoya	Bull. Misc. Inform. Kew 1939: 461 (1939)	C. Puglisi et al. 103549 (MBK, RAF, SING (SING0249991)		FALSE	Angiosperm
969	Apocynaceae	Hoya pachyclada	Kerr	Hmawbi Reserve, Yangon	Hoya	Bull. Misc. Inform. Kew 1939: 462 (1939)	Yin Yin Kyi 12227 (L!) (L2726856)		FALSE	Angiosperm
970	Apocynaceae	Hoya pandurata	Tsiang	Keng Tung, Shan; Kachin	Hoya	Sunyatsenia 4: 125 (1939)	M. Rodda MR11-H163 (SING)		FALSE	Angiosperm
971	Apocynaceae	Hoya pandurata subsp. angustifolia	Rodda & K.Armstr.	Kachin, Putao District, Naungmung Township	Hoya	Brittonia 71(4): 430. 2019	K. Armstrong et al. 2931 (Holo; NY (NY02653995); (Iso; ASM, E, RAF, SING)		TRUE	Angiosperm
972	Apocynaceae	Hoya parviflora	Wight	Mawlamyine, Mon	Hoya	Contr. Bot. India : 37 (1834)	Wallich, Nathaniel 8156 (K!) (K001129096)		FALSE	Angiosperm
973	Apocynaceae	Hoya polyneura	Hook.f.	Kachin, Putao District, Naungmung Township	Hoya	Fl. Brit. India 4: 54 (1883)	Kate Armstrong et al. 777 (RAF), F. Kingdon-Ward 21308 12865 13123 (BM)		FALSE	Angiosperm
974	Apocynaceae	Hoya revoluta	Wight ex Hook.f.	Shan	Hoya	Prodr. [A. P. de Candolle] 8: 636. 1844 [mid Mar 1844]	Aung & Xu 2023 (GBIF)		FALSE	Angiosperm
975	Apocynaceae	Hoya rostellata	Kidyoo	Shan, Ywangan Township	Hoya	Taiwania 60: 39 (2015)	P. Srisanga et al. 103859 (MBK, RAF, SING (SING0249994)		FALSE	Angiosperm
976	Apocynaceae	Hoya rotundiflora	Rodda & Simonsson	Reported from Myanmar	Hoya	Phytotaxa 27: 37 (2011)	KEW Herbarium		TRUE	Angiosperm
977	Apocynaceae	Hoya siamica	Craib	Tanuggy	Hoya	Bull. Misc. Inform. Kew 1911: 419 (1911)	Mckee, H.S. 6144 (K)		FALSE	Angiosperm
978	Apocynaceae	Hoya thomsonii	Hook.f.	Kachin, Shan	Hoya	Fl. Brit. India 4: 61 (1883)	J.Keenan, U Tun Aung & U Tha Hla 3345 (E (E007434801), C. Puglisi et al. 103548 (MBK, RAF, SING (SING0249992)		FALSE	Angiosperm
979	Apocynaceae	Hoya tsiangiana	P.T.Li	Kachin	Hoya	Bull. Bot. Res., Harbin 4(1): 120 (1984)	Aung & Xu 2023 (GBIF)		FALSE	Angiosperm
980	Apocynaceae	Hoya vaccinioides	Hook.f.	Myanmar	Hoya	Fl. Brit. India 4: 56 (1883)	Lace, John Henry 2885 (E)		FALSE	Angiosperm
981	Apocynaceae	Hoya verticillata	(Vahl) G.Don	Tanintharyi Nature Reserve	Hoya	Gen. Hist. 4: 128 (1837)	Hlaing Ko 14 (NY!) (NY02648420)	Payaung-pan	FALSE	Angiosperm
982	Apocynaceae	Hoya yingjiangensis	J.Feng Zhang, L.Bai, N.H.Xia & Z.Q.Peng	Kachin, Putao District, Naungmung Township	Hoya	Phytotaxa 219: 284 (2015)	K. Armstrong et al. 737 (E, NY (NY02648687), K. Armstrong et al. 1314 (ASM, E,NY (NY02649459), K. Armstrong et al. 1867 (ASM, E, N, (NY02652975), RAF, SING)		FALSE	Angiosperm
983	Apocynaceae	Hunteria zeylanica	Gardner ex Thwaites	Ayeyarwady, Tanintharyi	Hunteria	Enum. Pl. Zeyl. : 191 (1860)	S. Tagane et al. MY 521 MY 2431 (RAF!) (TNS!)	Myinlaban	FALSE	Angiosperm
984	Apocynaceae	Ichnocarpus frutescens	(L.) W.T.Aiton	Bago, Sagaing, Shan, Tanintharyi, Yangon	Ichnocarpus	Hortus Kew. 2: 69 (1811)	Wallich, N. 1674 (K!)	Black creeper, Taw-sabe, Twinnet-kado	FALSE	Angiosperm
985	Apocynaceae	Kibatalia arborea	G.Don	Tanintharyi	Kibatalia	Gen. Hist. 4: 86 (1837)	Kress et al. 2003		FALSE	Angiosperm
986	Apocynaceae	Kibatalia macrophylla	(Pierre) Woodson	Tanintharyi	Kibatalia	Philipp. J. Sci. 60: 214 (1936)	Gomez, W. 1622 (K!), S. Tagane et al. MY 230 (RAF!) (TNS!), Parkinson, C.E. 1632 (K!), Parkinson, C.E. 1632 (K!), Meebold, A.K. 14654 (K!)	Non-kai-tong-nwe	FALSE	Angiosperm
987	Apocynaceae	Kopsia arborea	Blume	Sagaing, Nam Sa Bi village management area.	Kopsia	Catalogus : 13 (1823)	Kate Armstrong 2657 (NY!) (NY02655151)		FALSE	Angiosperm
988	Apocynaceae	Kopsia fruticosa	(Roxb.) A.DC.	Ayeyarwady, Bago, Rakhine, Tanintharyi, Yangon	Kopsia	Prodr. 8: 352 (1844)	Gomez, W. 1583 (K!), Pierre 4408 (NY!) (NY02651865), Dewan 426 (O!) (O2003737)		FALSE	Angiosperm
989	Apocynaceae	Leptadenia reticulata	(Retz.) Wight & Arn.	Magway, Mandalay, Sagaing	Leptadenia	Contrib. 47 (Dec. 1834).	Wallich, N. 8197 (K!), W. Griffith 3776 (NY!) (NY2651918)	Gon-cho, Gon-nwe	FALSE	Angiosperm
990	Apocynaceae	Lygisma angustifolia	(Wight) Hook.f.	Bago, Mandalay, Sagaing	Lygisma	Hooker's Icon. Pl. 15: t. 1423 (1883)	Wallich, N 58 (E!) (E00179586), s.coll. 8172 (K!)		FALSE	Angiosperm
991	Apocynaceae	Marsdenia barbata	Collett & Hemsl.	Meiktila, Mandalay	Marsdenia	J. Linn. Soc., Bot. 28: 87 (1890)	Collett, H 852 (K!) (000872812)		FALSE	Angiosperm
992	Apocynaceae	Marsdenia burmanica	Wen B.Xu & J.Y.Shen	Kachin State, Putao County, Hongga Mountain, sunny hillside, alt. 950 m., voucher from a cultivated plant at the Xishuangbanna Tropical Botanical Garden, Chinese Academy of Sciences	Marsdenia	Taiwania 67(3): 450 (2022)	Xu & Shen 210126 (holotype: HIB, isotype: HITBC)		TRUE	Angiosperm
993	Apocynaceae	Marsdenia carnosa	Lace	Mandalay, Maymyo	Marsdenia	Bull. Misc. Inform. Kew 1915: 404 (1915)	Lace, John Henry 6143 (E!) (E00288728)		TRUE	Angiosperm
994	Apocynaceae	Marsdenia koi	Tsiang	Myanmar	Marsdenia	Sunyatsenia 3: 211 (1936)	WCVP		FALSE	Angiosperm
995	Apocynaceae	Marsdenia lachnostoma	Benth.	Natma Taung National Park, Chin	Marsdenia	Fl. Hongk. : 226 (1861)	Kang et al. MM-5409 (HHU)		FALSE	Angiosperm
996	Apocynaceae	Marsdenia leiocarpa	King & Prain	Kachin	Marsdenia	J. Asiat. Soc. Bengal, Pt. 2, Nat. Hist. 69: 170 (1900)	Mokim, S.s.n. (K!) (K00872959)		TRUE	Angiosperm
997	Apocynaceae	Marsdenia roylei	Wight	Myanmar	Marsdenia	Contr. Bot. India : 40 (1834)	WCVP		FALSE	Angiosperm
998	Apocynaceae	Marsdenia tenacissima	(Roxb.) Moon	Yenangheum/Irrawaddy river, Bago; Tong Dong/Ava, Mandalay	Marsdenia	Cat. Pl. Ceylon : 21 (1824)	Wallich, N 8176 (K!) (K001129153)		FALSE	Angiosperm
999	Apocynaceae	Marsdenia tinctoria	R.Br.	Bago, Tanintharyi, Yangon	Marsdenia	Asclepiadeae : 17 (1810)	Kress et al. 2003		FALSE	Angiosperm
1000	Apocynaceae	Marsdenia viridiflora	R.Br.	Ava, Mandalay	Marsdenia	Prodr. Fl. Nov. Holland. : 461 (1810)	Wallich, N 8168 (K!) (K001129130)		FALSE	Angiosperm
1001	Apocynaceae	Matelea stenopetala	Sandwith	Sagaing, Kachin	Matelea	Bull. Misc. Inform. Kew 1931(10): 485. [31 Dec 1931] , as 'Matelia'	J. F. Rock 844 (US!) (US1090515), R. Belcher 583 (US!) (US2213214)		FALSE	Angiosperm
1002	Apocynaceae	Melodinus cochinchinensis	(Lour.) Merr.	Chin, Kachin, Mandalay	Melodinus	Trans. Amer. Philos. Soc. , n.s., 24: 310 (1935)	Dickason FG 7621 (NY!) (NY2708692), Kate Armstrong 3008 (NY!) (NY02653865), Lace, John Henry 4760 (E!) (E00100103)		FALSE	Angiosperm
1003	Apocynaceae	Micholitzia obcordata	N.E.Br.	Mandalay	Micholitzia	Bull. Misc. Inform. Kew 1909: 358 (1909)	Kress et al. 2003		FALSE	Angiosperm
1004	Apocynaceae	Micrechites polyanthus	Miq.	Reported from Myanmar	Micrechites	Fl. Ned. Ind. 2: 457 (1857)	Kress et al. 2003		FALSE	Angiosperm
1005	Apocynaceae	Myriopteron extensum	(Wight) K.Schum.	Tanintharyi, Chin, Kachin, Yangon	Myriopteron	Nat. Pflanzenfam. 4(2): 215 (1895)	Wai Yan Phyo 20 (NY!) (NY02648115), P. Srisanga et al. 97158 (E00753434), Wallich 128B (E!) (E00174013)	Gwedauk-nwe, Singrumanum, Sumru-manam	FALSE	Angiosperm
1006	Apocynaceae	Nerium oleander	L.	Mandalay	Nerium	Sp. Pl. : 209 (1753)	Dewan 79 (O!) (O2003738)	Nwe-tha-gee, Oleander, Rose bay, Sweet-scented Indian oleander, Tayok-hnin-si	FALSE	Angiosperm
1007	Apocynaceae	Oxystelma esculentum	(L.f.) Sm.	Moulmein, Mon; Bank of the Irrawaddy	Oxystelma	Cycl. 25: n.º 1 (1813)	s.coll. 156 (K!) (K000910074), Wight 9515 (K!) (K000910073)	Kauk-yo-nwe	FALSE	Angiosperm
1008	Apocynaceae	Parsonsia alboflavescens	(Dennst.) Mabb.	Chin	Parsonsia	Taxon 26: 532 (1977)	Kress et al. 2003	Ye-padauk	FALSE	Angiosperm
1009	Apocynaceae	Pentasacme caudatum	Wall. ex Wight	Mandalay, Bago, Kachin, Yangon	Pentasacme	Contr. Bot. India : 60 (1834)	Kanai H 9809 (L!) (L3738835)	Kyauk-pan	FALSE	Angiosperm
1010	Apocynaceae	Pentasacme shanense	R.W.MacGregor & W.W.Sm.	Kachin, Kayin, Mandalay, Shan	Pentasacme	Rec. Bot. Surv. India 6: 101 (1914)	MacGregor, R.W. (Capt.) 535 (E!) (E00288719), Lace, J.H 6239 (E!) (E00646528), Lace, J.H. 6239 (K!), Lace, J.H. 5846 (K!)		TRUE	Angiosperm
1011	Apocynaceae	Pergularia daemia	(Forssk.) Chiov.	Shan，Mandalay	Pergularia	Res. Sci. Somalia Ital. 1: 115 (1916)	Aung & Xu 2023 (GBIF) & WCVP		FALSE	Angiosperm
1012	Apocynaceae	Periploca calophylla	(Wight) Falc.	Chin, Natma Taung National Park; Kang-fang, Kachin	Periploca	Taxon 65: 498 (2016)	F.Kingdon-Ward 98 (NY!) (NY2651920)		FALSE	Angiosperm
1013	Apocynaceae	Periploca forrestii	Schltr.	Myanmar	Periploca	Notes Roy. Bot. Gard. Edinburgh 8: 15 (1913)	WCVP		FALSE	Angiosperm
1014	Apocynaceae	Plumeria alba	L.	Cultivated	Plumeria	Sp. Pl. : 210 (1753)	Kress et al. 2003			Angiosperm
1015	Apocynaceae	Plumeria obtusa	L.	Cultivated	Plumeria	Sp. Pl. : 210 (1753)	Kress et al. 2003	Akyaw, Tayok-saga-aphyu		Angiosperm
1016	Apocynaceae	Plumeria rubra	L.	Yangon, Kachin	Plumeria	Sp. Pl. : 209 (1753)	Kress et al. 2003	Frangipani, Mawk-sam-ka, Mawk-sam-ka, Mawk-sam-pailong, Pagoda tree, Red plumeria, Sonpabataing, Tayok-saga, Tayoksaga-ani	FALSE	Angiosperm
1017	Apocynaceae	Pottsia laxiflora	Kuntze	Kachin, Tanintharyi	Pottsia	Revis. Gen. Pl. 2: 416 (1891)	Kress et al. 2003		FALSE	Angiosperm
1018	Apocynaceae	Rauvolfia cambodiana	Pierre ex Pit.	Myitkyina, Kachin	Rauvolfia	Fl. Indo-Chine 3: 1117 (1933)	Miss Nyo Nyo Khin s.n. (K)	Sin-bonma-yaza, Thit-nga-yok, Ye-zalut	FALSE	Angiosperm
1019	Apocynaceae	Rauvolfia littoralis	Rusby	Mandalay，Shan	Rauvolfia	Descr. S. Amer. Pl. : 84 (1920)	Aung & Xu 2023 (GBIF)		FALSE	Angiosperm
1020	Apocynaceae	Rauvolfia microcarpa	Hook.f.	Mandalay	Rauvolfia	Fl. Brit. India 3: 633 (1882)	Kress et al. 2003	Taung-zalat	TRUE	Angiosperm
1021	Apocynaceae	Rauvolfia rivularis	Merr.	Kachin	Rauvolfia	Brittonia 4: 170 (1941)	Kress et al. 2003		TRUE	Angiosperm
1022	Apocynaceae	Rauvolfia serpentina	Benth. ex Kurz	Bago, Chin, Kayin, Mandalay, Mon, Yangon	Rauvolfia	Forest Fl. Burma 2: 171 (1877)	Shoung Hoc 220 (NY!) (NY2651875), U Pazin (NY!) (NY2651885), Tun Sein (NY!) (NY2651871), U Myo (NY!) (NY2651877), Tun Sein (NY!) (NY2651878), Tin Maung (NY!) (NY2651873), J. M. Fogg Jr. 21835 & 21837 (NY!) (NY2651879) (NY2651882)	Bonma-yaza	FALSE	Angiosperm
1023	Apocynaceae	Rauvolfia sumatrana	Jack	Myanmar	Rauvolfia	Malayan Misc. 1(5): 22 (1820)	WCVP		FALSE	Angiosperm
1024	Apocynaceae	Rauvolfia verticillata	(Lour.) Baill.	Bago, Mandalay, Shan, Kachin	Rauvolfia	Hist. Pl. 13: 170 (1895)	Kurz, S. 2377 (K!), Bissett 777a 776b 778d 778e (NY!) (NY2651905) (NY2651897) (NY2651892) (NY2651895)	Sin-bonma-yaza, Thit-nga-yok, Ye-zalut	FALSE	Angiosperm
1025	Apocynaceae	Sarcolobus carinatus	Wall.	Tanintharyi, Yagnon	Sarcolobus	Unknown	Wallich, N. 4467 (K!)		FALSE	Angiosperm
1026	Apocynaceae	Sarcolobus globosus	Wall.	Ayeyarwady, Bago, Tanintharyi, Yangon	Sarcolobus	Asiat. Res. 12: 568 (1816)	Wallich, N 4468 (K!) (K001039060)	Kayein, Kayu	FALSE	Angiosperm
1027	Apocynaceae	Secamone griffithii	(Decne.) Klack.	Myanmar	Secamone	Blumea 55: 239 (2010)	WCVP		FALSE	Angiosperm
1028	Apocynaceae	Stephanotis floribunda	Brongn.	Introduced	Stephanotis	Ann. Sci. Nat., Bot. sér. 2, 7: 30. 1837	Kress et al. 2003	Madagascar jasmine, Thinbaw-zalat	FALSE	Angiosperm
1029	Apocynaceae	Streptocaulon juventas	(Lour.) Merr.	Mon, Mawlamyine; Tanintharyi; Shan; Kachin	Streptocaulon	Trans. Amer. Philos. Soc. , n.s., 24(2): 315 (1935)	C. E. O. Kuntze 6216 (NY!) (NY2651922), S. Tagane et al. MY 1467 (RAF!) (TNS!), N. Tanaka et al. MY 1675 (RAF!) (TNS!), S. Tagane et al. MY 2609 (RAF!) (TNS!)	Hon-pin, Myinsa-gonni	FALSE	Angiosperm
1030	Apocynaceae	Streptocaulon kleinii	Wight & Arn.	Chin	Streptocaulon	Contr. Bot. India : 65 (1834)	Aung & Xu 2023 (GBIF)		FALSE	Angiosperm
1031	Apocynaceae	Strophanthus caudatus	Kurz	Tanintharyi	Strophanthus	J. Asiat. Soc. Bengal, Pt. 2, Nat. Hist. 46: 257 (1877)	Kress et al. 2003		FALSE	Angiosperm
1032	Apocynaceae	Strophanthus divaricatus	Hook. & Arn.	Mon	Strophanthus	Philipp. J. Sci. 15: 254 (1919)	Aung & Xu 2023 (GBIF)		FALSE	Angiosperm
1033	Apocynaceae	Strophanthus gratus	Baill.	Tanintharyi, Yangon	Strophanthus	Hist. Pl. 10: 171 (1888)	Kress et al. 2003		FALSE	Angiosperm
1034	Apocynaceae	Strophanthus perakensis	Scort. ex King & Gamble	Sagaing, Tanintharyi	Strophanthus	J. Asiat. Soc. Bengal, Pt. 2, Nat. Hist. 74: 470 (1908)	Kress et al. 2003		FALSE	Angiosperm
1035	Apocynaceae	Strophanthus wallichii	A.DC.	Mandalay, Tanintharyi, Yangon	Strophanthus	Prodr. 8: 418 (1844)	Kress et al. 2003	Nasha-gyi, Strophanthus	FALSE	Angiosperm
1036	Apocynaceae	Tabernaemontana alternifolia	L.	Yangon	Tabernaemontana	Sp. Pl. : 211 (1753)	Aung & Xu 2023 (GBIF)		FALSE	Angiosperm
1037	Apocynaceae	Tabernaemontana bovina	Lour.	Shan	Tabernaemontana	Fl. Cochinch. : 118 (1790)	Kress et al. 2003		FALSE	Angiosperm
1038	Apocynaceae	Tabernaemontana bufalina	Lour.	Tavoy, Tanintharyi	Tabernaemontana	Fl. Cochinch. : 177 (1790)	Wallich, N. 1579 (K!)	Zalat-thein	FALSE	Angiosperm
1039	Apocynaceae	Tabernaemontana corymbosa	Roxb. ex Wall.	Tanintharyi, Shan	Tabernaemontana	Edwards's Bot. Reg. 15: t. 1273 (1829)	Kress et al. 2003		FALSE	Angiosperm
1040	Apocynaceae	Tabernaemontana dichotoma	Roxb. ex Wall.	Kachin, Near Ta Wa Dam village.	Tabernaemontana	Edwards's Bot. Reg. 15: t. 1273 (1829)	Kate Armstrong 1724 (NY!) (NY02653053/4)		FALSE	Angiosperm
1041	Apocynaceae	Tabernaemontana divaricata	(L.) R.Br. ex Roem. & Schult.	Sagaing, Kachin, Yangon	Tabernaemontana	Syst. Veg., ed. 15 bis 4: 427 (1819)	Armstrong, Kathleen Ellen, Nwe, Thet Yu, Thu, Moe Myint, Dee, San Naing, Tun, Zaw Naing, Htay, Hla Naing & Sar, Pa Rang Gang Ken 2874 (NY!)	Cape jasmine, Cape jasmine, Lashi, Moonbeam, Taw-zalat, Zalat, Zalat-setkya	FALSE	Angiosperm
1042	Apocynaceae	Tabernaemontana gamblei	Subr. & A.N.Henry	Magway	Tabernaemontana	Bull. Bot. Surv. India 12: 5 (1970 publ. 1972)	Aung & Xu 2023 (GBIF)		FALSE	Angiosperm
1043	Apocynaceae	Tabernaemontana pandacaqui	Lam.	Kachin，Rakhine	Tabernaemontana	Tableau Enc. 2 1792	Aung & Xu 2023 (GBIF)		FALSE	Angiosperm
1044	Apocynaceae	Tabernaemontana pauciflora	Blume	Tanintharyi, Kayin	Tabernaemontana	Bijdr. Fl. Ned. Ind. : 1028 (1826)	Kurz, W.S. 555 (K!)		FALSE	Angiosperm
1045	Apocynaceae	Tabernaemontana peduncularis	Wall.	Mandalay, Mon, Tanintharyi	Tabernaemontana	Edwards's Bot. Reg. 15: t. 1273 (1829)	Griffith, W.s.n. & 15 (K!), Wallich, N. 1576 (K!), S. Tagane et al. MY 1961 (RAF!) (TNS!), N. Tanaka et al. MY 2017 (RAF!) (TNS!), S. Tagane et al. MY 231 (RAF!) (TNS!)		FALSE	Angiosperm
1046	Apocynaceae	Tabernaemontana rostrata	Wall.	Kachin, Mandalay, Sagaing, Tanintharyi, Yangon	Tabernaemontana	Edwards's Bot. Reg. 15: t. 1273 (1829)	Wallich, N. 1578 (K!), s.coll. 1578 (K!)		FALSE	Angiosperm
1047	Apocynaceae	Telosma cordata	(Burm.f.) Merr.	Mandalay，Yangon，Kayin，Ayeyarwady，Shan	Telosma	Philipp. J. Sci. 19: 372 (1921)	Aung & Xu 2023 (GBIF) & WCVP	Dauk-salat	FALSE	Angiosperm
1048	Apocynaceae	Telosma pallida	(Roxb.) Craib	Myitkyina, Kachin; Mandalay; Sagaing; Yangon	Telosma	Bull. Misc. Inform. Kew 1911: 418 (1911)	H. S. McKee 6231 (US2377970)	Gwedauk-thein, Swe-daw-nwe	FALSE	Angiosperm
1049	Apocynaceae	Toxocarpus himalensis	Falc. ex Hook.f.	Kachin	Toxocarpus	Fl. Brit. India 4: 13 (1883)	Kress et al. 2003		FALSE	Angiosperm
1050	Apocynaceae	Toxocarpus villosus	(Blume) Decne.	Tanintharyi	Toxocarpus	Prodr. 8: 506 (1844)	Kress et al. 2003		FALSE	Angiosperm
1051	Apocynaceae	Trachelospermum asiaticum	Nakai	Bago, Kachin, Mandalay	Trachelospermum	Enum. Pl. Corea : 293 (1922)	Kress et al. 2003		FALSE	Angiosperm
1052	Apocynaceae	Trachelospermum assamense	Woodson	Hpimaw, Kachin	Trachelospermum	Sunyatsenia 3: 80 (1936)	Farrer, Reginald John 1039 (E)		FALSE	Angiosperm
1053	Apocynaceae	Trachelospermum axillare	Hook.f.	Bago, Kachin	Trachelospermum	Fl. Brit. India 3: 668 (1882)	Kress et al. 2003		FALSE	Angiosperm
1054	Apocynaceae	Trachelospermum jasminoides	(Lindl.) Lem.	Kang-fang, Kachin	Trachelospermum	Jard. Fleur. 1: t. 61 (1851)	Kress et al. 2003	Chinese star jasmine, Tayok-sabe	FALSE	Angiosperm
1055	Apocynaceae	Trachelospermum lucidum	K.Schum.	Bago, Kachin	Trachelospermum	Nat. Pflanzenfam. 4(2): 173 (1895)	Kress et al. 2003		FALSE	Angiosperm
1056	Apocynaceae	Urceola laevigata	(Juss.) D.J.Middleton & Livsh.	Kachin, Sagaing, Mon	Urceola	Taxon 67(2): 356. 2018	S. Tagane et al. MY 1311 (RAF!) (TNS!), Soe Myint Aye et al. 076 (NY!) (TNS!), s.coll. 1659 (K!), Wallich, N. 1659 (K!), Soe Myint Aye 76 (NY!) (NY02648349), Wallich, N 1659 (E!) (E00288622)		FALSE	Angiosperm
1057	Apocynaceae	Urceola lucida	(A.DC.) Benth. ex Kurz	Bago; Martabania, Mon; Tanintharyi	Urceola	J. Asiat. Soc. Bengal 46: 255 1877	Wallich, N (G) (G-DC-137709/1), Gomez, W 50068 (K)	Kyet-paung	FALSE	Angiosperm
1058	Apocynaceae	Urceola micrantha	(Wall. ex G.Don) D.J.Middleton	Mon, Sagaing, Shan, Tanintharyi	Urceola	Novon 4: 151 (1994)	Kress et al. 2003	Kwe-tang-tu, Nwe-do, Sitkauk	FALSE	Angiosperm
1059	Apocynaceae	Urceola polyneura	(Hook.f.) D.J.Middleton & Livsh.	Mon, Tanintharyi	Urceola	Taxon 67(2): 356. 2018	Lobb, T 432 (E!) (E00288621), Lobb, T. 352 (K!)		FALSE	Angiosperm
1060	Apocynaceae	Urceola tournieri	(Pierre) D.J.Middleton	Kachin	Urceola	Novon 4: 151 (1994)	Kress et al. 2003		FALSE	Angiosperm
1061	Apocynaceae	Vallaris solanacea	Kuntze	Bago, Kachin, Mandalay, Yangon, Magway	Vallaris	Revis. Gen. Pl. 2: 417 (1891)	Griffith, W.s.n. (K!), Wallich, N. 1621 (K!)	Khinbok, Nabu-nwe	FALSE	Angiosperm
1062	Apocynaceae	Vincetoxicum brownii	(Hayata) Meve & Liede	Yelong Pan Village, Kanpetlet Township, Chin	Vincetoxicum	Phytotaxa 369(3): 136. 2018	L. S. Man 087192 (NY)		FALSE	Angiosperm
1063	Apocynaceae	Vincetoxicum fasciculatum	(Buch.-Ham. ex Wight) Kuntze	Myanmar	Vincetoxicum	Revis. Gen. Pl. 2: 424 (1891)	WCVP		FALSE	Angiosperm
1064	Apocynaceae	Vincetoxicum flexuosum	(R.Br.) Kuntze	Ayeyarwady, Bago, Tanintharyi, Yangon	Vincetoxicum	Revis. Gen. Pl. 2: 424 (1891)	Kress et al. 2003		FALSE	Angiosperm
1065	Apocynaceae	Vincetoxicum globiferum	(Hook.f.) Kuntze	Myanmar	Vincetoxicum	Revis. Gen. Pl. 2: 424 (1891)	WCVP		FALSE	Angiosperm
1066	Apocynaceae	Vincetoxicum helferi	(Hook.f.) Kuntze	Myanmar	Vincetoxicum	Revis. Gen. Pl. 2: 424 (1891)	WCVP		FALSE	Angiosperm
1067	Apocynaceae	Vincetoxicum hirsutum	(Wall.) Kuntze	Myanmar	Vincetoxicum	Revis. Gen. Pl. 2: 424 (1891)	WCVP		FALSE	Angiosperm
1068	Apocynaceae	Vincetoxicum hookerianum	Kuntze	Myanmar	Vincetoxicum	Revis. Gen. Pl. 2: 424 (1891)	WCVP		FALSE	Angiosperm
1069	Apocynaceae	Vincetoxicum indicum	(Burm.f.) Mabb.	Bago; Sagaing; Letpanaing village, Meiktila District, Mandalay; Lashio, Shan	Vincetoxicum	Mabberley's Pl.-Book 1102. 2017	Rogers 523 (E!) (E00828425), Lace 5836 (E!) (E00828424)	Country ipecac, Upa-tha-ka, Vomiting swallow-wort	FALSE	Angiosperm
1070	Apocynaceae	Vincetoxicum irrawadense	Kuntze	Myanmar	Vincetoxicum	Revis. Gen. Pl. 2: 424 (1891)	WCVP		FALSE	Angiosperm
1071	Apocynaceae	Vincetoxicum longifolium	(Wight) Kuntze	Mandalay	Vincetoxicum	Revis. Gen. Pl. 2: 424 (1891)	Kress et al. 2003		FALSE	Angiosperm
1072	Apocynaceae	Vincetoxicum microstachys	(Hook.) Meve & Liede	Myanmar	Vincetoxicum	Phytotaxa 369(3): 156. 2018	WCVP		TRUE	Angiosperm
1073	Apocynaceae	Vincetoxicum rotundifolium	(Buch.-Ham. ex Wight) Kuntze	Shan State, Ywangan Township	Vincetoxicum	Revis. Gen. Pl. 2: 425 (1891)	Kim et al. MM-7341 (HHU, KB)		FALSE	Angiosperm
1074	Apocynaceae	Wattakaka volubilis	Stapf	Kachin, Yangon	Wattakaka	Bot. Mag. 148: t. 8976 (1923)	Kress et al. 2003	Gwedauk-nwe	FALSE	Angiosperm
1075	Apocynaceae	Willughbeia cirrhifera	Abeyw.	Mon	Willughbeia	Ceylon J. Sci., Biol. Sci. 2: 84 (1959)	Aung & Xu 2023 (GBIF)		FALSE	Angiosperm
1076	Apocynaceae	Willughbeia edulis	Roxb.	Bago, Mon, Tanintharyi, Yangon	Willughbeia	Pl. Coromandel 3: 77 (1820)	Kress et al. 2003	Talaing-no, Thitkyauk-nwe	FALSE	Angiosperm
1077	Apocynaceae	Wrightia antidysenterica	(L.) R.Br.	Chin	Wrightia	Asclepiadeae : 63 (1810)	Aung & Xu 2023 (GBIF)		FALSE	Angiosperm
1078	Apocynaceae	Wrightia arborea	(Dennst.) Mabb.	Ayeyarwady, Bago, Mandalay, Yangon, Sagaing, Chin, Mon, Tanintharyi	Wrightia	Taxon 26: 533 (1977)	Kyaw Zin Aung et al. 041 (NY!) (TNS!), Wallich, N. 1628.3 1628.1 (K!), Wallich, N. 1628.2 (K!), Gomez, W. 1628.3 1628.1 (K!), Saw Shwe Bah 21 (NY!) (NY2651914)	Danghkyam-kaii, Lettok-thein, Mai-lang, Mai-yang-hka-oaun, Taung-zalut	FALSE	Angiosperm
1079	Apocynaceae	Wrightia coccinea	Sims	Mandalay	Wrightia	Bot. Mag. 53: t. 2696 (1826)	Aung & Xu 2023 (GBIF) & WCVP		FALSE	Angiosperm
1080	Apocynaceae	Wrightia collettii	Ngan	Shan	Wrightia	Ann. Missouri Bot. Gard. 52: 169 (1965)	Collett, H. 445 (K!)		TRUE	Angiosperm
1081	Apocynaceae	Wrightia dubia	(Sims) Spreng.	Tanintharyi	Wrightia	Syst. Veg. 1: 638 (1824)	Kress et al. 2003		FALSE	Angiosperm
1082	Apocynaceae	Wrightia laevis	Hook.f.	Reported from Myanmar	Wrightia	Fl. Brit. India 3: 654 (1882)	Kress et al. 2003		FALSE	Angiosperm
1083	Apocynaceae	Wrightia pubescens	R.Br.	Taunggyi, Shan	Wrightia	Taxon 26: 533 (1977)	Dickason FG 9320 (L!) (L2713386)		FALSE	Angiosperm
1084	Apocynaceae	Wrightia religiosa	Benth. & Hook.f.	Tanintharyi	Wrightia	Forest Fl. Burma 1: 194 1877	Kress et al. 2003	Bontayasa	FALSE	Angiosperm
1085	Apocynaceae	Wrightia sikkimensis	Gamble	Chin	Wrightia	Bull. Misc. Inform. Kew 1908: 447 (1908)	Aung & Xu 2023 (GBIF)		FALSE	Angiosperm
1086	Apocynaceae	Wrightia tinctoria	R.Br.	Myanmar	Wrightia	Asclepiadeae : 59 (1810)	WCVP		FALSE	Angiosperm
1087	Aponogetonaceae	Aponogeton lakhonensis	A.Camus	Bet Shinbwiyang and Tanaing, Kachin	Aponogeton	Notul. Syst. (Paris) 1: 273 (1910)	J. Murata & al. 040939 (MBK, TI); J. Murata & al. 041619 (MBK, TI)		FALSE	Angiosperm
1088	Aponogetonaceae	Aponogeton natans	(L.) Engl. & K.Krause	Kachin，Shan	Aponogeton	Pflanzenr. , IV, 13: 11 (1906)	Aung & Xu 2023 (GBIF) & WCVP		FALSE	Angiosperm
1089	Aponogetonaceae	Aponogeton undulatus	Roxb.	Reported from Myanmar	Aponogeton	Fl. Ind., ed. 1832. 2: 211 (1832)	Kress et al. 2003		FALSE	Angiosperm
1090	Aquifoliaceae	Ilex atrata	W.W.Sm.	Kachin	Ilex	Notes Roy. Bot. Gard. Edinburgh 10: 40 (1917)	Kress et al. 2003		FALSE	Angiosperm
1091	Aquifoliaceae	Ilex brandegeeana	Loes.	Kachin	Ilex	Nova Acta Acad. Caes. Leop.-Carol. German. Nat. Cur. 78: 148 (1901)	Aung & Xu 2023 (GBIF)		FALSE	Angiosperm
1092	Aquifoliaceae	Ilex chinensis	Sims	Kachin	Ilex	Bot. Mag. 46: t. 2043 (1819)	Aung & Xu 2023 (GBIF)		FALSE	Angiosperm
1093	Aquifoliaceae	Ilex corallina	Franch.	Kachin	Ilex	Bull. Soc. Bot. France 33: 448 (1886)	Kress et al. 2003		FALSE	Angiosperm
1094	Aquifoliaceae	Ilex crenata	Thunb.	Kachin	Ilex	Syst. Veg., ed. 14 (J. A. Murray). 168. 1784 [May-Jun 1784]	F. Kingdon-Ward 17666 (NY!) (NY2652415)		FALSE	Angiosperm
1095	Aquifoliaceae	Ilex cymosa	Blume	Tanintharyi	Ilex	Bijdr. Fl. Ned. Ind. : 1149 (1827)	Kress et al. 2003		FALSE	Angiosperm
1096	Aquifoliaceae	Ilex cyrtura	Merr.	Kachin	Ilex	Brittonia 4: 101 (1941)	Kress et al. 2003		FALSE	Angiosperm
1097	Aquifoliaceae	Ilex delavayi	Franch.	Kachin, Valley of the Chawng Maw Hka	Ilex	J. Bot. (Morot) 12: 255 (1898)	F. Kingdon-Ward 3176 (E00120332)		FALSE	Angiosperm
1098	Aquifoliaceae	Ilex dipyrena	Wall.	Kachin	Ilex	Fl. Ind. (Carey & Wallich ed.) 1: 473. 1820	F. Kingdon-Ward 342 (NY!) (NY2652416)		FALSE	Angiosperm
1099	Aquifoliaceae	Ilex embelioides	Hook.f.	Kachin	Ilex	Fl. Brit. India 1: 601 (1875)	Kress et al. 2003		FALSE	Angiosperm
1100	Aquifoliaceae	Ilex englishii	Lace	Chin, Kachin, Mandalay	Ilex	Bull. Misc. Inform. Kew 1914: 379 (1914)	Lace, J.H. 6164 (K!)		TRUE	Angiosperm
1101	Aquifoliaceae	Ilex fargesii	Franch.	Adung Valley, Kachin	Ilex	J. Bot. (Morot) 12: 255 (1898)	Ward, F.K. 9331 (K!)		FALSE	Angiosperm
1102	Aquifoliaceae	Ilex forrestii	Comber	Kachin	Ilex	Notes Roy. Bot. Gard. Edinburgh 18: 46 (1933)	Kress et al. 2003		FALSE	Angiosperm
1103	Aquifoliaceae	Ilex fragilis	Hook.f.	Kachin	Ilex	Fl. Brit. India 1: 602 (1875)	Kress et al. 2003		FALSE	Angiosperm
1104	Aquifoliaceae	Ilex franchetiana	Loes.	Kachin	Ilex	Pl. Wilson. 1: 77 (1911)	Kress et al. 2003		FALSE	Angiosperm
1105	Aquifoliaceae	Ilex georgei	H.F.Comber	Kachin	Ilex	Notes Roy. Bot. Gard. Edinburgh 18: 50 (1933)	F. Kingdon-Ward 463 (NY!) (NY2652417)		FALSE	Angiosperm
1106	Aquifoliaceae	Ilex glomerata	King	Myanmar	Ilex	J. Asiat. Soc. Bengal, Pt. 2, Nat. Hist. 64: 135 (1895)	WCVP		FALSE	Angiosperm
1107	Aquifoliaceae	Ilex godajam	(Colebr.) Wall. ex Hook.f.	Mon, Tanintharyi	Ilex	Fl. Brit. India 1: 604 (1875)	Kress et al. 2003	Paganbo	FALSE	Angiosperm
1108	Aquifoliaceae	Ilex hookeri	King	Kachin, Sagaing	Ilex	J. Asiat. Soc. Bengal, Pt. 2, Nat. Hist. 55: 266 (1887)	Kress et al. 2003		FALSE	Angiosperm
1109	Aquifoliaceae	Ilex intricata	Hook.f.	Kachin	Ilex	Fl. Brit. India 1: 602 (1875)	Kress et al. 2003		FALSE	Angiosperm
1110	Aquifoliaceae	Ilex latifolia	Thunb.	Tanintharyi	Ilex	Syst. Veg., ed. 14 (J. A. Murray). 168. 1784 [May-Jun 1784]	Maxwell, J.F 2811910 (ITA406)		FALSE	Angiosperm
1111	Aquifoliaceae	Ilex macrocarpa	Oliv.	Kachin, Hkakaborazi National Park	Ilex	Hooker's Icon. Pl. 18: t. 1787 (1888)	Kate Armstrong 1171 (NY!) (NY02648883)		FALSE	Angiosperm
1112	Aquifoliaceae	Ilex micrococca	Maxim.	Kachin	Ilex	Mém. Acad. Imp. Sci. Saint Pétersbourg, Sér. 7 , 29(3): 39 (1881)	Kress et al. 2003		FALSE	Angiosperm
1113	Aquifoliaceae	Ilex microphylla	Hook.	Tanintharyi	Ilex	Hooker's Icon. Pl. 2: t. 139 (1837)	Maxwell JF 98-1338 (L!) (L4268119)		FALSE	Angiosperm
1114	Aquifoliaceae	Ilex nothofagifolia	Kingdon-Ward	Kachin	Ilex	Plant Hunting : 223 (1930)	F. Kingdon-Ward 425 (NY!) (NY2652418), Kingdon Ward, F. 6750 (K!), Kingdon Ward, F. 6878 (K!)		FALSE	Angiosperm
1115	Aquifoliaceae	Ilex odorata	Buch.-Ham. ex D.Don	Myanmar	Ilex	Prodr. Fl. Nepal. : 189 (1825)	WCVP		FALSE	Angiosperm
1116	Aquifoliaceae	Ilex pernyi	Franch.	Kachin, Sagaing	Ilex	Nouv. Arch. Mus. Hist. Nat. , sér. 2, 5: 221 (1883)	Kress et al. 2003		FALSE	Angiosperm
1117	Aquifoliaceae	Ilex perryana	S.Y.Hu	Kachin, Sagaing	Ilex	J. Arnold Arbor. 30: 367 (1949)	F. Kingdon-Ward 224 (NY!) (NY2652419)		FALSE	Angiosperm
1118	Aquifoliaceae	Ilex sikkimensis	Kurz	Kachin, Hponganrazi Wildlife Sanctuary	Ilex	J. Asiat. Soc. Bengal, Pt. 2, Nat. Hist. 44: 202 (1875)	Kate Armstrong 1958 (NY!) (NY02653205), Gaoligong Shan Biodiversity Survey 133212 (HAST)		FALSE	Angiosperm
1119	Aquifoliaceae	Ilex triflora	Blume	western flank of the N'maikha Salween divide, Kachin	Ilex	Bijdr. Fl. Ned. Ind. : 1150 (1827)	Forrest, George 27557 (E00120336)		FALSE	Angiosperm
1120	Aquifoliaceae	Ilex umbellata	Klotzsch ex Reissek	Tanintharyi, Bago, Mon	Ilex	Fl. Bras. 11(1): 46 (1861)	Tin Tin Mu et al. 06 (NY!) (TNS!), Scott.s.n. (L!) (L2274566), Falconer H 2836493 (ITA)		FALSE	Angiosperm
1121	Aquifoliaceae	Ilex umbellulata	(Wall.) Loes.	Mon, Tanintharyi	Ilex	Nova Acta Acad. Caes. Leop.-Carol. German. Nat. Cur. 78: 100 (1901)	Aung & Xu 2023 (GBIF) & WCVP	Kauktu, Saukyo	FALSE	Angiosperm
1122	Aquifoliaceae	Ilex venulosa	Hook.f.	Kachin, Mandalay	Ilex	Fl. Brit. India 1: 602 (1875)	Kress et al. 2003		FALSE	Angiosperm
1123	Aquifoliaceae	Ilex viridis	Champ. ex Benth.	western flank of the N''maikha Salween divide, Kachin	Ilex	Hooker's J. Bot. Kew Gard. Misc. 4: 329 (1852)	Forrest, George 2394181 (ITA)		FALSE	Angiosperm
1124	Aquifoliaceae	Ilex wallichii	Hook.f.	Tanintharyi	Ilex	Nomencl. Bot. [Steudel], ed. 2. 1: 803. 1840	S. Tagane et al. MY 237 (RAF!) (TNS!)	Ye-thabye	FALSE	Angiosperm
1125	Aquifoliaceae	Ilex yunnanensis	Franch.	Kachin	Ilex	Pl. Delavay. : 128 (1889)	F. Kingdon-Ward 426 (NY!) (NY2652420)		FALSE	Angiosperm
1126	Araceae	Aglaonema birmanicum	Hook.f.	Myanmar	Aglaonema	Fl. Brit. India 6: 529 (1893)	WCVP		FALSE	Angiosperm
1127	Araceae	Aglaonema brevispathum	(Engl.) Engl.	Myanmar	Aglaonema	Pflanzenr. , IV, 23Dc: 32 (1915)	WCVP		FALSE	Angiosperm
1128	Araceae	Aglaonema commutatum	Schott	Cultivated	Aglaonema	Syn. Aroid. : 123 (1856)	Kress et al. 2003	Chinese evergreen, Si-pwa-gamon		Angiosperm
1129	Araceae	Aglaonema costatum	N.E.Br.	Cultivated	Aglaonema	Gard. Chron. , ser. 3, 11: 426 (1892)	Kress et al. 2003	Mya-gamon, Sipwatoe-gamon		Angiosperm
1130	Araceae	Aglaonema hookerianum	Schott	Rakhine; Htamanthi Wildlife Sanctuary, Sagaing	Aglaonema	Bonplandia (Hannover) 7: 30 (1859)	Kress et al. 2003		FALSE	Angiosperm
1131	Araceae	Aglaonema marantifolium	Blume	Reported from Myanmar	Aglaonema	Rumphia 1: 153 (1837)	Kress et al. 2003		FALSE	Angiosperm
1132	Araceae	Aglaonema modestum	Schott ex Engl.	20-25 km von Putao (Fort Hertz), in primary forest along a very small stream, Kachin	Aglaonema	Monogr. Phan. 2: 442 (1879)	J. Bogner 2584 (US)		FALSE	Angiosperm
1133	Araceae	Aglaonema nitidum	(Jack) Kunth	Cultivated	Aglaonema	Enum. Pl. 3: 56 (1841)	Kress et al. 2003	Kyauk-sein-gamon		Angiosperm
1134	Araceae	Aglaonema pictum	(Roxb.) Kunth	Cultivated	Aglaonema	Enum. Pl. 3: 55 (1841)	Kress et al. 2003	Hawnan-gamon		Angiosperm
1135	Araceae	Aglaonema pumilum	Hook.f.	Myeik, Tanintharyi	Aglaonema	Fl. Brit. India 6: 530 (1893)	Griffith s.n. (K!)	Si-pwa-gamon-galay	FALSE	Angiosperm
1136	Araceae	Aglaonema robeleynii	(Van Geert) Pitcher & Manda	Cultivated	Aglaonema	Nursery Cat. (United States Nurseries) 1894: 31 (1894)	Kress et al. 2003	Baw-ga-gyi		Angiosperm
1137	Araceae	Aglaonema simplex	Blume	Yebyu Township, Tanintharyi	Aglaonema	Rumphia 1: 152 (1837)	Kress et al. 2003		FALSE	Angiosperm
1138	Araceae	Alocasia acuminata	Schott	Bago, Mandalay	Alocasia	Bonplandia (Hannover) 7: 28 (1859)	Kress et al. 2003		FALSE	Angiosperm
1139	Araceae	Alocasia cucullata	(Lour.) G.Don	Cultivated	Alocasia	Hort. Brit. , ed. 3: 631 (1839)	Kress et al. 2003	Hpa-gamon		Angiosperm
1140	Araceae	Alocasia decipiens	Schott	Bago, Tanintharyi	Alocasia	Bonplandia (Hannover) 7: 28 (1859)	McClelland, J. s.n. (K!)		FALSE	Angiosperm
1141	Araceae	Alocasia epilithica	Serebryanyi, K.Z.Hein & Naive	Tanintharyi Region, Myeik District, Tanintharyi _x000D__x000D__x000D__x000D_ Township	Alocasia	Nordic J. Bot. 2022(10)-e03731: 2 (2022)	K.Z. Hein 044 (holotype KKU).		TRUE	Angiosperm
1142	Araceae	Alocasia fornicata	(Kunth) Schott	Cultivated	Alocasia	Oesterr. Bot. Wochenbl. 4: 410 (1854)	Kress et al. 2003			Angiosperm
1143	Araceae	Alocasia grata	Prain ex Engl. & Krause	Myanmar	Alocasia	Pflanzenr. , IV, 23E: 93 (1920)	WCVP		TRUE	Angiosperm
1144	Araceae	Alocasia indica	(Lour.) Spach	Myanmar	Alocasia	Hort. Brit. , ed. 3: 631 (1839)	WCVP		FALSE	Angiosperm
1145	Araceae	Alocasia longiloba	Miq.	Myanmar	Alocasia	Fl. Ned. Ind. 3: 207 (1856)	WCVP		FALSE	Angiosperm
1146	Araceae	Alocasia macrorrhizos	(L.) G.Don	Yangon	Alocasia	Hort. Brit. , ed. 3: 631 (1839)	Kress et al. 2003	Giant taro, Mahuya-pein	FALSE	Angiosperm
1147	Araceae	Alocasia navicularis	(K.Koch & C.D.BouchÃ©) K.Koch & C.D.BouchÃ©	Myanmar	Alocasia	Index Seminum (B, Berolinensis) 1855(App.): 2 (1855)	WCVP		FALSE	Angiosperm
1148	Araceae	Alocasia odora	(G.Lodd.) Spach	Cultivated	Alocasia	Hist. Nat. Vég. 12: 46 (1846)	Kress et al. 2003	Pein-hmwe		Angiosperm
1149	Araceae	Alocasia sanderiana	W.Bull	Cultivated	Alocasia	Nursery Cat. (William Bull) 199: 11 (1884)	Kress et al. 2003	In-gamon		Angiosperm
1150	Araceae	Alocasia zebrina	G.W.Johnson & R.Hogg	Cultivated	Alocasia	J. Hort. Cottage Gard. 28: 139 (1862)	Kress et al. 2003			Angiosperm
1151	Araceae	Amorphophallus angustispathus	Hett.	Reported from Myanmar	Amorphophallus	Blumea 39: 242 (1994)	Kress et al. 2003		TRUE	Angiosperm
1152	Araceae	Amorphophallus bulbifer	(Schott) Blume	Reported from Myanmar	Amorphophallus	Rumphia 1: 148 (1837)	Kress et al. 2003		FALSE	Angiosperm
1153	Araceae	Amorphophallus chlorospathum	Kurz ex Hook.f.	Ayeyarwady, Bago	Amorphophallus	Fl. Brit. India 6: 516 (1893)	Kurz, S. s.n. (K!)		FALSE	Angiosperm
1154	Araceae	Amorphophallus corrugatus	N.E.Br.	Myanmar	Amorphophallus	Bull. Misc. Inform. Kew 1912: 269 (1912)	WCVP		FALSE	Angiosperm
1155	Araceae	Amorphophallus cruddasianus	Prain	Myitkyina, Kachin	Amorphophallus	J. Asiat. Soc. Bengal, Pt. 2, Nat. Hist. 67: 305 (1898)	Mokim, S. (Coll. Horti Calcuttensis) (G-G168030/1)		FALSE	Angiosperm
1156	Araceae	Amorphophallus elatus	Hook.f.	Tanintharyi Region, Myeik District, Palaw Township, on route from Palaw to Myeik	Amorphophallus	Fl. Brit. India 6: 517 (1893)	N. Tanaka, A. Naiki, S. Tagane & Mu Mu Aung MY253 (TNS [TNS01280879-image!]		FALSE	Angiosperm
1157	Araceae	Amorphophallus gliruroides	Engl.	Reported from Myanmar	Amorphophallus	Pflanzenr. , IV, 23C: 86 (1911)	Kress et al. 2003		TRUE	Angiosperm
1158	Araceae	Amorphophallus kachinensis	Engl. & Gehrm.	Kachin	Amorphophallus	Pflanzenr. , IV, 23C: 91 (1911)	Kress et al. 2003		FALSE	Angiosperm
1159	Araceae	Amorphophallus krausei	Engl.	Mon, Sagaing, Kachin	Amorphophallus	Pflanzenr. , IV, 23C: 94 (1911)	Mokim, S. s.n. 92 (K!)		FALSE	Angiosperm
1160	Araceae	Amorphophallus margaritifer	(Roxb.) Kunth	Shan	Amorphophallus	Enum. Pl. 2: 34 (1837)	Aung & Xu 2023 (GBIF) & WCVP		FALSE	Angiosperm
1161	Araceae	Amorphophallus mirabilis	K.Z.Hein, Naive, Serebryanyi & Hett.	Kayin State, Hpa-an District	Amorphophallus	Nordic J. Bot. 2024(2)-e04238: 2 (2023)	S. C. S. Paing s.n. (holotype KKU)		FALSE	Angiosperm
1162	Araceae	Amorphophallus mulleri	Blume	Kachin, Bago	Amorphophallus	Rumphia 1: 143 (1837)	Kurz, S. 2662 (K!)		FALSE	Angiosperm
1163	Araceae	Amorphophallus napalensis	(Wall.) Bogner & Mayo	Chin	Amorphophallus	Aroideana 8: 19 (1985 publ. 1986)	Aung & Xu 2023 (GBIF) & WCVP		FALSE	Angiosperm
1164	Araceae	Amorphophallus paeoniifolius	(Dennst.) Nicolson	Ayeyarwady, Bago, Kayah, Kayin, Mandalay, Mon, Rakhine, Tanintharyi, Yangon	Amorphophallus	Taxon 26: 337 (1977)	N. Tanaka et al. 2016 MY 500 (FU!) (RAF!) (TNS!)	Wa-u-bin, Wa-u-pin	FALSE	Angiosperm
1165	Araceae	Amorphophallus purpurascens	Kurz ex Hook.f.	Bago, Mon	Amorphophallus	Fl. Brit. India 6: 515 (1893)	Kurz, S. 260 (K!)		TRUE	Angiosperm
1166	Araceae	Amorphophallus putii	Gagnep.	Myanmar	Amorphophallus	Notul. Syst. (Paris) 9: 120 (1941)	WCVP		FALSE	Angiosperm
1167	Araceae	Amorphophallus variabilis	Blume	Reported from Myanmar	Amorphophallus	Rumphia 1: 146 (1837)	Kress et al. 2003		FALSE	Angiosperm
1168	Araceae	Amorphophallus wasa	Naive, K.Z.Hein & Hett.	Sagaing Region, Yinmabin District, Yinmabin Township, near Shwe Taung Oo Pagoda, elev. 40 m	Amorphophallus	Blumea 67(2): 124. 2022 [19 Aug 2022] [epublished]	K.Z. Hein 043 (holo KKU; iso KKU, TTM)		TRUE	Angiosperm
1169	Araceae	Amorphophallus yuloensis	H.Li	Myanmar	Amorphophallus	J. Wuhan Bot. Res. 6: 211 (1988)	WCVP		FALSE	Angiosperm
1170	Araceae	Amorphophallus yunnanensis	Engl.	Dawei, Tanintharyi	Amorphophallus	Pflanzenr. , IV, 23C: 109 (1911)	Maxwell JF 98-1132 (L!) (L1409442)		FALSE	Angiosperm
1171	Araceae	Amydrium medium	(Zoll. & Moritzi) Nicolson	Dawei, Tanintharyi	Amydrium	Blumea 16: 124 (1968)	R. N. Parker 2273 (A01634798), J. Keenan 1509 (A01634803)		FALSE	Angiosperm
1172	Araceae	Anadendrum microstachyum	(de Vriese & Miq.) Backer & Alderw.	Tanintharyi	Anadendrum	Bull. Jard. Bot. Buitenzorg , sér. 3, 1: 371 (1920)	W. Griffith 5983 (NY!) (NY2650689)		FALSE	Angiosperm
1173	Araceae	Anthurium andraeanum	Linden ex AndrÃ©	Cultivated	Anthurium	Ill. Hort. 24: 43 (1877)	Kress et al. 2003			Angiosperm
1174	Araceae	Anthurium crystallinum	Linden & AndrÃ©	Cultivated	Anthurium	Cat. Gén. 90: t. 128 (1873)	Kress et al. 2003	Chan-tha-gyi-gamon		Angiosperm
1175	Araceae	Anthurium splendidum	W.Bull ex Rodigas	Yangon	Anthurium	Ill. Hort. 30: t. 510 (1883)	Aung & Xu 2023 (GBIF)		FALSE	Angiosperm
1176	Araceae	Apoballis mutata	(Scort. ex Hook.f.) S.Y.Wong & P.C.Boyce	Bago, Mandalay, Tanintharyi	Apoballis	Bot. Stud. (Taipei) 51: 254 (2010)	Kurz, S. 2659 (K!), Maxwell JF 96-323 (L!) (L1422603), 75-305 (L!) (L1422605)		FALSE	Angiosperm
1177	Araceae	Ariopsis peltata	Nimmo	Chin, kachin	Ariopsis	Cat. Pl. Bombay : 252 (1839)	Kress et al. 2003		FALSE	Angiosperm
1178	Araceae	Ariopsis protanthera	(Engl. & K.Krause) N.E.Br. ex Govaerts & Frodin	Myanmar	Ariopsis	Rep. Roy. Bot. Gard. Kew 1877: 51 (1877)	WCVP		FALSE	Angiosperm
1179	Araceae	Arisaema album	N.E.Br.	Kayah, Kayin, Sagaing, Shan	Arisaema	J. Linn. Soc., Bot. 18: 247 (1880)	Kress et al. 2003		FALSE	Angiosperm
1180	Araceae	Arisaema asperatum	N.E.Br.	Hponganrazi Wildlife Sanctuary, Kachin	Arisaema	J. Linn. Soc., Bot. 36: 176 (1903)	Kate Armstrong 1992 (NY!) (NY02653256), Kingdon-Ward 20841 (BM!) (BM000958551)		FALSE	Angiosperm
1181	Araceae	Arisaema bannaense	H.Li	Myanmar	Arisaema	Bull. Bot. Res., Harbin 8(3): 101 (1988)	WCVP		FALSE	Angiosperm
1182	Araceae	Arisaema bonatianum	Engl.	Upper Burma (N. E.), possibly Kachin	Arisaema	Pflanzenr. , IV, 23F: 214 (1920)	Forrest, G. 26950 (K)		FALSE	Angiosperm
1183	Araceae	Arisaema burmaense	P.C.Boyce & H.Li	North Triangle, Kachin	Arisaema	Acta Bot. Yunnan. , Suppl. 11: 59 (1999)	F. K. Ward 20841 (A01654975)		FALSE	Angiosperm
1184	Araceae	Arisaema concinnum	Schott	Chin，Kachin	Arisaema	Bonplandia (Hannover) 7: 27 (1859)	Aung & Xu 2023 (GBIF) & WCVP		FALSE	Angiosperm
1185	Araceae	Arisaema consanguineum	Schott	Khaiyang & N'Maikha Salwin divide, Kachin; Shan	Arisaema	Bonplandia (Hannover) 7: 27 (1859)	F. Kingdon-Ward 17406 (NY!)	Cobra lily, Wa-kya	FALSE	Angiosperm
1186	Araceae	Arisaema dahaiense	H.Li	Myanmar	Arisaema	Acta Phytotax. Sin. 15(2): 107 (1977)	WCVP		FALSE	Angiosperm
1187	Araceae	Arisaema decipiens	Schott	Hponganrazi Wildlife Sanctuary & Hkakaborazi National Park, Kachin	Arisaema	Oesterr. Bot. Z. 7: 373 (1857)	Kate Armstrong 787 (NY!) (NY02648983), Kate Armstrong 2076 (NY!) (NY02653383), 1952 (NY!) (NY02653128)		FALSE	Angiosperm
1188	Araceae	Arisaema elephas	Buchet	Myanmar	Arisaema	Notul. Syst. (Paris) 1: 370 (1911)	WCVP		FALSE	Angiosperm
1189	Araceae	Arisaema erubescens	(Wall.) Schott	North Triangle (Hkinkum), Kachin; Yangon; Mogok; Mandalay	Arisaema	Melet. Bot. : 17 (1832)	Kress et al. 2003		FALSE	Angiosperm
1190	Araceae	Arisaema franchetianum	Engl.	Shan	Arisaema	Bot. Jahrb. Syst. 1: 487 (1881)	Aung & Xu 2023 (GBIF) & WCVP		FALSE	Angiosperm
1191	Araceae	Arisaema fraternum	Schott	Mt. Victoria, Chin	Arisaema	Bonplandia (Hannover) 7: 26 (1859)	Cooper, R.E 6093 (E00394460), 6091 (E00394459)		FALSE	Angiosperm
1192	Araceae	Arisaema galeatum	N.E.Br.	Kachin	Arisaema	Gard. Chron. , n.s., 12: 102 (1879)	Aung & Xu 2023 (GBIF) & WCVP		FALSE	Angiosperm
1193	Araceae	Arisaema griffithii	Schott	Chin	Arisaema	Syn. Aroid. : 26 (1856)	Kress et al. 2003		FALSE	Angiosperm
1194	Araceae	Arisaema handelii	Stapf ex Hand.-Mazz.	Myanmar	Arisaema	Symb. Sin. 7: 1367 (1936)	WCVP		FALSE	Angiosperm
1195	Araceae	Arisaema intermedium	Blume	Mandalay	Arisaema	Rumphia 1: 102 (1836)	Aung & Xu 2023 (GBIF)		FALSE	Angiosperm
1196	Araceae	Arisaema jacquemontii	Blume	Myanmar	Arisaema	Rumphia 1: 95 (1836)	WCVP		FALSE	Angiosperm
1197	Araceae	Arisaema kayahense	J.Murata	Kayah State: Mt. Shin Phy Taung, along the roadside, Phruso _x000D__x000D__x000D__x000D_ Township, Loikaw District	Arisaema	J. Jap. Bot. 95: 85 (2020)	Tanaka et al. 4995 (TNS–holotype; TI, RAF–isotypes)		TRUE	Angiosperm
1198	Araceae	Arisaema lackneri	Engl.	Myanmar	Arisaema	Notizbl. Königl. Bot. Gart. Berlin 2: 186 (1898)	WCVP		FALSE	Angiosperm
1199	Araceae	Arisaema leschenaultii	Blume	Kachin	Arisaema	Rumphia 1: 93 (1836)	Aung & Xu 2023 (GBIF)		FALSE	Angiosperm
1200	Araceae	Arisaema lingyunense	H.Li	Chin	Arisaema	Acta Phytotax. Sin. 15(2): 107 (1977)	Aung & Xu 2023 (GBIF) & WCVP		FALSE	Angiosperm
1201	Araceae	Arisaema lobatum	Engl.	Upper Burma (N. E.)	Arisaema	Bot. Jahrb. Syst. 1: 487 (1881)	Forrest, G. 27304 (K)		FALSE	Angiosperm
1202	Araceae	Arisaema muratae	Gusman & J.T.Yin	Ngawchang Valley, Kachin	Arisaema	Ann. Bot. Fenn. 44: 231 (2007)	F. Kingdon-Ward 470 (NY!)		FALSE	Angiosperm
1203	Araceae	Arisaema nepenthoides	(Wall.) Mart.	Mt. Victoria, Chin; Hpare Pass & Hpimaw Hill, Kachin	Arisaema	Melet. Bot. : 17 (1831)	Kress et al. 2003		FALSE	Angiosperm
1204	Araceae	Arisaema parisifolia	J.Murata	Kachin	Arisaema	J. Jap. Bot. 80: 349 (2005)	Aung & Xu 2023 (GBIF)		FALSE	Angiosperm
1205	Araceae	Arisaema petiolulatum	Hook.f.	Hkakaborazi National Park, Kachin	Arisaema	J. Jap. Bot. 80: 349 (2005)	Kate Armstrong 1322 (NY!) (NY02649170), Shaik Mokim.s.n. (BM!) (BM000958541)		FALSE	Angiosperm
1206	Araceae	Arisaema pianmaense	H.Li	Hpimaw Hill, Kachin	Arisaema	Acta Bot. Yunnan. , Suppl. 5: 9 (1992)	Farrer, R 1366 (E00117434)		FALSE	Angiosperm
1207	Araceae	Arisaema prazeri	Hook.f.	Chin, Kachin, Magway, Mandalay, Sagaing, Shan, Yangon	Arisaema	Fl. Brit. India 6: 501 (1893)	Prazer, J.C. s.n. (K!)		FALSE	Angiosperm
1208	Araceae	Arisaema speciosum	(Wall.) Mart.	Myanmar	Arisaema	Melet. Bot. : 17 (1832)	WCVP		FALSE	Angiosperm
1209	Araceae	Arisaema sukotaiense	Gagnep.	Kayah State: Htee Phruso Cave, Phruso Township, Loikaw District	Arisaema	Notul. Syst. (Paris) 9: 129 (1941)	Nobuyuki Tanaka et al. MY 4948 (RAF, TNS), Nobuyuki Tanaka et al. MY4975 (RAF, TNS)		FALSE	Angiosperm
1210	Araceae	Arisaema tengtsungense	H.Li	Above Hpimaw, Kachin	Arisaema	Acta Phytotax. Sin. 15(2): 106 (1977)	Kingdon-Ward Frank 1709 (E00317817)		FALSE	Angiosperm
1211	Araceae	Arisaema tortuosum	(Wall.) Schott	Kachin	Arisaema	Melet. Bot. : 17 (1832)	Aung & Xu 2023 (GBIF) & WCVP		FALSE	Angiosperm
1212	Araceae	Arisaema utile	Hook.f. ex Schott	Myanmar	Arisaema	Prodr. Syst. Aroid. : 30 (1860)	WCVP		FALSE	Angiosperm
1213	Araceae	Arisaema wattii	Hook.f.	Chin; Hpare Pass, Hkakaborazi National Park & Khaiyang, Kachin	Arisaema	Fl. Brit. India 6: 498 (1893)	F. Kingdon-Ward 446 (NY!), F. Kingdon-Ward 17412 (NY!)		FALSE	Angiosperm
1214	Araceae	Arisaema yunnanense	Buchet	Yangon	Arisaema	Notul. Syst. (Paris) 1: 367 (1911)	F. G. Dickason 5725 (GH01655145)		FALSE	Angiosperm
1215	Araceae	Arum maculatum	L.	Mandalay	Arum	Sp. Pl. : 966 (1753)	Kress et al. 2003	Cuckoo pint, Portland arrowroot	FALSE	Angiosperm
1216	Araceae	Arum orientale	M.Bieb.	Cultivated	Arum	Fl. Taur.-Caucas. 2: 207 (1808)	Kress et al. 2003	Garden arum		Angiosperm
1217	Araceae	Caladium bicolor	(Aiton) Vent.	Mandalay	Caladium	Mag. Encycl. 4: 464 (1800)	Kress et al. 2003	Pein-kya	FALSE	Angiosperm
1218	Araceae	Cercestis mirabilis	(N.E.Br.) Bogner	Cultivated	Cercestis	Aroideana 8: 73 (1985 publ. 1986)	Kress et al. 2003			Angiosperm
1219	Araceae	Colocasia affinis	Schott	Bago, Yangon	Colocasia	Bonplandia (Hannover) 7: 28 (1859)	Kress et al. 2003	Pein	FALSE	Angiosperm
1220	Araceae	Colocasia esculenta	(L.) Schott	Mandalay	Colocasia	Melet. Bot. : 18 (1832)	O. E. White 55 (US2073113)	Cocoyam, Dasheen, Eddo, Mahuya-pein, Mahuya-pein, Pein, Pein, Pein-u, Pein-u, Taro	FALSE	Angiosperm
1221	Araceae	Colocasia fallax	Schott	Myanmar	Colocasia	Bonplandia (Hannover) 7: 28 (1859)	WCVP		FALSE	Angiosperm
1222	Araceae	Colocasia fontanesii	Schott	Myanmar	Colocasia	Oesterr. Bot. Wochenbl. 4: 409 (1854)	WCVP		FALSE	Angiosperm
1223	Araceae	Colocasia kachinensis	S.S.Zhou & J.T.Yin	Putao Township, Kachin	Colocasia	PhytoKeys 138: 42 (2020)	Jian-Tao Yin 2482, 2483 (Para; Holo; Iso; HITBC!)		TRUE	Angiosperm
1224	Araceae	Colocasia menglaensis	J.T.Yin, H.Li & Z.F.Xu	Myanmar	Colocasia	Ann. Bot. Fenn. 41: 223 (2004)	WCVP		FALSE	Angiosperm
1225	Araceae	Cryptocoryne ciliata	(Roxb.) Schott	Yangon; Rakhine	Cryptocoryne	Melet. Bot. : 16 (1832)	Kress et al. 2003	Leik-sa, Nga-dan-sa	FALSE	Angiosperm
1226	Araceae	Cryptocoryne crispatula	Engl.	Yanngwa klong, Palauk Chaung, Dawei, Tanintharyi; between Khalone Village and Shinbwiyang, Kachin	Cryptocoryne	Pflanzenr. , IV, 23F: 247 (1920)	Parker, R.N. 3089 (K!), Parker, R.N. 2735 (K!), Maxwell JF 98-233 (L0201519), Murata et al. 041626 (TI)		FALSE	Angiosperm
1227	Araceae	Cryptocoryne cruddasiana	Prain	Ngawchang Valley, S. E. of Sumprabum & between Khalone Village and Shinbwiyang, Kachin	Cryptocoryne	J. Asiat. Soc. Bengal, Pt. 2, Nat. Hist. 69: 174 (1900)	Mokim, S. s.n. (K!), F. Kingdon-Ward 260 (NY!), J. Murata & al. 041201 (MBK, TI)		TRUE	Angiosperm
1228	Araceae	Cryptocoryne retrospiralis	(Roxb.) Kunth	Reported from Myanmar	Cryptocoryne	Enum. Pl. 3: 12 (1841)	Kress et al. 2003		FALSE	Angiosperm
1229	Araceae	Dieffenbachia daguensis	Engl.	Cultivated	Dieffenbachia	Bot. Jahrb. Syst. 6: 283 (1885)	Kress et al. 2003	Maidaw-gyi-gamon		Angiosperm
1230	Araceae	Dieffenbachia seguine	(Jacq.) Schott	Cultivated	Dieffenbachia	Melet. Bot. : 20 (1832)	Kress et al. 2003	Byauk-gyi-gamon, Dumb cane		Angiosperm
1231	Araceae	Dracontium gigas	(Seem.) Engl.	Cultivated	Dracontium	Monogr. Phan. 2: 284 (1879)	Kress et al. 2003	Giant aroid, Mahawya-gamon		Angiosperm
1232	Araceae	Dracontium polyphyllum	L.	Cultivated	Dracontium	Taxon 26: 337 (1977)	Kress et al. 2003			Angiosperm
1233	Araceae	Englerarum montanum	(Roxb.) P.C.Boyce, K.Z.Hein & A.Hay	Reported from Myanmar	Englerarum	Aroideana 45(3): 145 (2022)	Kress et al. 2003	Pein-pan	FALSE	Angiosperm
1234	Araceae	Epipremnum giganteum	(Roxb.) Schott	Myanmar	Epipremnum	Bonplandia (Hannover) 5: 45 (1857)	WCVP		FALSE	Angiosperm
1235	Araceae	Epipremnum pinnatum	(L.) Engl.	Mon, Tanintharyi	Epipremnum	Pflanzenr. , IV, 23B: 60 (1908)	Kress et al. 2003		FALSE	Angiosperm
1236	Araceae	Hapaline benthamiana	Schott	Bago, Mandalay, Mon, Yangon	Hapaline	Gen. Aroid. : 45 (1858)	Kress et al. 2003	Pein-gamon	FALSE	Angiosperm
1237	Araceae	Hapaline ellipticifolia	C.Y.Wu & H.Li	Bago, Mon	Hapaline	Acta Phytotax. Sin. 15(2): 104 (1977)	Kress et al. 2003		FALSE	Angiosperm
1238	Araceae	Helicodiceros muscivorus	(L.f.) Engl.	Cultivated	Helicodiceros	Monogr. Phan. 2: 605 (1879)	Kress et al. 2003	Gamon-gwin-doe		Angiosperm
1239	Araceae	Homalomena aromatica	(Spreng.) Schott	Myanmar	Homalomena	Melet. Bot. : 20 (1832)	WCVP		FALSE	Angiosperm
1240	Araceae	Homalomena griffithii	(Schott) Hook.f.	Myanmar	Homalomena	Fl. Brit. India 6: 534 (1893)	WCVP		FALSE	Angiosperm
1241	Araceae	Homalomena pendula	(Blume) Bakh.f.	Myanmar	Homalomena	Bekn. Fl. Java 17(225): 31 (1957)	WCVP		FALSE	Angiosperm
1242	Araceae	Homalomena pontederaefolia	Griff. ex Hook.f.	Tanintharyi Region, near the border of Bokepyin Township & Yaephyu Township, Tanintharyi Nature Reserve, the roadside along the gas pipeline	Homalomena	Fl. Brit. India 6: 533 (1893)	N. Tanaka, A. Naiki, S. Tagane and Mu Mu Aung MY386 (TNS [TNS01282576!], S. Tagane, N. Tanaka, A. Naiki & Mu Mu Aung MY561 (TNS [TNS01283084!]		FALSE	Angiosperm
1243	Araceae	Homalomena punctifolia	K.Z.Hein & Naive	Tanintharyi Region, Dawei District, Yephyu Township	Homalomena	J. Asia-Pacific Biodivers. 17(2): 345 2024	K.Z. Hein 045 (holotype KKU)		FALSE	Angiosperm
1244	Araceae	Homalomena rubescens	(Roxb.) Kunth	Cultivated	Homalomena	Enum. Pl. 3: 57 (1841)	Kress et al. 2003	Oo-mon-kya, Sit-ton-ni		Angiosperm
1245	Araceae	Homalomena sigmoidea	K.Z.Hein & Naive	Tanintharyi Region, Kawthaung District, Kawthaung Township	Homalomena	J. Asia-Pacific Biodivers. 17(2): 346 2024	P. Min 001 (holotype KKU)		FALSE	Angiosperm
1246	Araceae	Homalomena truncata	(Schott) Hook.f.	Tanintharyi	Homalomena	Fl. Brit. India 6: 535 (1893)	Griffith W. s.n. (K!), Helfer, J.W. 6010 (K!)		FALSE	Angiosperm
1247	Araceae	Lasia spinosa	(L.) Thwaites	Mandalay; Insein,Yangon	Lasia	Enum. Pl. Zeyl. : 336 (1864)	Kress et al. 2003	Zayit	FALSE	Angiosperm
1248	Araceae	Lemna aequinoctialis	Welw.	Shan	Lemna	Apont. : 578 (1859)	Kress et al. 2003		FALSE	Angiosperm
1249	Araceae	Lemna perpusilla	Torr.	Tanintharyi, Tavoy District; On wet mud in Shallow pools at the Hot Springs on the The Chaung	Lemna	Fl. New York 1: 245 (1843)	Parker, R.N. 2436 (K)		FALSE	Angiosperm
1250	Araceae	Lemna tenera	Kurz	Bago	Lemna	J. Asiat. Soc. Bengal, Pt. 2, Nat. Hist. 40: 78 (1871)	s.coll.s.n. (K!)		FALSE	Angiosperm
1251	Araceae	Lemna trisulca	L.	Nyaung Shwe, Shan	Lemna	Sp. Pl. : 970 (1753)	Tanaka et al. 080649 (TI)		FALSE	Angiosperm
1252	Araceae	Leucocasia gigantea	(Blume) Schott	Reported from Myanmar	Leucocasia	Oesterr. Bot. Wochenbl. 7: 34 (1857)	Kress et al. 2003		FALSE	Angiosperm
1253	Araceae	Monstera deliciosa	Liebm.	Cultivated	Monstera	Vidensk. Meddel. Naturhist. Foren. Kjøbenhavn 1: 19 (1849)	Kress et al. 2003	Ceriman		Angiosperm
1254	Araceae	Philodendron lacerum	(Jacq.) Schott	Cultivated	Philodendron	Wiener Z. Kunst 3: 780 (1829)	Kress et al. 2003			Angiosperm
1255	Araceae	Philodendron myrmecophilum	Engl.	Cultivated	Philodendron	Bot. Jahrb. Syst. 37: 127 (1905)	Kress et al. 2003			Angiosperm
1256	Araceae	Philodendron wendlandii	Schott	Cultivated	Philodendron	Prodr. Syst. Aroid. : 221 (1860)	Kress et al. 2003			Angiosperm
1257	Araceae	Pistia stratiotes	L.	Shan; Yangon; Mawlamyaing, Mon; Kachin	Pistia	Sp. Pl. : 963 (1753)	C. E. O. Kuntze 6240 (NY!) (NY2650703),Norio Tanaka et al.2016 MY1806 MY1820 (RAF!) (TNS!),N. Tanaka et al. 2017 02390 (RAF!) (TNS!)	Hmaw, Water lettuce, Ye-salat	FALSE	Angiosperm
1258	Araceae	Pothos chinensis	(Raf.) Merr.	Taungoo, Bago; Sumprabum, Hkakaborazi National Park & Taping Valley, Kachin; Htamanthi Wildlife Sancturay, Sagaing; Chin	Pothos	J. Arnold Arbor. 29: 210 (1948)	Tagane S et al. 2016 MY 442 (FU!) (RAF!) (TNS!)		FALSE	Angiosperm
1259	Araceae	Pothos junghuhnii	de Vriese	Myanmar	Pothos	Pl. Jungh. : 104 (1851)	WCVP		FALSE	Angiosperm
1260	Araceae	Pothos roxburghii	de Vriese	Myanmar	Pothos	Pl. Jungh. : 103 (1851)	WCVP		FALSE	Angiosperm
1261	Araceae	Pothos scandens	L.	Shan; Yebyu & Dawei, Tanintharyi; Yangon; Sumprabum, Kachin; Shan; Mawlamyine, Mon	Pothos	Sp. Pl. : 968 (1753)	J. W. Helfer 5942, 5944 (NY!) (NY2650705) (NY2650706), H. Falconer (2650707 NY!), Gomez, W. 4435 (K!), Wallich, N. 4435 (K!)		FALSE	Angiosperm
1262	Araceae	Remusatia hookeriana	Schott	Kachin	Remusatia	Oesterr. Bot. Wochenbl. 7: 133 (1857)	Kress et al. 2003		FALSE	Angiosperm
1263	Araceae	Remusatia pumila	(D.Don) H.Li & A.Hay	buffer zone of Hkakaborazi National Park, Kachin	Remusatia	Acta Bot. Yunnan. , Suppl. 5: 28 (1992)	Kate Armstrong 3007 (NY!) (NY02653866)		FALSE	Angiosperm
1264	Araceae	Remusatia vivipara	(Roxb.) Schott	Mandalay; Dawei, Tanintharyi; Bago	Remusatia	Melet. Bot. : 18 (1832)	Wallich, N. 8939 (K!), Gomez, W. 8939 (K!)		FALSE	Angiosperm
1265	Araceae	Rhaphidophora calophyllum	Schott	Bago	Rhaphidophora	Prodr. Syst. Aroid. : 380 (1860)	Kurz WS 2656 (U1097756)		FALSE	Angiosperm
1266	Araceae	Rhaphidophora decursiva	(Roxb.) Schott	North Triangle (Hkinlum) & Hkakaborazi National Park, Kachin	Rhaphidophora	Bonplandia (Hannover) 5: 45 (1857)	Kress et al. 2003		FALSE	Angiosperm
1267	Araceae	Rhaphidophora glauca	(Wall.) Schott	Zwegebin, Kayin; Hkakaborazi National Park, Kachin	Rhaphidophora	Bonplandia (Hannover) 5: 45 (1857)	Kress et al. 2003		FALSE	Angiosperm
1268	Araceae	Rhaphidophora honkongensis	Schott	Tavoy, Tanintharyi	Rhaphidophora	Bonplandia (Hannover) 5: 44 (1857)	Gomez, W. 4446 (K!)		FALSE	Angiosperm
1269	Araceae	Rhaphidophora hookeri	Schott	Myanmar	Rhaphidophora	Prodr. Syst. Aroid. : 381 (1860)	WCVP		FALSE	Angiosperm
1270	Araceae	Rhaphidophora peepla	(Roxb.) Schott	Bago; Chin; Hponganrazi Wildlife Sanctuary & Hkakaborazi National Park, Kachin; Zwegebin, Kayin; Chin	Rhaphidophora	Bonplandia (Hannover) 5: 45 (1857)	N. Tanaka et al. 2017 MY2799 (RAF!) (TNS!)		FALSE	Angiosperm
1271	Araceae	Rhaphidophora pertusa	(Roxb.) Schott	Kayin, Mon	Rhaphidophora	Bonplandia (Hannover) 5: 45 (1857)	Aung & Xu 2023 (GBIF) & WCVP		FALSE	Angiosperm
1272	Araceae	Sauromatum diversifolium	(Wall. ex Schott) Cusimano & Hett.	Mt. Victoria, Chin	Sauromatum	Taxon 59: 445 (2010)	Cooper, R.E 6089 (E0394966)		FALSE	Angiosperm
1273	Araceae	Sauromatum hirsutum	(S.Y.Hu) Cusimano & Hett.	Kayin State: along the road between Thandaung Gyi and Bae village, _x000D__x000D__x000D__x000D_ Thandaung Gyi Township	Sauromatum	Taxon 59: 445 (2010)	Nobuyuki Tanaka, Jin Murata, Mu Mu Aung, Swe Swe _x000D__x000D__x000D__x000D_ Win & Hla Myo Aung 4805 (RAF, TNS).		FALSE	Angiosperm
1274	Araceae	Sauromatum horsfieldii	Miq.	Dawei, Tanintharyi; Bago; Magway; Kayah	Sauromatum	Fl. Ned. Ind. 3: 196 (1856)	N. Tanaka et al. 2017 02607 (RAF!) (TNS!)		FALSE	Angiosperm
1275	Araceae	Sauromatum meghalayense	D.K.Roy, Talukdar, B.K.Sinha & Dutta Choud.	Reported from Myanmar	Sauromatum	Aroideana 45(3): 152 (2022)	Kress et al. 2003		FALSE	Angiosperm
1276	Araceae	Sauromatum venosum	(Dryand. ex Aiton) Kunth	Yangon	Sauromatum	Enum. Pl. 3: 28 (1841)	Aung & Xu 2023 (GBIF) & WCVP		FALSE	Angiosperm
1277	Araceae	Scindapsus officinalis	(Roxb.) Schott	Bago, Mandalay, Yangon, Mon	Scindapsus	Melet. Bot. : 21 (1832)	Kress et al. 2003	Nga-ya-gyi, Sin-peik-chin, Taro vine	FALSE	Angiosperm
1278	Araceae	Scindapsus pictus	Hassk.	Cultivated	Scindapsus	Tijdschr. Natuurl. Gesch. Physiol. 9: 164 (1842)	Kress et al. 2003			Angiosperm
1279	Araceae	Scindapsus scortechinii	Hook.f.	Tanintharyi	Scindapsus	Fl. Brit. India 6: 541 (1893)	Dan Henry Nicolson.s.n. (BM000984075)		FALSE	Angiosperm
1280	Araceae	Spathiphyllum commutatum	Schott	Cultivated	Spathiphyllum	Oesterr. Bot. Wochenbl. 7: 158 (1857)	Kress et al. 2003			Angiosperm
1281	Araceae	Spathiphyllum phryniifolium	Schott	Cultivated	Spathiphyllum	Oesterr. Bot. Wochenbl. 7: 159 (1857)	Kress et al. 2003			Angiosperm
1282	Araceae	Spathiphyllum wallisii	Regel	Mandalay	Spathiphyllum	Gartenflora 26: 323 (1877)	Aung & Xu 2023 (GBIF)		FALSE	Angiosperm
1283	Araceae	Spirodela polyrhiza	(L.) Schleid.	Inlay lake, Nyanug Shwe Township, Shan	Spirodela	Linnaea 13: 392 (1839)	Tanaka et al. 080648 (MBK)	Greater duckweed, Ye-hnyi	FALSE	Angiosperm
1284	Araceae	Steudnera assamica	Hook.f.	Reported from Myanmar	Steudnera	Fl. Brit. India 6: 520 (1893)	Kress et al. 2003		FALSE	Angiosperm
1285	Araceae	Steudnera capitellata	Hook.f.	Reported from Myanmar	Steudnera	Fl. Brit. India 6: 521 (1893)	Kress et al. 2003		TRUE	Angiosperm
1286	Araceae	Steudnera colocasiifolia	K.Koch	Mon	Steudnera	Wochenschr. Gärtnerei Pflanzenk. 1862: 114 (1862)	Kress et al. 2003		FALSE	Angiosperm
1287	Araceae	Steudnera colocasioides	Hook.f.	Myanmar	Steudnera	Fl. Brit. India 6: 520 (1893)	WCVP		FALSE	Angiosperm
1288	Araceae	Steudnera discolor	W.Bull ex T.Moore & Mast.	Myanmar	Steudnera	Gard. Chron. , n.s., 2: 779 (1874)	WCVP		FALSE	Angiosperm
1289	Araceae	Steudnera griffithii	(Schott) Hook.f.	Yangon，Chin，Kachin，Magway，Mandalay，Sagaing，Shan	Steudnera	Fl. Brit. India 6: 520 (1893)	Aung & Xu 2023 (GBIF) & WCVP	Mai-daw-gyi gamon	FALSE	Angiosperm
1290	Araceae	Syngonium podophyllum	Schott	Cultivated	Syngonium	Bot. Zeitung (Berlin) 9: 85 (1851)	Kress et al. 2003	Sitton-sein		Angiosperm
1291	Araceae	Typhonium albidinervium	C.Z.Tang & H.Li	Kayin State, Hpa-an District, Hpa-an Township, Hpa-gat, Bat Cave, ca. 60 m	Typhonium	Acta Phytotax. Sin. 15(2): 105 (1977)	S. C. S. Paing s.n. (TTM)		FALSE	Angiosperm
1292	Araceae	Typhonium aungmyintwinii	K.Z.Hein & Naive	Mandalay Region, Pyin Oo Lwin District, Mogok Township, Lower Pein Pyit Village, elev. ca. 1400 m	Typhonium	Taiwania 66: 450 (2021)	K.Z. Hein 042 (holotype, TTM, spirit collection; isotype, KKU).		TRUE	Angiosperm
1293	Araceae	Typhonium blumei	Nicolson & Sivad.	Myanmar	Typhonium	Blumea 27: 494 (1981)	WCVP		FALSE	Angiosperm
1294	Araceae	Typhonium cordifolium	S.Y.Hu	Mandalay Region, Mt. Popa, Popa Mountain Park	Typhonium	Dansk Bot. Ark. xxiii. 446 (1968)	Khin Myo Htwe 035070 (MBK, TI), Ohi-Toma 05071401 (TI), J. Murata 080810 (TI)		FALSE	Angiosperm
1295	Araceae	Typhonium edule	K.Z.Hein & Naive	Sagaing Region, Monywa District, Monywa Township	Typhonium	Phytotaxa 513: 160 (2021)	K.Z. Hein 030 (holotype TTM!, spirit collection)		TRUE	Angiosperm
1296	Araceae	Typhonium flagelliforme	(G.Lodd.) Blume	Sagaing	Typhonium	Rumphia 1: 134 (1837)	Wallich, N. 8931 (K!), s.coll. s.n. (K!)		FALSE	Angiosperm
1297	Araceae	Typhonium gracile	Schott	Myanmar	Typhonium	Aroideae 1: 12 (1853)	WCVP		FALSE	Angiosperm
1298	Araceae	Typhonium inopinatum	Prain	Reported from Myanmar	Typhonium	J. Asiat. Soc. Bengal, Pt. 2, Nat. Hist. 67: 301 (1898)	Kress et al. 2003		FALSE	Angiosperm
1299	Araceae	Typhonium karsticola	K.Z.Hein, Saensouk & Naive	Mon State, Mawlamyine District, Kyaikmaraw Township, Chaunghanakwa Hill	Typhonium	Wiener Z. Kunst 3: 72 (1829)	S. C. S. Paing 008 (holotype: TTM!)		FALSE	Angiosperm
1300	Araceae	Typhonium laoticum	Gagnep.	Mon State, Mawlamyine District, Mawlamyine Township, Mawlamyine, ca. 20 m	Typhonium	Bull. Soc. Bot. France 89: 11 (1942)	Phyo Min s.n. (TTM)		FALSE	Angiosperm
1301	Araceae	Typhonium neogracile	J.Murata	Pyin Oo Lwin, Mandalay	Typhonium	J. Jap. Bot. 85: 4 (2010)	J. Murata 010309 (TI–holotype)		FALSE	Angiosperm
1302	Araceae	Typhonium pallescens	K.Z.Hein, Saensouk & Naive	Sagaing Region, Sagaing District, Sagaing Township, Htan Taw Seik village, 22°11'41.5824"N, 95°39'36.1008"E, ca. 80 m	Typhonium	Wiener Z. Kunst 3: 72 (1829)	K. P. Hein s.n. (holotype: TTM!)		FALSE	Angiosperm
1303	Araceae	Typhonium pedatisectum	Gage	Bago	Typhonium	Rec. Bot. Surv. India 3: 110 (1903)	Kress et al. 2003		TRUE	Angiosperm
1304	Araceae	Typhonium pottingeri	Prain	Kachin	Typhonium	J. Asiat. Soc. Bengal, Pt. 2, Nat. Hist. 67: 304 (1898)	Kress et al. 2003		TRUE	Angiosperm
1305	Araceae	Typhonium praecox	J.Murata	Kyaikhtiyo Wildlife Sanctuary, Mon	Typhonium	J. Jap. Bot. 85: 5 (2010)	J. Murata et al. 0803251 (TI)		TRUE	Angiosperm
1306	Araceae	Typhonium roxburghii	Schott	Mon State, Mawlamyine District, Mawlamyine Township, Mawlamyine, ca. 20 m	Typhonium	Aroideae 1: 12 (1853)	Nyi Nyi Htway s.n. (TTM)		FALSE	Angiosperm
1307	Araceae	Typhonium sagaingense	K.Z.Hein, Naive, Z.X.Ma & V.D.Nguyen	Yinmabin District, Sagaing Region	Typhonium	Phytotaxa 471: 48 (2020)	K.Z.Hein 012 (KUN)		TRUE	Angiosperm
1308	Araceae	Typhonium trilobatum	(L.) Schott	Yangon; Tanintharyi	Typhonium	Wiener Z. Kunst 3: 72 (1829)	N. Tanaka et al. 2016 MY 263 (FU!) (RAF!) (TNS!)		FALSE	Angiosperm
1309	Araceae	Typhonium violifolium	Gagnep.	Phokya Forest Camp, Bago	Typhonium	Bull. Soc. Bot. France 89: 12 (1942)	N. Tanaka 2016 MY 16 (FU!) (RAF!) (TNS!)		FALSE	Angiosperm
1310	Araceae	Wolffia globosa	(Roxb.) Hartog & Plas	Bago, Mandalay	Wolffia	Blumea 18: 367 (1970)	Kress et al. 2003	Ye-u	FALSE	Angiosperm
1311	Araceae	Zantedeschia aethiopica	(L.) Spreng.	Cultivated	Zantedeschia	Syst. Veg., ed. 16. 3: 765 (1826)	Kress et al. 2003	Calla lily		Angiosperm
1312	Araliaceae	Aralia armata	(Wall. ex G.Don) Seem.	Kachin, Tanintharyi	Aralia	J. Bot. 6: 134 (1868)	R. Belcher 823 (US2213281), Lace 5573 (E00178907), Toppin 4002 (E00178910)		FALSE	Angiosperm
1313	Araliaceae	Aralia cachemirica	Decne.	Kachin	Aralia	Voy. Inde 4: 72 (1841)	Aung & Xu 2023 (GBIF)		FALSE	Angiosperm
1314	Araliaceae	Aralia foliolosa	Seem. ex C.B.Clarke	Sagiang, Shan	Aralia	Fl. Brit. India 2: 723 (1879)	Kress et al. 2003	Tan-nam	FALSE	Angiosperm
1315	Araliaceae	Aralia gigantea	J.Wen	Kachin	Aralia	Brittonia 45: 53 (1993)	Aung & Xu 2023 (GBIF)		FALSE	Angiosperm
1316	Araliaceae	Aralia gintungensis	C.Y.Wu ex K.M.Feng	Myanmar	Aralia	Fl. Yunnanica 2: 496 (1979)	WCVP		FALSE	Angiosperm
1317	Araliaceae	Aralia kingdon-wardii	J.Wen, Lowry & Esser	Mishmi Hills. Glo, Kamlang Valley, Kachin	Aralia	Adansonia , sér. 3, 23: 308 (2001)	F. Kingdon-Ward 18506 (NY!) (NY2651664)		FALSE	Angiosperm
1318	Araliaceae	Aralia leschenaultii	(DC.) J.Wen	Kachin, Hkakaborazi National Park	Aralia	Brittonia 45: 53 (1993)	Kate Armstrong 970 & 1320 (NY!) (NY02648633) 111(NY02649173)		FALSE	Angiosperm
1319	Araliaceae	Aralia montana	Blume	Chin, Kachin	Aralia	Bijdr. Fl. Ned. Ind. : 870 (1826)	Kress et al. 2003	Dagang	FALSE	Angiosperm
1320	Araliaceae	Aralia racemosa	L.	Kachin, Bhamo District.; [Siulum Kabe Kachin Hills]	Aralia	Sp. Pl. : 273 (1753)	Lace, J.H. 5785 (K)		FALSE	Angiosperm
1321	Araliaceae	Aralia searelliana	Dunn	Shan, Keng Tung Territory. Meh Lui watershed.	Aralia	J. Linn. Soc., Bot. 35: 498 (1903)	J. F. Rock 2300 (US1214801)		FALSE	Angiosperm
1322	Araliaceae	Aralia spinosa	L.	Kachin	Aralia	Sp. Pl. : 273 (1753)	Aung & Xu 2023 (GBIF)		FALSE	Angiosperm
1323	Araliaceae	Aralia stellata	(King) J.Wen	Upper Burma, Fort Stedman, Kachin	Aralia	Acta Bot. Yunnan. 24: 566 (2002)	Huk, A.s.n. (K!) (K00810397)		FALSE	Angiosperm
1324	Araliaceae	Aralia thomsonii	Seem. ex C.B.Clarke	Kachin	Aralia	Fl. Brit. India 2: 723 (1879)	Kress et al. 2003	Dagang, Dagang-chyamut	FALSE	Angiosperm
1325	Araliaceae	Aralia undulata	Hand.-Mazz.	Chin	Aralia	Symb. Sin. 7: 705 (1933)	Aung & Xu 2023 (GBIF)		FALSE	Angiosperm
1326	Araliaceae	Brassaiopsis aculeata	(Buch.-Ham. ex D.Don) Seem.	Reported from Myanmar	Brassaiopsis	J. Bot. 2: 293 (1864)	Kress et al. 2003		FALSE	Angiosperm
1327	Araliaceae	Brassaiopsis castaneifolia	Philipson	Kachin	Brassaiopsis	Bull. Brit. Mus. (Nat. Hist.), Bot. 1: 20 (1951)	Kress et al. 2003		TRUE	Angiosperm
1328	Araliaceae	Brassaiopsis chengkangensis	Hu	Kachin, Hkakaborazi National Park	Brassaiopsis	Bull. Fan Mem. Inst. Biol. , Bot. 10: 162 (1940)	Kate Armstrong 1261 (NY!) (NY02648998)		FALSE	Angiosperm
1329	Araliaceae	Brassaiopsis ciliata	Dunn	Putao, Kachin	Brassaiopsis	J. Linn. Soc., Bot. 35: 499 (1903)	G. Miehe et al. 13-098-188 (US3686692), Kate Armstrong 789 (NY!) (NY02648833)		FALSE	Angiosperm
1330	Araliaceae	Brassaiopsis ficifolia	Dunn	Reported from Myanmar	Brassaiopsis	J. Linn. Soc., Bot. 35: 500 (1903)	Kress et al. 2003		FALSE	Angiosperm
1331	Araliaceae	Brassaiopsis glomerulata	(Blume) Regel	Kachin, Chin	Brassaiopsis	Gartenflora 12: 275 (1863)	Kress et al. 2003	Baw	FALSE	Angiosperm
1332	Araliaceae	Brassaiopsis griffithii	C.B.Clarke	Kachin	Brassaiopsis	Fl. Brit. India 2: 736 (1879)	Kress et al. 2003		FALSE	Angiosperm
1333	Araliaceae	Brassaiopsis hainla	(Buch.-Ham.) Seem.	Kachin; Chin	Brassaiopsis	J. Bot. 2: 291 (1864)	F. Kingdon-Ward 18441 (NY!) (NY2651667)	Kha-rnawng	FALSE	Angiosperm
1334	Araliaceae	Brassaiopsis hispida	Seem.	Kachin	Brassaiopsis	J. Bot. 2: 292 (1864)	Kress et al. 2003		FALSE	Angiosperm
1335	Araliaceae	Brassaiopsis mitis	C.B.Clarke	Chin	Brassaiopsis	Fl. Brit. India 2: 736 (1879)	Kress et al. 2003		FALSE	Angiosperm
1336	Araliaceae	Brassaiopsis rockii	Merr.	Kachin	Brassaiopsis	Brittonia 4: 135 (1941)	J. F. Rock 7432 (US!) (US1756321) & (A!) (A00055089)		TRUE	Angiosperm
1337	Araliaceae	Brassaiopsis shweliensis	W.W.Sm.	Kachin	Brassaiopsis	Notes Roy. Bot. Gard. Edinburgh 10: 13 (1917)	Kate Armstrong 923 (NY!) (NY02648647)		FALSE	Angiosperm
1338	Araliaceae	Brassaiopsis trilobata	Merr.	Kachin	Brassaiopsis	Brittonia 4: 135 (1941)	F. Kingdon-Ward 9028 (A!) (A00055088)		TRUE	Angiosperm
1339	Araliaceae	Dendropanax burmanicus	Merr.	Kachin	Dendropanax	Brittonia 4: 129 (1941)	F. Kingdon-Ward 113 (NY!) (NY83764) & (A!) (A00068810)		FALSE	Angiosperm
1340	Araliaceae	Dendropanax dentigerus	(Harms) Merr.	Kachin, Sagaing	Dendropanax	Brittonia 4: 132 (1941)	Kress et al. 2003		FALSE	Angiosperm
1341	Araliaceae	Eleutherococcus trifoliatus	(L.) S.Y.Hu	Kachin, Mandalay, Sagaing	Eleutherococcus	J. Arnold Arbor. 61: 110 (1980)	Kress et al. 2003		FALSE	Angiosperm
1342	Araliaceae	Gamblea ciliata	C.B.Clarke	North Triangle (Tama Bum), Kachin State	Gamblea	Fl. Brit. India 2: 740 (1879)	Kingdon-Ward, F 20859 (E00052242)		FALSE	Angiosperm
1343	Araliaceae	Hedera helix	L.	Mandalay	Hedera	Plantsman 15: 120 (1993)	Kress et al. 2003	English ivy, Kyaukkat-nwe	FALSE	Angiosperm
1344	Araliaceae	Hedera nepalensis	K.Koch	Kachin	Hedera	Hort. Dendrol. : 284 (1853)	J. F. C. Rock 7626 (NY!) (NY2651671)		FALSE	Angiosperm
1345	Araliaceae	Heptapleurum bengalense	(Gamble) Esser	Kachin, Sagaing	Heptapleurum	Thai Forest Bull., Bot. 49: 152 (2021)	Kress et al. 2003		FALSE	Angiosperm
1346	Araliaceae	Heptapleurum calyptratum	(Hook.f. & Thomson) Y.F.Deng	Chin	Heptapleurum	Med. Fl. China 7: 469 (2018)	P. Srisanga et al. 97988 (US3677128) (US11797836)		FALSE	Angiosperm
1347	Araliaceae	Heptapleurum digitatum	(G.Don ex Loudon) Lowry & G.M.Plunkett	Hakha, Chin	Heptapleurum	Novon 28: 151 (2020)	Dickason FG 7486 (L!) (L2574433), Prazer 55 (US712945)		FALSE	Angiosperm
1348	Araliaceae	Heptapleurum ellipticum	(Blume) Seem.	Chin	Heptapleurum	J. Bot. 3: 78 (1865)	P. Srisanga et al. 98017 (US) (US11797887)		FALSE	Angiosperm
1349	Araliaceae	Heptapleurum glabrescens	(C.J.Tseng & G.Hoo) Lowry & G.M.Plunkett	Myanmar	Heptapleurum	Novon 28: 153 (2020)	WCVP		FALSE	Angiosperm
1350	Araliaceae	Heptapleurum glaucum	Kurz	Myanmar	Heptapleurum	Novon 28: 164 (2020)	WCVP		TRUE	Angiosperm
1351	Araliaceae	Heptapleurum griffithii	(Seem.) ined.	Chin	Heptapleurum	Unknown	P. Srisanga et al. 97418 (US)		FALSE	Angiosperm
1352	Araliaceae	Heptapleurum heptaphyllum	(L.) Y.F.Deng	Shan	Heptapleurum	Med. Fl. China 7: 484 (2018)	Kress et al. 2003		FALSE	Angiosperm
1353	Araliaceae	Heptapleurum hypoleucoides	(Harms) Lowry & G.M.Plunkett	Chin, Mon	Heptapleurum	Novon 28: 155 (2020)	P. Srisanga et al. 097401 (E00758369) & 97017 (US)		FALSE	Angiosperm
1354	Araliaceae	Heptapleurum hypoleucum	Kurz	Myanmar	Heptapleurum	Forest Fl. Burma 1: 539 (1877)	WCVP		FALSE	Angiosperm
1355	Araliaceae	Heptapleurum khasianum	C.B.Clarke	Kachin	Heptapleurum	Fl. Brit. India 2: 730 (1879)	Kress et al. 2003		FALSE	Angiosperm
1356	Araliaceae	Heptapleurum lawranceanum	Prain	Kachin	Heptapleurum	J. Asiat. Soc. Bengal, Pt. 2, Nat. Hist. 67: 293 (1898)	Kress et al. 2003		TRUE	Angiosperm
1357	Araliaceae	Heptapleurum leucanthum	(R.Vig.) Y.F.Deng	Ngawchang Valley, north of Htawgaw, Kachin	Heptapleurum	Med. Fl. China 7: 473 (2018)	F. Kingdon-Ward 284 (NY)		FALSE	Angiosperm
1358	Araliaceae	Heptapleurum macrophyllum	Dunn	Amherst, Mon; Tanintharyi	Heptapleurum	J. Linn. Soc., Bot. 35: 499 (1903)	Wallich, N 4918 (K!) (K001104213/4)		FALSE	Angiosperm
1359	Araliaceae	Heptapleurum minutistellatum	(Merr. ex H.L.Li) Y.F.Deng	Kachin	Heptapleurum	Med. Fl. China 7: 486 (2018)	Kress et al. 2003		FALSE	Angiosperm
1360	Araliaceae	Heptapleurum rhododendrifolium	(Griff.) G.M.Plunkett & Lowry	Myanmar	Heptapleurum	Novon 28: 164 (2020)	WCVP		FALSE	Angiosperm
1361	Araliaceae	Heptapleurum shweliense	(W.W.Sm.) G.M.Plunkett & Lowry	Myanmar	Heptapleurum	Novon 28: 166 (2020)	WCVP		FALSE	Angiosperm
1362	Araliaceae	Heptapleurum subintegrum	(Craib) G.M.Plunkett & Lowry	Reported from Myanmar	Heptapleurum	Novon 28: 167 (2020)	Kress et al. 2003		FALSE	Angiosperm
1363	Araliaceae	Heptapleurum wardii	(C.Marquand & Airy Shaw) G.M.Plunkett & Lowry	Hkakaborazi National Park, Kachin	Heptapleurum	Novon 28: 168 (2020)	Kate Armstrong 899 (NY!) (NY02648808/9)		FALSE	Angiosperm
1364	Araliaceae	Heteropanax fragrans	(Roxb.) Seem.	Kachin	Heteropanax	Fl. Vit. : 114 (1866)	S. Tagane et al. MY 1096 (RAF!) (TNS!)	Kyaungdauk, Kyaung-sha-letto, Mai-aw-sang, Mai-mak-long-ka-hkam, Tachanza	FALSE	Angiosperm
1365	Araliaceae	Hydrocotyle burmanica	Kurz	Tanintharyi	Hydrocotyle	J. Asiat. Soc. Bengal, Pt. 2, Nat. Hist. 40: 60 (1871)	Kress et al. 2003		TRUE	Angiosperm
1366	Araliaceae	Hydrocotyle chiangdaoensis	Murata	Shan State: Ywangan Township	Hydrocotyle	Acta Phytotax. Geobot. 25: 97 (1973)	Kim et al. MM-6405 (HHU)		FALSE	Angiosperm
1367	Araliaceae	Hydrocotyle himalaica	P.K.Mukh.	Myanmar	Hydrocotyle	Indian Forester 95: 470 (1969)	WCVP		FALSE	Angiosperm
1368	Araliaceae	Hydrocotyle hookeri	(C.B.Clarke) Craib	Kachin, Hkakaborazi National Park	Hydrocotyle	Bull. Misc. Inform. Kew 1911: 58 (1911)	Kate Armstrong 753 & 978 (NY!) (NY02648754) (NY02648677)		FALSE	Angiosperm
1369	Araliaceae	Hydrocotyle javanica	Thunb.	Bago, Mandalay, Tanintharyi, Chin, Kachin	Hydrocotyle	Hydrocotyle : 17 (1798)	Kress et al. 2003		FALSE	Angiosperm
1370	Araliaceae	Hydrocotyle pseudoconferta	Masam.	Chin	Hydrocotyle	J. Soc. Trop. Agric. 4: 301 (1932)	Aung & Xu 2023 (GBIF) & WCVP		FALSE	Angiosperm
1371	Araliaceae	Hydrocotyle rotundifolia	Roxb.	Kachin	Hydrocotyle	Unknown	Kress et al. 2003		FALSE	Angiosperm
1372	Araliaceae	Hydrocotyle siamica	Craib	Myanmar	Hydrocotyle	Bull. Misc. Inform. Kew 1911: 58 (1911)	WCVP		FALSE	Angiosperm
1373	Araliaceae	Hydrocotyle sibthorpioides	Lam.	Kachin，Yangon，Shan	Hydrocotyle	Encycl. 3: 153 (1789)	Aung & Xu 2023 (GBIF) & WCVP		FALSE	Angiosperm
1374	Araliaceae	Hydrocotyle umbellata	L.	Shan	Hydrocotyle	Sp. Pl. : 234 (1753)	Aung & Xu 2023 (GBIF)		FALSE	Angiosperm
1375	Araliaceae	Hydrocotyle verticillata	Thunb.	Chin, Kayah, Tanintharyi	Hydrocotyle	Hydrocotyle : 5 (1798)	N. Tanaka et al. 02675 (RAF!) (TNS!), N. Tanaka et al. MY 3188 (RAF!) (TNS!), N. Tanaka et al. MY 2756 (RAF!) (TNS!)		FALSE	Angiosperm
1376	Araliaceae	Macropanax dispermus	(Blume) Kuntze	Chin, Mandalay, Mon	Macropanax	Revis. Gen. Pl. 1: 271 (1891)	Kress et al. 2003		FALSE	Angiosperm
1377	Araliaceae	Macropanax undulatus	(Wall. ex G.Don) Seem.	Kachin, Magway	Macropanax	J. Bot. 2: 294 (1864)	Kress et al. 2003		FALSE	Angiosperm
1378	Araliaceae	Merrilliopanax alpinus	(C.B.Clarke) C.B.Shang	Myanmar	Merrilliopanax	Bull. Mus. Natl. Hist. Nat., B, Adansonia 5: 293 (1983)	WCVP		FALSE	Angiosperm
1379	Araliaceae	Merrilliopanax listeri	(King) H.L.Li	Wide	Merrilliopanax	Sargentia 2: 63 (1942)	Kress et al. 2003		FALSE	Angiosperm
1380	Araliaceae	Merrilliopanax membranifolius	(W.W.Sm.) C.B.Shang	Kachin, Putao Township, Hponyin Mountains	Merrilliopanax	Bull. Mus. Natl. Hist. Nat., B, Adansonia : 291 (1983)	P. Thomas, T. Soe & U. Yin 342 (US3686691)		FALSE	Angiosperm
1381	Araliaceae	Neocussonia moratii	(Bernardi) Lowry, G.M.Plunkett, Gostel & Frodin	Upper Burma, Fort Stedman, Kachin	Neocussonia	Candollea 72: 279 (2017)	Huk A.s.n. (L!) (L2568261)		FALSE	Angiosperm
1382	Araliaceae	Panax bipinnatifidus	Seem.	Kachin, N'Maikha-Salwin Divide, W flank, N of Chimi-li	Panax	J. Bot. 6: 54 (1868)	G. Forrest 26823 (US) (US1377956)		FALSE	Angiosperm
1383	Araliaceae	Panax ginseng	C.A.Mey.	Reported from Myanmar	Panax	Rep. Pharm. Prakt. Chem. Russ. 1: 524 (1842)	Kress et al. 2003	Asiatic ginseng, Chinese ginseng, Kauli-thein	FALSE	Angiosperm
1384	Araliaceae	Panax micranthus	Wall.	Tong Dong	Panax	Numer. List [Wallich] n. 4938. [1831-32]	Wallich, N. 4938 (K!)		FALSE	Angiosperm
1385	Araliaceae	Panax pseudoginseng	Wall.	Kachin, Sagaing	Panax	Trans. Med. Soc. Calcutta 4: 117 (1829)	Kress et al. 2003		FALSE	Angiosperm
1386	Araliaceae	Panax quinquefolius	L.	Cultivated	Panax	Sp. Pl. : 1058 (1753)	Kress et al. 2003	American ginseng		Angiosperm
1387	Araliaceae	Panax wangianus	S.C.Sun	Myanmar	Panax	Icon. Pl. Omeiesium 2: t. 194 (1946)	Kingdon-Ward, F. 3371 (E)		FALSE	Angiosperm
1388	Araliaceae	Polyscias acuminata	(Wight) Seem.	Kachin	Polyscias	J. Bot. 3: 181 (1865)	Aung & Xu 2023 (GBIF)		FALSE	Angiosperm
1389	Araliaceae	Polyscias balfouriana	(AndrÃ©) L.H.Bailey	Cultivated	Polyscias	Rhodora 18: 153 (1916)	Kress et al. 2003			Angiosperm
1390	Araliaceae	Polyscias fruticosa	(L.) Harms	Cultivated	Polyscias	Nat. Pflanzenfam. 3(8): 45 (1894)	Kress et al. 2003	Kalon-letthe		Angiosperm
1391	Araliaceae	Tetrapanax papyrifer	(Hook.) K.Koch	Kachin	Tetrapanax	Wochenschr. Gärtnerei Pflanzenk. 2: 371 (1859)	Aung & Xu 2023 (GBIF)		FALSE	Angiosperm
1392	Araliaceae	Trevesia burckii	Boerl.	Chin	Trevesia	Ann. Jard. Bot. Buitenzorg 6: 110 (1887)	Aung & Xu 2023 (GBIF)		FALSE	Angiosperm
1393	Araliaceae	Trevesia palmata	(Roxb. ex Lindl.) Vis.	Bago, Mandalay, Sagaing, Yangon, Tanintharyi, Chin, Kachin	Trevesia	Mem. Reale Accad. Sci. Torino , ser. 2, 4: 262 (1842)	J.W. Oliver 37 (NY!) (NY2651677)	Dagang, Hpaw, Nbaudagang	FALSE	Angiosperm
1394	Araliaceae	Trevesia sundaica	Miq.	Bago	Trevesia	Bonplandia (Hannover) 4: 137 (1856)	Aung & Xu 2023 (GBIF)		FALSE	Angiosperm
1395	Araliaceae	Trevesia valida	Craib	Myanmar	Trevesia	Bull. Misc. Inform. Kew 1930: 425 (1930)	WCVP		FALSE	Angiosperm
1396	Araliaceae	Woodburnia penduliflora	Prain	Kachin	Woodburnia	J. Asiat. Soc. Bengal, Pt. 2, Nat. Hist. 73: 23 (1904)	Kress et al. 2003		TRUE	Angiosperm
1397	Arecaceae	Acrocomia aculeata	(Jacq.) Lodd. ex R.Keith	Cultivated	Acrocomia	Miller's Dict. Gard. : 63 (1834)	Kress et al. 2003			Angiosperm
1398	Arecaceae	Areca catechu	L.	Cultivated	Areca	Sp. Pl. : 1189 (1753)	Kress et al. 2003	Areca palm, Betelnut palm, Kunthi-pin		Angiosperm
1399	Arecaceae	Areca triandra	Roxb. ex Buch.-Ham.	Kachin, Mon, Sagaing, Tanintharyi	Areca	Mem. Wern. Nat. Hist. Soc. 5: 310 (1826)	A. J. Henderson et al. 3157 (K!) (NY!) (NY2326085), A. J. Henderson et al. 3131 3189 (K!) (NY!) (NY2326084), A. J. Henderson 3131 (NY!) (NY2326083)	Taw-kun-thi	FALSE	Angiosperm
1400	Arecaceae	Arenga caudata	(Lour.) H.E.Moore	Tanintharyi	Arenga	Principes 4: 114 (1960)	D. R. Hodel 1954 (NY!) (NY2322651)		FALSE	Angiosperm
1401	Arecaceae	Arenga distincta	Mogea	Natmataung National Park, Chin	Arenga	Reinwardtia 12: 182 (2004)	N. Tanaka 023054 (NY!) (TI!) (NY2322680)		FALSE	Angiosperm
1402	Arecaceae	Arenga hookeriana	(Becc.) Whitmore	Kachin，Tanintharyi	Arenga	Principes 14: 124 (1970)	Aung & Xu 2023 (GBIF)		FALSE	Angiosperm
1403	Arecaceae	Arenga pinnata	(Wurmb) Merr.	Bago, Kachin, Shan, Tanintharyi	Arenga	Interpr. Herb. Amboin. : 119 (1917)	Kress et al. 2003	Sugar palm, Taung-on, Taw-on	FALSE	Angiosperm
1404	Arecaceae	Arenga westerhoutii	Griff.	Kyaikto, Mon; Ledo road, 3 km N of Shinbwiyang, Kachin; W of Oktwin, Bago	Arenga	Calcutta J. Nat. Hist. 5: 474 (1845)	A. J. Henderson 3197 (NY!) (NY1055872), A. J. Henderson 3135 (NY!) (NY1055873), A. J. Henderson 3205 (NY!) (NY1055871)		FALSE	Angiosperm
1405	Arecaceae	Borassodendron machadonis	(Ridl.) Becc.	Myanmar	Borassodendron	Webbia 4: 361 (1914)	WCVP		FALSE	Angiosperm
1406	Arecaceae	Borassus flabellifer	L.	Bago, Mandalay, Sagaing, Tanintharyi	Borassus	Sp. Pl. : 1187 (1753)	Stephan Gale & Khin Myo Htwe 035052 (MBK!) (TI!)	Htan, Palmyra palm, Toddy palm	FALSE	Angiosperm
1407	Arecaceae	Calamus acanthospathus	Griff.	Kachin	Calamus	Calcutta J. Nat. Hist. 5: 39 (1845)	F. Kingdon-Ward 18518 (NY!) (NY2390857), A. J. Henderson 3151 (NY!) (NY2390859), F. Kingdon-Ward 18484 (NY!) (2350636)		FALSE	Angiosperm
1408	Arecaceae	Calamus andamanicus	Kurz	Tanintharyi, Yangon	Calamus	J. Asiat. Soc. Bengal, Pt. 2, Nat. Hist. 43: 211 (1874)	Kress et al. 2003		FALSE	Angiosperm
1409	Arecaceae	Calamus arborescens	Griff.	Ayeryarwady, Bago, Mandalay, Mon, Yangon	Calamus	Calcutta J. Nat. Hist. 5: 33 (1845)	A. J. Henderson 3213 (NY!) (NY2390486), A. J. Henderson 3202 (NY!) (NY2390484), D. R. Hodel 1949 (NY!), A. J. Henderson 3182 (NY!) (NY2390485)	Danon, Zanon	FALSE	Angiosperm
1410	Arecaceae	Calamus burkillianus	Becc. ex Ridl.	Tanintharyi, Myeik. Pah Taw Island 1-2 kms west of Myeik, along trail to summit pagoda.	Calamus	Fl. Malay Penins. 5: 56 (1925)	D. Hodel 1951 (NY)		FALSE	Angiosperm
1411	Arecaceae	Calamus castaneus	Griff.	Kyaik Hla village, Bago-Mandalay Hwy	Calamus	Calcutta J. Nat. Hist. 5: 28 (1845)	D. R. Hodel 1949 (NY!) (NY2390492)		FALSE	Angiosperm
1412	Arecaceae	Calamus concinnus	Mart.	Myeik & Dawei,Tanintharyi	Calamus	Hist. Nat. Palm. 3: 332 (1853)	D. R. Hodel 1953 (NY!) (NY2390462), Gomez, W. 8607 (K!)		FALSE	Angiosperm
1413	Arecaceae	Calamus erectus	Roxb.	Bago, Chin, Sagaing, Tanintharyi (Dawei); Ledo road, N of Shinbwiyang, Kachin	Calamus	Fl. Ind., ed. 1832. 3: 774 (1832)	A. J. Henderson 3137, 3160 (NY!) (NY2390481), A. J. Henderson et al. 3160 3137 (K!)	Thaing-kyein	FALSE	Angiosperm
1414	Arecaceae	Calamus flagellum	Griff. ex Walp.	Basin of Chindwin River, Sagaing; Ledo road, N of Namyung, Kachin; Myeik, Taninthayi; Ngapali, Ayerarwaddy; Zwegabin, Kayin; Hlawka Park, Yangon	Calamus	Ann. Bot. Syst. 3: 484 (1852)	A. J. Henderson et al. 3141 3129 (K!) 3141 (NY!) (NY2390499),A. J. Henderson et al. 3169 (NY!) (NY2390495) (K!) 3146 (NY!),A. J. Henderson et al. 3146 3169 (K!) (NY!) (NY2390494), N. Tanaka 2005 040410 (MBK!) (TI!), A. J. Henderson 3129 (NY!), Henderson 3127 3190 (NY!) (NY02320807) (NY02320808), A. Meebold 11160 (S) (S06-12102), Hodel 1961 (NY!) (NY02390212)		FALSE	Angiosperm
1415	Arecaceae	Calamus floribundus	Griff.	Tanai Township, Lamung Village & Makaw village & Shinbwiyang, Kachin	Calamus	Calcutta J. Nat. Hist. 5: 56 (1845)	A. J. Henderson 3177 (NY!) (NY2390280), A. J. Henderson 3123 (NY!) (NY2390279), A. J. Henderson 3175 (NY!) (NY2390277), A. J. Henderson 3153 (NY!) (NY2390281), A. J. Henderson 3166 3167 (NY!) (NY2390278) (NY2390282), A. J. Henderson 3127 (NY!) (NY2390283)	Ye-kyein	FALSE	Angiosperm
1416	Arecaceae	Calamus formosanus	Becc.	Myitkyina Township. near Taseik village, Ledo road near Shinbwiyang	Calamus	Rec. Bot. Surv. India 2: 211 (1902)	A. J. Henderson 3124 (NY)		FALSE	Angiosperm
1417	Arecaceae	Calamus gracilis	Roxb.	Ledo road, N of Namyung, Kachin	Calamus	Enum. Pl. Zeyl. : 431 (1864)	A. J. Henderson et al. 3162 (K!) (NY!) (NY2390340), A. J. Henderson 3144 (NY!) (NY2390341), A. J. Henderson 3140 (NY!) (NY2390339)		FALSE	Angiosperm
1418	Arecaceae	Calamus guruba	Buch.-Ham. ex Mart.	Bago, Chin, Kachin, Kayin, Mon, Martaban, Kachin, Myitkyina & Moegaung & Phakant	Calamus	Hist. Nat. Palm. 3: 211 (1838)	J. E. McMillen 51 (NY!) NY2390626), A. J. Henderson et al. 3118 (K!) (NY!) (NY2390620), A. J. Henderson et al. 3181 (K!) (NY!) (NY2390621)	Kyein-ni	FALSE	Angiosperm
1419	Arecaceae	Calamus helferianus	Kurz	Myanmar	Calamus	J. Asiat. Soc. Bengal, Pt. 2, Nat. Hist. 43: 213 (1874)	WCVP		FALSE	Angiosperm
1420	Arecaceae	Calamus henryanus	Becc.	Ledo road, N of Shinbwiyang & Myitkyina, Kachin; Kyaikto, Mon	Calamus	Rec. Bot. Surv. India 2: 199 (1902)	A. J. Henderson et al. 3180 3136 (NY!) (NY2390389) & (K!), A. J. Henderson 3158 (NY!) (NY2390387), A. J. Henderson 3180 (NY!) NY2390388), D. R. Hodel 1967 (NY!) (NY2390385)		FALSE	Angiosperm
1421	Arecaceae	Calamus horrens	Blume	Myanmar	Calamus	Rumphia 3: 43 (1847)	WCVP		FALSE	Angiosperm
1422	Arecaceae	Calamus hukaungensis	A.J.Hend.	Basin of Chindwin River, Htamanthi Wildlife Sanctuary, Sagaing; Shinbwiyang gold mine & Ledo Road, Tanai Tsp., Kachin	Calamus	Taiwania 52: 155 (2007)	A. J. Henderson 3125 (NY!) (NY2390273), Soe Myint Aye et al. 2014 (TNS!) (NY!), A. J. Henderson 3174 (NY!) (NY818710), N. Tanaka et al. 2005 040372 040372 040064(MBK!) (TI!)		TRUE	Angiosperm
1423	Arecaceae	Calamus inermis	T.Anderson	Recorded from Myanmar	Calamus	J. Linn. Soc., Bot. 11: 11 (1869)	Henderson A et al. 3179 (K)		FALSE	Angiosperm
1424	Arecaceae	Calamus javensis	Blume	Taninthayi; Kyaikto, Mon	Calamus	Rumphia 3: 62 (1847)	A. J. Henderson 3199 (NY!) (NY818707)		FALSE	Angiosperm
1425	Arecaceae	Calamus kingianus	Becc.	Ledo road, between Namyung and Shinbwiyang &Maliraing area, buffer zone of Hkakaborazi National Park, Kachin	Calamus	Ann. Roy. Bot. Gard. (Calcutta) 11(1): 197 (1908)	A. J. Henderson 3147 (NY!) (NY2390274), A. J. Henderson 3138 (NY!) (NY818709), A. J. Henderson 3145 (NY!) (NY2390275), A. J. Henderson 3150 (NY!) (NY2390276)		FALSE	Angiosperm
1426	Arecaceae	Calamus latifolius	Roxb.	Kayin; Taninthayi Nature Reserve, Tanintharyi; Ledo road, between Shinbwiyand and Tanai, Kachin; Ayeyarwady	Calamus	Hort. Bengal. : 73 (1814)	Henderson, A et al. 3168 (K), Henderson, A et al. 3128 (K)	Ya-ma-htar-kyein, Yamata-kyein	FALSE	Angiosperm
1427	Arecaceae	Calamus leptospadix	Griff.	Ledo road, between Shinbwiyang and Tanaing, Kachin	Calamus	Calcutta J. Nat. Hist. 5: 49 (1845)	A. J. Henderson 3165 (NY!) (NY2390353), A. J. Henderson 3211(NY!) (NY2390352)		FALSE	Angiosperm
1428	Arecaceae	Calamus longisetus	Griff.	W of Thagaya, N of Toungoo, Bago; Mon; Tanintharyi Nature ReserveTanintharyi; Zwegabin, Kayin; Hlawka Park just N of Yangon	Calamus	Calcutta J. Nat. Hist. 5: 36 (1845)	A. J. Henderson 3192 (NY!) (NY2390510), D. R. Hodel 1946 (NY!) (NY2390521), A. J. Henderson 3210 (NY!) (NY2390518), A. J. Henderson 3188 (NY!) (NY2390511), A. J. Henderson 3216 (NY!) (NY2390515), A. J. Henderson 3186 (NY!) (NY2390519), A. J. Henderson 3200 (NY!) (NY2390512), A. J. Henderson 3215 (NY!) (NY2390517), A. J. Henderson 3203 (NY!) (NY2390516), Tagane S et al. 2016 MY542 (TNS!) (RAF!)	Kha-baung-kyein, Let-me-kyein, Thar-baung	FALSE	Angiosperm
1429	Arecaceae	Calamus melanacanthos	Mart.	Myanmar	Calamus	Hist. Nat. Palm. 3: 211 (1838)	WCVP		FALSE	Angiosperm
1430	Arecaceae	Calamus melanacanthus	Mart.	Tanintharyi, Mon	Calamus	Hist. Nat. Palm. iii. 333. t. 116. f. 13.	Wallich, N. 8606 (K!)		FALSE	Angiosperm
1431	Arecaceae	Calamus melanochaetes	(Blume) Miq.	Zwegabin, Kayin; Ngapali, Rakhine; Myeik, Tanintharyi; Hlawka, Yangon	Calamus	Verh. Kon. Akad. Wetensch., Afd. Natuurk. 11(5): 28 (1868)	A.J. Henderson 3190 (NY!) (NY232088), D.R. Hodel 1935 (NY!) (NY2320809), D.R. Hodel 1961 (NY!) (NY2390212), D.R. Hodel 1958 (NY!) (NY2320810), A. J. Henderson 3217 (NY!) (NY2320807), D.R. Hodel 1960 (NY!) (NY2320811)		FALSE	Angiosperm
1432	Arecaceae	Calamus metzianus	Schltdl.	Tanintharyi	Calamus	Linnaea 26: 727 (1855)	Aung & Xu 2023 (GBIF)		FALSE	Angiosperm
1433	Arecaceae	Calamus micranthus	Blume	Tanintharyi	Calamus	Rumphia 3: 53 (1847)	D. R. Hodel 1963 (NY!) (NY2390350)		FALSE	Angiosperm
1434	Arecaceae	Calamus myrianthus	Becc.	Myanmar	Calamus	Fl. Brit. India 6: 451 (1893)	WCVP		FALSE	Angiosperm
1435	Arecaceae	Calamus nicobaricus	Becc.	Tanintharyi	Calamus	Fl. Brit. India 6: 446 (1892)	Kress et al. 2003		FALSE	Angiosperm
1436	Arecaceae	Calamus nitidus	Mart.	Myanmar	Calamus	Hist. Nat. Palm. 3: 211 (1838)	WCVP		FALSE	Angiosperm
1437	Arecaceae	Calamus oxleyanus	Teijsm. & Binn. ex Miq.	Tanintharyi Nature Reserve	Calamus	Palm. Archip. Ind. : 17 (1868)	Wai Yan Kyaw ZB67 (NY!) (NY02648554)	Kyein	FALSE	Angiosperm
1438	Arecaceae	Calamus peregrinus	Furtado	Tanintharyi, (Lampi Island)	Calamus	Gard. Bull. Singapore 15: 66 (1956)	D. R. Hodel 1964 (NY!) (NY2390400)		FALSE	Angiosperm
1439	Arecaceae	Calamus platyspathus	Mart. ex Kunth	Tavoy & Tanintharyi Nature Reserve, Tanintharyi; Kachin; Mon; Kayin	Calamus	Enum. Pl. 3: 209 (1841)	D. R. Hodel 1955 (NY!), Gomez, W. 8610 (K!), D.R. Hodel 1955 (NY!) (NY2390616), Unknown collector s.n. (K!) (K000400182)		FALSE	Angiosperm
1440	Arecaceae	Calamus robinsonianus	Becc.	S. Shan States.	Calamus	Philipp. J. Sci., C 12: 81 (1917)	Robertson, W.A. 243 (K)		FALSE	Angiosperm
1441	Arecaceae	Calamus rudentum	Lour.	Taninthayi & Tharabwin, Tanintharyi Nature Reserve Project, along pipeline road	Calamus	Hist. Nat. Palm. iii. 340.	A. J. Henderson 1959 (NY!) (NY2390479)		FALSE	Angiosperm
1442	Arecaceae	Calamus ruptilis	(Becc.) W.J.Baker	Tanintharyi, Kachin	Calamus	Phytotaxa 197(2): 148 (2015)	A. J. Henderson 3966 (NY!) ((NY02390257), A. J. Henderson 3121 (K000208532), 3121 (NY!) (NY02390256)		FALSE	Angiosperm
1443	Arecaceae	Calamus tenuis	Roxb.	Ayeyarwady, Bago, Kayah, Kayin, Mon, Rakhine, Sagaing; Tanintharyi,Taninthayi Nature Reserve; Yangon; Kachin, 2 km N of Tanai	Calamus	Fl. Ind., ed. 1832. 3: 780 (1832)	D. R. Hodel 1932 (NY!) (NY2390255), A. J. Henderson 3121(NY!) (NY2390256), A. J. Henderson 3173 (NY!) (NY2390258)	Bareilly-kyein, Ta-ye-li-kyein	FALSE	Angiosperm
1444	Arecaceae	Calamus viminalis	Willd.	Bago, W of Thagaya, Kayin,near Zwegabin Mon, Kyaikto, Tanintharyi, Yangon, Hkawka Park, Rakhine, Myauk-Oo, Shan, Keng Tung, Pegu	Calamus	Sp. Pl., ed. 4. 2: 203 (1799)	A. J. Henderson 3191 (NY!) (NY2390230), A. J. Henderson 3220a (NY!) (NY2390300), D. R. Hodel 1933 (NY!) (NY2390295), A. J. Henderson 3204 (NY!) (NY2390298), A. J. Henderson 3201 (NY!) (NY1390299)	Kyein-kha	FALSE	Angiosperm
1445	Arecaceae	Caryota maxima	Blume	Kachin	Caryota	Hist. Nat. Palm. 3: 195 (1838)	Kress et al. 2003	Kyauk-minbaw	FALSE	Angiosperm
1446	Arecaceae	Caryota mitis	Lour.	Kayin, Zwegabin; Bago; Ayeyarwaddy, Ngapali Township; Sagaing, Kachin,	Caryota	Fl. Cochinch. : 569 (1790)	A. J. Henderson 3193 (NY!) (NY1055851), A. J. Henderson 3183 (NY!) (NY1055853), A. J. Henderson 3209 (NY!) (NY1055852), D. R. Hodel 1936 (NY!) (NY1055832), Jin Murata et al. 2005 031827 (MBK!) (TI!), N. Tanaka et al. 2005 040063 (MBK!) (TI!)	Fishtail palm, Minbaw, Tamibaw, Wine palm	FALSE	Angiosperm
1447	Arecaceae	Caryota obtusa	Griff.	Myanmar	Caryota	Calcutta J. Nat. Hist. 5: 480 (1845)	WCVP		FALSE	Angiosperm
1448	Arecaceae	Caryota urens	L.	Bwetgyi-Chauk, Pegu (Now Bago)	Caryota	Sp. Pl. : 1189 (1753)	Lace, J.H. 2882 (K)	Fishtail palm, Minbaw, Sago palm, Taminbaw, Toddy palm	FALSE	Angiosperm
1449	Arecaceae	Cocos nucifera	L.	Rakhine, Yangon	Cocos	Sp. Pl. : 1188 (1753)	Kress et al. 2003	Coconut palm, Ohn	FALSE	Angiosperm
1450	Arecaceae	Corypha taliera	Roxb.	Bago，Mandalay，Yangon	Corypha	Pl. Coromandel 3: 51 (1820)	Aung & Xu 2023 (GBIF) & WCVP		FALSE	Angiosperm
1451	Arecaceae	Corypha umbraculifera	L.	Taungoo, Bago	Corypha	Syst. Veg. 7: 1487 (1830)	Unknown collector 35300 (K)	Pe-bin, Talipot palm, Umbrella palm	FALSE	Angiosperm
1452	Arecaceae	Corypha utan	Lam.	Bago	Corypha	Encycl. 2: 131 (1786)	Kress et al. 2003		FALSE	Angiosperm
1453	Arecaceae	Dypsis lutescens	(H.Wendl.) Beentje & J.Dransf.	Cultivated	Dypsis	Palms Madagascar : 212 (1995)	Kress et al. 2003	Cane palm, Kyein-htan		Angiosperm
1454	Arecaceae	Elaeis guineensis	Jacq.	Cultivated	Elaeis	Select. Stirp. Amer. Hist. : 280 (1763)	Kress et al. 2003	African oil palm, Si-htan, Si-ohn		Angiosperm
1455	Arecaceae	Iguanura namsabiensis	A.J.Hend., M.M.Aung & K.Armstr.	Myanmar	Iguanura	Phytotaxa 446: 77 (2020)	WCVP		TRUE	Angiosperm
1456	Arecaceae	Korthalsia flagellaris	Miq.	Reported from Myanmar	Korthalsia	Fl. Ned. Ind., Eerste Bijv. : 591 (1861)	Kress et al. 2003		FALSE	Angiosperm
1457	Arecaceae	Korthalsia laciniosa	(Griff.) Mart.	Myeik, Tanintharyi	Korthalsia	Hist. Nat. Palm. 3: 211 (1845)	Griffith, W.s.n. (K!) (K000697940), A. Henderson 3970 (NY!) (NY02385638), 3955A (NY!) (NY02386640)	Sakan-kyein, Wapo-kyein	FALSE	Angiosperm
1458	Arecaceae	Korthalsia rigida	Blume	Ayeyarwady, Bago, Kayah, Kayin, Mon, Rakhine, Tanintharyi, Yangon	Korthalsia	Rumphia 2: 167 (1843)	Kress et al. 2003		FALSE	Angiosperm
1459	Arecaceae	Laccosperma secundiflorum	(P.Beauv.) Kuntze	Bago	Laccosperma	Revis. Gen. Pl. 2: 729 (1891)	Reynaud hb (P!) (P01764691)		FALSE	Angiosperm
1460	Arecaceae	Latania lontaroides	(Gaertn.) H.E.Moore	Cultivated	Latania	Principes 7: 85 (1963)	Kress et al. 2003	Htan-ni, Red latan palm		Angiosperm
1461	Arecaceae	Licuala grandis	(T.Moore) H.Wendl.	Cultivated	Licuala	Ill. Hort. 27: t. 412 (1880)	Kress et al. 2003	Thinbaw-salu		Angiosperm
1462	Arecaceae	Licuala longipes	Griff.	Cultivated	Licuala	Calcutta J. Nat. Hist. 5: 330 (1845)	Kress et al. 2003	Salu		Angiosperm
1463	Arecaceae	Licuala merguensis	Becc.	Tanintharyi	Licuala	Webbia 5: 47 (1921)	Kress et al. 2003		FALSE	Angiosperm
1464	Arecaceae	Licuala paludosa	Griff.	Tanintharyi	Licuala	Calcutta J. Nat. Hist. 5: 323 (1845)	Aung & Xu 2023 (GBIF)		FALSE	Angiosperm
1465	Arecaceae	Licuala peltata	Roxb. ex Buch.-Ham.	Bago, Rakhine; Ayeyarwaddy, Ngapali Township; Yangon, Hlawka; Bago, W of Oktwin; Ataran river/Martaban, Mon	Licuala	Mem. Wern. Nat. Hist. Soc. 5: 313 (1826)	D. R. Hodel 1931 (NY!) (NY2319654), D. R. Hodel 1934 (NY!) (NY2319653), A. J. Henderson 3219 (NY!) (NY2319656), A. J. Henderson 3211 (NY!) (NY2319655), Wallich, N. 8617 (K!)	Salu, Taung-kaw	FALSE	Angiosperm
1466	Arecaceae	Licuala spinosa	Wurmb	Bago, Tanintharyi	Licuala	Verh. Batav. Genootsch. Kunsten 2: 474 (1780)	Kress et al. 2003	Salu-supauk	FALSE	Angiosperm
1467	Arecaceae	Livistona chinensis	(Jacq.) R.Br. ex Mart.	Yangon	Livistona	Hist. Nat. Palm. 3: 240 (1838)	Aung & Xu 2023 (GBIF)	Tayok-htan	FALSE	Angiosperm
1468	Arecaceae	Livistona jenkinsiana	Griff.	Ledo Road, Kachin; Thang yin Div, Bago	Livistona	Calcutta J. Nat. Hist. 5: 334 (1845)	A. J. Henderson 3161 (NY!), A. J. Henderson 3178 (NY!) (NY2319577), Kurz, S. 3331 (K!), Maung BA PE 12880 (K), Henderson, A.et al. 3161 (K) (NY!) (NY2319566), N. Tanaka et al. 2005 040409 (MBK!) (TI!)	Taung-htan	FALSE	Angiosperm
1469	Arecaceae	Livistona speciosa	Kurz	Tanintharyi, Bago	Livistona	J. Asiat. Soc. Bengal, Pt. 2, Nat. Hist. 43: 204 (1874)	Kress et al. 2003	Taung-htan, Taw-htan	FALSE	Angiosperm
1470	Arecaceae	Lodoicea maldivica	(J.F.Gmel.) Pers.	Cultivated	Lodoicea	Syn. Pl. 2: 630 (1807)	Kress et al. 2003	Double coconut, On-hnitlon-poo, Sea coconut		Angiosperm
1471	Arecaceae	Metroxylon sagu	Rottb.	Cultivated	Metroxylon	Nye Saml. Kongel. Danske Vidensk. Selsk. Skr. 2: 527 (1783)	Kress et al. 2003	Sago palm, Tha-gu-bin		Angiosperm
1472	Arecaceae	Myrialepis paradoxa	(Kurz) J.Dransf.	Mon, Taninthayi, Bago	Myrialepis	Kew Bull. 37: 242 (1982)	Kurz, S 1475 (K!)		FALSE	Angiosperm
1473	Arecaceae	Nypa fruticans	Wurmb	Ayeyarwady, Mon, Tanintharyi	Nypa	Verh. Batav. Genootsch. Kunsten 1: 349 (1779)	A. J. Henderson 3187 (NY!) (NY2321134), S. Tagane et al. 2017 MY2514 (RAF!) (TNS!)	Dani, Nipa palm, Toddy palm	FALSE	Angiosperm
1474	Arecaceae	Oncosperma fasciculatum	Thwaites	Cultivated	Oncosperma	Enum. Pl. Zeyl. : 328 (1864)	Kress et al. 2003	Spiny palm		Angiosperm
1475	Arecaceae	Oncosperma tigillarium	(Jack) Ridl.	Cultivated	Oncosperma	J. Straits Branch Roy. Asiat. Soc. 33: 173 (1900)	Kress et al. 2003	Java palm, Kazaung		Angiosperm
1476	Arecaceae	Phoenix acaulis	Roxb.	Taunggyi, Shan	Phoenix	Pl. Coromandel 3: 69 (1820)	G. Vogt Bu-475 (US)		FALSE	Angiosperm
1477	Arecaceae	Phoenix dactylifera	L.	Cultivated	Phoenix	Sp. Pl. : 1188 (1753)	Kress et al. 2003	Date palm, Sunbalun, Sunpalun		Angiosperm
1478	Arecaceae	Phoenix loureiroi	Kunth	Bago, Chin, Kachin, Mandalay, Sagaing, Magway, Tanintharyi	Phoenix	Enum. Pl. 3: 257 (1841)	D. R. Hodel 1927 (NY!) (NY2320452), Kazumi Fujikawa et al. 2006 (MBK!) (TI!)		FALSE	Angiosperm
1479	Arecaceae	Phoenix paludosa	Roxb.	Kaluen river/Martaban, Mon	Phoenix	Fl. Ind., ed. 1832. 3: 789 (1832)	Wallich, N. 8603 (K!)	Thinbaung	FALSE	Angiosperm
1480	Arecaceae	Phoenix roebelenii	O'Brien	Myanmar	Phoenix	Gard. Chron. , ser. 3, 6: 475 (1889)	WCVP		FALSE	Angiosperm
1481	Arecaceae	Phoenix sylvestris	(L.) Roxb.	Cultivated	Phoenix	Fl. Ind., ed. 1832. 3: 787 (1832)	Kress et al. 2003	Sunpalun, Taw-sunpalun, Wild date palm		Angiosperm
1482	Arecaceae	Pinanga acuminata	A.J.Hend.	Kachin, Jambu Ridge Wildlife Corridor & Tanai Tsp; Sagaing, Htamanthi Wildlife Sanctuary	Pinanga	Makinoa , n.s., 6: 2 (2006 publ. 2007)	A. J. Henderson 3120 (NY!) (NY2325899), N. Tanaka 040254 (NY!) (NY2325976), A. J. Henderson 3171 3172 (NY!) (NY2325898) (NY2325900), A. J. Henderson 3159 (NY!)		FALSE	Angiosperm
1483	Arecaceae	Pinanga auriculata	Becc.	Myanmar	Pinanga	Malesia 3: 134 (1886)	WCVP		FALSE	Angiosperm
1484	Arecaceae	Pinanga globulifera	(Lam.) Blume	Mandalay，Kachin	Pinanga	Bull. Sci. Phys. Nat. Néerl. 1: 65 (1838)	Aung & Xu 2023 (GBIF)		FALSE	Angiosperm
1485	Arecaceae	Pinanga gracilis	Blume	Chappedong, Mon; Kachin, Jambu Ridge Wildlife Corridor & Ledo road, Tanai Township	Pinanga	Rumphia 2: 77 (1839)	Henderson, A. et al. 3171 (K), Henderson, A. et al. 3159 (K), Henderson, A. et al. 3120 (K)	Taw-kun	FALSE	Angiosperm
1486	Arecaceae	Pinanga griffithii	Becc.	Sagaing, Ledo road, between Namyung and Shinbwiyang	Pinanga	Malesia 3: 117 (1886)	A. J. Henderson 3148 (NY!) (NY2325933)		FALSE	Angiosperm
1487	Arecaceae	Pinanga hexasticha	(Kurz) Scheff.	Ayeryarwady, Kayah, Kayin, Mon, Tanintharyi, Yangon; Pegu, Yomah to Phoungya	Pinanga	Ann. Jard. Bot. Buitenzorg 1: 148 (1876)	Kurz, S. 1468 (K!)		FALSE	Angiosperm
1488	Arecaceae	Pinanga hymenospatha	Hook.f.	Mon, Mawlamyiang; Tanintharyi	Pinanga	Fl. Brit. India 6: 411 (1892)	Lobb, T.s.n. (K!) (K000400172)		TRUE	Angiosperm
1489	Arecaceae	Pinanga lacei	A.J.Hend.	Myaungmya District, Ayeyarwady	Pinanga	Makinoa , n.s., 6: 5 (2006 publ. 2007)	Lace, J.H 2946 (E!) (E00209826)		TRUE	Angiosperm
1490	Arecaceae	Pinanga patula	Blume	Tharapon	Pinanga	Rumphia 2: 87 (1839)	Meebold, A. 14380 (K!)		FALSE	Angiosperm
1491	Arecaceae	Pinanga plicata	A.J.Hend.	Ledo road, 3 km N of Shinbwiyang, Kachin	Pinanga	Makinoa , n.s., 6: 6 (2006 publ. 2007)	A. J. Henderson 3134 (NY!) (NY1259957)		TRUE	Angiosperm
1492	Arecaceae	Pinanga riparia	Ridl.	Tanintharyi	Pinanga	J. Straits Branch Roy. Asiat. Soc. 44: 201 (1905)	Aung & Xu 2023 (GBIF)		FALSE	Angiosperm
1493	Arecaceae	Pinanga rivularis	Becc.	Tanintharyi	Pinanga	Malesia 3: 130 (1886)	Kress et al. 2003		FALSE	Angiosperm
1494	Arecaceae	Pinanga simplicifrons	(Miq.) Becc.	Myanmar	Pinanga	Malesia 3: 124 (1886)	WCVP		FALSE	Angiosperm
1495	Arecaceae	Pinanga sylvestris	(Lour.) Hodel	Sagaing; Shinbwiyang, Kachin,	Pinanga	Palm J. 139: 55 (1998)	A. J. Henderson 3126 (NY!) (NY 2325952)		FALSE	Angiosperm
1496	Arecaceae	Pinanga tomentosa	A.J.Hend.	Ledo Road, Tanai Tsp, Lamung Village, Kachin	Pinanga	Makinoa , n.s., 6: 9 (2006 publ. 2007)	A. J. Henderson 3170 (NY!) (NY1259959)		TRUE	Angiosperm
1497	Arecaceae	Pinanga versicolor	A.J.Hend.	Kywe Gyan Village, Mon; Hlawka Park, Yangon; W of Oktwin, N of Toungoo, Bago; Kyaikto, Mt. Kyaikhtiyo, Mon	Pinanga	Makinoa , n.s., 6: 9 (2006 publ. 2007)	A. J. Henderson 3218 (NY!) (NY2325960), A. J. Henderson 3184 (NY!) (NY1259956), A. J. Henderson 3207 (NY!) (NY2325962), D. R. Hodel 3195, 1966 (NY!) (NY2325964) (NY2325959), A. J. Henderson 1966 (NY!), A. J. Henderson 3214 (NY!), D. R. Hodel 1930 (NY!)(NY2325963)		TRUE	Angiosperm
1498	Arecaceae	Plectocomia assamica	Griff.	Ledo road, Kachin	Plectocomia	Calcutta J. Nat. Hist. 5: 97 (1845)	A. J. Henderson 3152 (NY!) (NY2320847), A. J. Henderson 3133 (NY!) (NY2320848)		FALSE	Angiosperm
1499	Arecaceae	Plectocomia elongata	Mart. ex Blume	Taninthayi Nature Reserve	Plectocomia	Syst. Veg., ed. 15[bis]. 7: 1333 (1830)	A. J. Henderson 3975 (NY!) (NY02386636)		FALSE	Angiosperm
1500	Arecaceae	Plectocomia macrostachya	Kurz	Tanintharyi, Kayin	Plectocomia	J. Asiat. Soc. Bengal, Pt. 2, Nat. Hist. 43: 207 (1874)	Kress et al. 2003	Kyein-phan	TRUE	Angiosperm
1501	Arecaceae	Plectocomiopsis geminiflora	(Griff.) Becc.	Tanintharyi; Kyaikto, Mon	Plectocomiopsis	Fl. Brit. India 6: 479 (1893)	A. J. Henderson 3196 (NY!) (NY2320881)		FALSE	Angiosperm
1502	Arecaceae	Rhapis excelsa	(Thunb.) A.Henry	Cultivated	Rhapis	J. Arnold Arbor. 11: 153 (1930)	Kress et al. 2003	Lady palm		Angiosperm
1503	Arecaceae	Roystonea regia	(Kunth) O.F.Cook	Cultivated	Roystonea	Science , ser. 2, 12: 479 (1900)	Kress et al. 2003	Cuba-ohn, Royal palm		Angiosperm
1504	Arecaceae	Sabal palmetto	(Walter) Lodd. ex Schult. & Schult.f.	Cultivated	Sabal	Syst. Veg. 7: 1487 (1830)	Kress et al. 2003			Angiosperm
1505	Arecaceae	Salacca griffithii	A.J.Hend.	Htamanthi Wildlife Sanctuary, Sagaing	Salacca	Makinoa , n.s., 7: 88 (2007 publ. 2008)	Kate Armstrong 1404 (NY!) (NY02654844)		FALSE	Angiosperm
1506	Arecaceae	Salacca secunda	Griff.	Ayeyarwady, Yangon, Kachin, Myitkyina	Salacca	Calcutta J. Nat. Hist. 5: 12 (1845)	F. Kingdon-Ward 3 (NY!) (NY2320605), Henderson, A. et al. 3163 (K!)	Yin-ngan	FALSE	Angiosperm
1507	Arecaceae	Salacca wallichiana	Mart.	Yangon; W of Oktwin, N of Toungoo, Bago; Tanintharyi	Salacca	Hist. Nat. Palm. 3: 201 (1838)	D. R. Hodel 1947 (NY!) (NY2320610), A. J. Henderson 3206 (NY!) (NY2320612)		FALSE	Angiosperm
1508	Arecaceae	Salacca zalacca	(Gaertn.) Voss	Ayeyarwady, Bago, Yangon	Salacca	Vilm. Blumengärtn., ed. 3. 1: 1152 (1895)	Wallich, N. 5000 (K!)	Yingaw, Yin-ngan, Zalacca cane	FALSE	Angiosperm
1509	Arecaceae	Saribus rotundifolius	(Lam.) Blume	Cultivated	Saribus	Rumphia 2: 49 (1838)	Kress et al. 2003			Angiosperm
1510	Arecaceae	Syagrus romanzoffiana	(Cham.) Glassman	Cultivated	Syagrus	Fieldiana, Bot. 31: 382 (1968)	Kress et al. 2003	Feathery coconut palm, Ohn, Queen palm, Thinbaw-ohn, Thinbaw-on		Angiosperm
1511	Arecaceae	Trachycarpus fortunei	(Hook.) H.Wendl.	Cultivated	Trachycarpus	Bull. Soc. Bot. France 8: 429 (1861)	Kress et al. 2003	Chinese windmill palm		Angiosperm
1512	Arecaceae	Trachycarpus martianus	(Wall. ex Mart.) H.Wendl.	Chin, Kachin	Trachycarpus	Bull. Soc. Bot. France 8: 429 (1861)	D. R. Hodel 1929 (NY!) (NY2319486)		FALSE	Angiosperm
1513	Arecaceae	Trachycarpus oreophilus	Gibbons & Spanner	Tanintharyi	Trachycarpus	Principes 41: 205 (1997)	Aung & Xu 2023 (GBIF)		FALSE	Angiosperm
1514	Arecaceae	Wallichia caryotoides	Roxb.	Kachin, Mon; Ayeyarwaddy, Ngapali Township	Wallichia	Pl. Coromandel 3: 91 (1820)	Kress et al. 2003	Saingpo, Zanaung	FALSE	Angiosperm
1515	Arecaceae	Wallichia disticha	T.Anderson	Kachin, Kayin, Yangon, Chin	Wallichia	J. Linn. Soc., Bot. 11: 6 (1869)	N. Tanaka 2002 023054 (MBK!) (TI!)	Fan-shaped feathery palm, Letme, Min-baw, Taw-ohn, Zanaung	FALSE	Angiosperm
1516	Arecaceae	Wallichia lidiae	A.J.Hend.	W of Oktwin, N of Toungoo, Bago Division	Wallichia	Taiwania 52: 6 (2007)	A. J. Henderson 3212 (NY!) (NY818708)		TRUE	Angiosperm
1517	Arecaceae	Wallichia nana	Griff.	Htamanthi Wildlife Sanctuary, Sagaing	Wallichia	Calcutta J. Nat. Hist. 5: 488 (1845)	Kate Armstrong (Gbif)	Yone	FALSE	Angiosperm
1518	Arecaceae	Wallichia oblongifolia	Griff.	Sagaing，Kachin	Wallichia	Calcutta J. Nat. Hist. 5: 486 (1845)	Aung & Xu 2023 (GBIF) & WCVP		FALSE	Angiosperm
1519	Aristolochiaceae	Aristolochia acuminata	Lam.	Kyaukmyaung, Sagaing; Mon; Chin; Mandalay; Yangon	Aristolochia	Encycl. 1: 254 (1783)	Wallich, N. 2705 (K!), S. Tagane et al. MY 1582 (RAF!) (TNS!)		FALSE	Angiosperm
1520	Aristolochiaceae	Aristolochia atropurpurea	Parish ex Hook.f.	Mawlamyine, Mon	Aristolochia	Fl. Brit. India 5: 76 (1886)	s.coll.s.n. (K!), Parish, C.s.n. (K!)		TRUE	Angiosperm
1521	Aristolochiaceae	Aristolochia bracteolata	Lam.	Myanmar	Aristolochia	Encycl. 1: 258 (1783)	WCVP	Poe-that	FALSE	Angiosperm
1522	Aristolochiaceae	Aristolochia cathcartii	Hook.f.	Myanmar	Aristolochia	Fl. Brit. India 5: 77 (1886)	WCVP		FALSE	Angiosperm
1523	Aristolochiaceae	Aristolochia cordifolia	Glaz.	Putao, Htawgaw, Kachin	Aristolochia	Mém. Soc. Bot. France 3: 577. 1905 [Nov 1905]	Kress et al. 2003		FALSE	Angiosperm
1524	Aristolochiaceae	Aristolochia cucurbitoides	C.F.Liang	Mindat, Chin	Aristolochia	Acta Phytotax. Sin. 13(2): 15 (1975)	Kress et al. 2003		FALSE	Angiosperm
1525	Aristolochiaceae	Aristolochia griffithii	Hook.f. & Thomson ex Duch.	from big tree camping site to Ziyardam, Kachin	Aristolochia	Prodr. 15(1): 437 (1864)	Xiaohua Jin et al. PT-2276 (PE!)		FALSE	Angiosperm
1526	Aristolochiaceae	Aristolochia indica	L.	Bago, Mandalay, Yangon	Aristolochia	Sp. Pl. : 960 (1753)	Wallich, N. 2704 (K!)	Eik-tha-ra-muli, Indian birth wort	FALSE	Angiosperm
1527	Aristolochiaceae	Aristolochia kachinensis	Ohi-Toma, Nob.Tanaka & J.Murata	Kachin State, Tawa Hka, 3 miles from Shinbweyan toward Pansang Pass	Aristolochia	J. Jap. Bot. 96(6): 316 (2021)	J.Murata & al. 040881 (TI 00078043–holotype; MBK 0140373, RAF–isotypes)		TRUE	Angiosperm
1528	Aristolochiaceae	Aristolochia perangustifolia	Phuph.	Chin State: along the roadside, on the foot of Natma Taung (Mt. Victoria), Kampetlet Township,	Aristolochia	Thai Forest Bull., Bot. 34: 183 (-184; fig. 3) (2006)	Jin Murata et al. 2002124 (RAF, TNS)		FALSE	Angiosperm
1529	Aristolochiaceae	Aristolochia pierrei	Lecomte	Popa Mountain National Park, Mandalay	Aristolochia	Notul. Syst. (Paris) 1: 76 (1909)	Pan Myint Myat Khin 24 (NY!) (NY02655385)	Fly catching plant	FALSE	Angiosperm
1530	Aristolochiaceae	Aristolochia saccata	Wall.	Chin	Aristolochia	Pl. Asiat. Rar. 2: 2 (1830)	Kress et al. 2003		FALSE	Angiosperm
1531	Aristolochiaceae	Aristolochia sinoburmanica	Y.H.Tan & B.Yang	Kachin State: Putao, near Shinshanku	Aristolochia	PhytoKeys 94: 15 (2018)	Myanmar Exped. 1532 (HITBC)		FALSE	Angiosperm
1532	Aristolochiaceae	Aristolochia tongbiguanensis	J.Y.Shen, Q.B.Gong & Landrein	Kachin State, Bhamo	Aristolochia	Taiwania 63(3): 183 (2018)	Li Jian-Wu 794 made from a living plant grown in Xishuangbana Tropical Botanical Garden (holotype: HITBC!, isotype: KUN!)		FALSE	Angiosperm
1533	Aristolochiaceae	Aristolochia transsecta	(Chatterjee) C.Y.Wu	near Zuklang, Myitkyina District, Kachin	Aristolochia	Acta Phytotax. Sin. 19: 231 (1981)	Human observation kib 0299 (GNNR_SP0547)		FALSE	Angiosperm
1534	Aristolochiaceae	Aristolochia wardiana	J.S.Ma	Mt.Victoria, Chin	Aristolochia	Acta Phytotax. Sin. 27: 348 (1989)	Kress et al. 2003		FALSE	Angiosperm
1535	Aristolochiaceae	Asarum cordifolium	C.E.C.Fisch.	Chin, Kachin, Sagaing	Asarum	Bull. Misc. Inform. Kew 1930: 241 (1930)	Kress et al. 2003		FALSE	Angiosperm
1536	Aristolochiaceae	Thottea grandiflora	Rottb.	Myanmar	Thottea	Nye Saml. Kongel. Danske Vidensk. Selsk. Skr. 2: 529 (1783)	WCVP		FALSE	Angiosperm
1537	Aristolochiaceae	Thottea parviflora	Ridl.	Tanintharyi Region: along _x000D__x000D__x000D__x000D_ the roadside en route from Mawtaung to _x000D__x000D__x000D__x000D_ Tanintharyi	Thottea	J. Straits Branch Roy. Asiat. Soc. 57: 89 (1911)	S. Tagane et al. MY 1973 MY 333 (RAF!) (TNS!)		FALSE	Angiosperm
1538	Aristolochiaceae	Thottea sumatrana	(Merr.) Ding Hou	Myanmar	Thottea	Blumea 27: 328 (1981)	WCVP		FALSE	Angiosperm
1539	Aristolochiaceae	Thottea tomentosa	(Blume) Ding Hou	Mon, Tanintharyi	Thottea	Blumea 27: 328 (1981)	N. Tanaka et al., MY 2488 (RAF!) (TNS!), N. Tanaka, Mu Mu Aung, Shwe Ba & Nan Kyi MY 2364 (RAF!) (TNS!)	Alpam root	FALSE	Angiosperm
1540	Asparagaceae	Agave americana	L.	Cultivated	Agave	Sp. Pl. : 323 (1753)	Kress et al. 2003	Century plant, Nanat-gyi		Angiosperm
1541	Asparagaceae	Agave amica	(Medik.) Thiede & Govaerts	Cultivated	Agave	Phytotaxa 306(3): 237. 2017 [12 May 2017] [epublished]	Kress et al. 2003	Hnin-pan, St. Joseph's lily, Tuberose		Angiosperm
1542	Asparagaceae	Agave sisalana	Perrine	Cultivated	Agave	Congr. Doc. 564: 87 (1838)	Kress et al. 2003	Na-nat-shaw, Sisal		Angiosperm
1543	Asparagaceae	Agave vera-cruz	Mill.	Anesakhan, Maymyo, Mandalay	Agave	Gard. Dict. ed. 8 : n.º 7 (1768)	Dewan Mohinder Nath Nair 3742 (O!) (O2003685)	Blue aloe, Thin-baw-na-nat	FALSE	Angiosperm
1544	Asparagaceae	Agave vivipara	L.	Cultivated	Agave	Sp. Pl. : 323 (1753)	Kress et al. 2003	Dwarf sisal, Na-nat-shaw-pu		Angiosperm
1545	Asparagaceae	Asparagus cochinchinensis	(Lour.) Merr.	Yangon	Asparagus	Philipp. J. Sci. 15: 230 (1919)	Aung & Xu 2023 (GBIF)		FALSE	Angiosperm
1546	Asparagaceae	Asparagus curillus	Buch.-Ham. ex Roxb.	Tong Dong, Shan	Asparagus	Fl. Ind. ed. 1832 , 2: 152 (1832)	Wallich, N. 5155 (K!)		FALSE	Angiosperm
1547	Asparagaceae	Asparagus dumosus	Baker	Shan	Asparagus	J. Linn. Soc., Bot. 14: 608 (1875)	Aung & Xu 2023 (GBIF)		FALSE	Angiosperm
1548	Asparagaceae	Asparagus filicinus	Buch.-Ham. ex D.Don	Chin, Kachin, Magway, Mandalay, Sagaing, Shan, Mon	Asparagus	Prodr. Fl. Nepal. : 49 (1825)	N. Tanaka et al. 2004 030623,023002 (MBK!) & (TI), Parish, C.S.P. s.n. (K!)		FALSE	Angiosperm
1549	Asparagaceae	Asparagus lycopodineus	(Baker) F.T.Wang & Tang	Tong Dong, Shan	Asparagus	Bull. Fan Mem. Inst. Biol. , Bot. 7: 291 (1937)	Wallich hb (P!) (P00687027)		FALSE	Angiosperm
1550	Asparagaceae	Asparagus officinalis	L.	Cultivated	Asparagus	Sp. Pl. : 313 (1753)	Kress et al. 2003	Common asparagus, Kannyut		Angiosperm
1551	Asparagaceae	Asparagus racemosus	Willd.	Kachin; Mandalay; Shan; Dawei, Tanintharyi	Asparagus	Sp. Pl., ed. 4 , 2: 152 (1799)	N. Tanaka et al. 2005 040353 (TI!), Khin Myo Htwe 24207 (TI!)	Climbing asparagus, Kanyut, Shin-matet	FALSE	Angiosperm
1552	Asparagaceae	Aspidistra elatior	Blume	Cultivated	Aspidistra	Tijdschr. Natuurl. Gesch. Physiol. 1: 76 (1834)	Kress et al. 2003			Angiosperm
1553	Asparagaceae	Aspidistra longifolia	Hook.f.	North of Layshi, Sagaing	Aspidistra	Fl. Brit. India 7: 326 (1892)	Kate Armstrong 3241 (NY!) (NY02655825)		FALSE	Angiosperm
1554	Asparagaceae	Chlorophytum arundinaceum	Baker	Bago	Chlorophytum	J. Linn. Soc., Bot. 15: 323 (1876)	Kress et al. 2003		FALSE	Angiosperm
1555	Asparagaceae	Chlorophytum capense	(L.) Voss	Pyay, Bago	Chlorophytum	Vilm. Blumengärtn. ed. 3 , 1: 1086 (1895)	Wallich,N. 5056 (K!)	Pingu-gamon, Spider plant	FALSE	Angiosperm
1556	Asparagaceae	Chlorophytum comosum	(Thunb.) Jacques	Cultivated	Chlorophytum	J. Soc. Imp. Centr. Hort. 8: 345 (1862)	Kress et al. 2003	Ribbon plant		Angiosperm
1557	Asparagaceae	Chlorophytum laxum	R.Br.	Reported from Myanmar	Chlorophytum	Prodr. Fl. Nov. Holland. : 277 (1810)	Wight, R 5057 (K!) (000794563)		FALSE	Angiosperm
1558	Asparagaceae	Chlorophytum malayense	Ridl.	Reported from Myanmar	Chlorophytum	Fl. Malay Penins. 5: 341 (1925)	KEW Herbarium		FALSE	Angiosperm
1559	Asparagaceae	Chlorophytum nepalense	(Lindl.) Baker	Chin; Limestone range N of Pyinyaung, Mandalay	Chlorophytum	J. Linn. Soc., Bot. 15: 330 (1876)	Ling Shing Maung & Cho Cho Win 2002 024420 (MBK!) (TI!), Vermeulen JJ 3975 (L!) (L3981329)		FALSE	Angiosperm
1560	Asparagaceae	Chlorophytum orchidastrum	Lindl.	Mandalay	Chlorophytum	Bot. Reg. 10: t. 813 (1824)	Kress et al. 2003		FALSE	Angiosperm
1561	Asparagaceae	Chlorophytum simplex	Craib	Chin	Chlorophytum	Bull. Misc. Inform. Kew 1912: 412 (1912)	N. Tanaka et al. 2002 023019 (MBK!) & (TI!)		FALSE	Angiosperm
1562	Asparagaceae	Chlorophytum tuberosum	(Roxb.) Baker	May Myo, Mandalay; Bago	Chlorophytum	J. Linn. Soc., Bot. 15: 332 (1876)	Parkinson, C.E. 1584 (K!)		FALSE	Angiosperm
1563	Asparagaceae	Convallaria keiskei	Miq.	Reported from Myanmar	Convallaria	Ann. Mus. Bot. Lugduno-Batavi 3: 148 (1867)	KEW Herbarium		FALSE	Angiosperm
1564	Asparagaceae	Convallaria majalis	L.	Cultivated	Convallaria	Sp. Pl. : 814 (1753)	Kress et al. 2003	Lily of the valley		Angiosperm
1565	Asparagaceae	Cordyline fruticosa	(L.) A.Chev.	Mandalay, Shan, Yangon, Tanintharyi, Sagaing	Cordyline	Hort. Bengal. : 24 (1814)	Kim, Hyun-tae 4993657 (Human observation), A. S. Nordal 572 (O!) (O2003961), Herb Wallich N 5141 (K!) (K001104913) (K001104917)		FALSE	Angiosperm
1566	Asparagaceae	Disporopsis fuscopicta	Hance	Reported from Myanmar	Disporopsis	J. Bot. 21: 278 (1883)	Kress et al. 2003		FALSE	Angiosperm
1567	Asparagaceae	Disporopsis yui	Floden	Myanmar	Disporopsis	Lilies Related Pl. 2015-2016: 72 (2015)	WCVP		FALSE	Angiosperm
1568	Asparagaceae	Dracaena angustifolia	(Medik.) Roxb.	Trogla/Salween river, Mon; Tanintharyi, Sagaing, Shan	Dracaena	Hort. Bengal. : 24 (1814)	Parkinson, C.E. 1605 (K), Wallich, N. 5141 (K), Wallich, N. 5141 (K!), J.W. Helfer 5879 (NY!), J. W. Helfer 5879 (NY!) (NY2650771)	Kone-linne, Kun-linne, Zaw-ma	FALSE	Angiosperm
1569	Asparagaceae	Dracaena burmanica	(N.E.Br.) Byng & Christenh.	Kyaukse, Mandalay	Dracaena	Global Fl. 0.211805556. 2018	Clayton, N.s.n. (K!) (K000524698), Clayton.s.n. (K!) (K000524700)		FALSE	Angiosperm
1570	Asparagaceae	Dracaena cantleyi	Baker	Reported from Myanmar	Dracaena	J. Bot. 19: 326 (1881)	Kress et al. 2003		FALSE	Angiosperm
1571	Asparagaceae	Dracaena cochinchinensis	(Lour.) S.C.Chen	Mandalay	Dracaena	Fl. Reipubl. Popularis Sin. 14: 276 (1980)	Aung & Xu 2023 (GBIF)		FALSE	Angiosperm
1572	Asparagaceae	Dracaena elliptica	Thunb. & Dalm.	Sagaing, Tanintharyi	Dracaena	Dracaena 6, partim. 1808 [13 Apr 1808]	S.coll.s.n. (K) (K000523768)		FALSE	Angiosperm
1573	Asparagaceae	Dracaena fragrans	(L.) Ker Gawl.	Cultivated	Dracaena	Bot. Mag. 27: t. 1081 (1808)	Kress et al. 2003	Zaw-gyi-taung-hmwe		Angiosperm
1574	Asparagaceae	Dracaena griffithii	Regel	Recorded from Myanmar	Dracaena	Gartenflora 20: 146 (1871)	Forrest, George 13676 (K!)	Pyi-lon-chan-tha	FALSE	Angiosperm
1575	Asparagaceae	Dracaena maingayi	Hook.f.	Lower Burma. Oktada (beyond Paung), Martaban Hills, Kalama Range.	Dracaena	Fl. Brit. India 6: 329 (1892)	J. Rock 765 (US)		FALSE	Angiosperm
1576	Asparagaceae	Dracaena pachyphylla	Kurz	Great CoCos Island	Dracaena	J. Asiat. Soc. Bengal, Pt. 2, Nat. Hist. 42: 249 (1873)	D. Prain.s.n. (US261478)		FALSE	Angiosperm
1577	Asparagaceae	Dracaena reflexa	Lam.	Cultivated	Dracaena	Encycl. 2: 324 (1786)	Kress et al. 2003			Angiosperm
1578	Asparagaceae	Dracaena spicata	Roxb.	Bago, Yangon	Dracaena	Fl. Ind. ed. 1832 , 2: 157 (1832)	J. Keenan et al. 3274 (E00191013), Lace 5337 (E00191012)	Taw-nagaset	FALSE	Angiosperm
1579	Asparagaceae	Dracaena terniflora	Roxb.	Amherst/Chappedong, Mon	Dracaena	Dracaena 6, partim. 1808 [13 Apr 1808]	Wallich, N. 5147 (K!) (K001104925)		FALSE	Angiosperm
1580	Asparagaceae	Dracaena trifasciata	(Prain) Mabb.	Introduced	Dracaena	Mabberley's Pl.-Book 1101. 2017	s.coll.s.n. (K!) (K000499556)	Nagaset, Snake plant	FALSE	Angiosperm
1581	Asparagaceae	Dracaena zeylanica	(L.) Mabb.	Recorded from Myanmar	Dracaena	Mabberley's Pl.-Book 1101. 2017	s.coll.s.n. (K) (000204288)		FALSE	Angiosperm
1582	Asparagaceae	Drimia indica	(Roxb.) Jessop	Thechaung, Rakhine; Salween River, Mon	Drimia	J. S. African Bot. 43: 272 (1977)	Vogt 265 (K!) (K000524084), Wallich, N. 5062 (K!) (K000873445)	Padaing-kyettun, Squill	FALSE	Angiosperm
1583	Asparagaceae	Furcraea foetida	(L.) Haw.	Cultivated	Furcraea	Synopsis Plantarum Succulentarum 1812	Kress et al. 2003	Green aloe, Thinbaw-nanat-gyi		Angiosperm
1584	Asparagaceae	Furcraea tuberosa	(Mill.) W.T.Aiton	Cultivated	Furcraea	Hortus Kew. 2: 303 (1811)	Kress et al. 2003			Angiosperm
1585	Asparagaceae	Maianthemum atropurpureum	(Franch.) LaFrankie	Recorded from Myanmar	Maianthemum	Taxon 35: 588 (1986)	Kingdon-Ward 21014 (GH00286893)		FALSE	Angiosperm
1586	Asparagaceae	Maianthemum fusciduliflorum	(Kawano) S.C.Chen & Kawano	Shan	Maianthemum	Novon 10: 113 (2000)	Kingdon-Ward 9706 (F!) (V0093275F)		FALSE	Angiosperm
1587	Asparagaceae	Maianthemum fuscum	(Wall.) LaFrankie	Bago, Kachin, Mandalay	Maianthemum	Taxon 35: 588 (1986)	G. Forrest 26898 (US1378017) (NY!) (NY02650772), Kate Armstrong 1906 (NY!) (NY02653132)		FALSE	Angiosperm
1588	Asparagaceae	Maianthemum henryi	(Baker) LaFrankie	Reported from Myanmar	Maianthemum	Taxon 35: 588 (1986)	KEW Herbarium		FALSE	Angiosperm
1589	Asparagaceae	Maianthemum oleraceum	(Baker) LaFrankie	Kachin, Mandalay	Maianthemum	Taxon 35: 589 (1986)	Forrest 26896 (US1378015)		FALSE	Angiosperm
1590	Asparagaceae	Maianthemum paniculatum	(M.Martens & Galeotti) LaFrankie	District. Myitkyina; Laikam- Humyetang Road	Maianthemum	Taxon 35(3): 588 (1986):.	Kermode, C.W.D. 17096 (K)		FALSE	Angiosperm
1591	Asparagaceae	Maianthemum purpureum	(Wall.) LaFrankie	Sagaing	Maianthemum	Taxon 35: 589 (1986)	Aung & Xu 2023 (GBIF)		FALSE	Angiosperm
1592	Asparagaceae	Maianthemum racemosum	(L.) Link	Cultivated	Maianthemum	Enum. Hort. Berol. Alt. 1: 343 (1821)	Kress et al. 2003			Angiosperm
1593	Asparagaceae	Maianthemum tatsienense	(Franch.) LaFrankie	Reported from Myanmar	Maianthemum	Taxon 35: 589 (1986)	KEW Herbarium		FALSE	Angiosperm
1594	Asparagaceae	Ophiopogon bodinieri	H.LÃ©v.	Chin	Ophiopogon	Liliac. & C.Chine : 15 (1905)	N. Tanaka et al. 2004 030612 030743 (MBK!) (TI!)		FALSE	Angiosperm
1595	Asparagaceae	Ophiopogon clarkei	Hook.f.	Dist. Myitkyina.; Around Htebu camp.	Ophiopogon	Fl. Brit. India 6: 268 (1892)	Hla, T.; Ko, C.K. 3988 (K)		FALSE	Angiosperm
1596	Asparagaceae	Ophiopogon cordylinoides	Prain	Reported from Myanmar	Ophiopogon	J. Asiat. Soc. Bengal, Pt. 2, Nat. Hist. 67: 300 (1898)	Kress et al. 2003		TRUE	Angiosperm
1597	Asparagaceae	Ophiopogon grandis	W.W.Sm.	Kachin, Bago, Chin, Mon, Shan, Tanintharyi, Yangon	Ophiopogon	Notes Roy. Bot. Gard. Edinburgh 13: 171 (1921)	Kingdon-Ward 1723 (E!) (E00394061)		FALSE	Angiosperm
1598	Asparagaceae	Ophiopogon griffithii	(Baker) Hook.f.	Recorded from Myanmar	Ophiopogon	Fl. Brit. India 6: 270 (1892)	Unknown collector 865823 (E00846390)		FALSE	Angiosperm
1599	Asparagaceae	Ophiopogon intermedius	D.Don	Chin, Mon, Mandalay, Shan	Ophiopogon	Prodr. Fl. Nepal. : 48 (1825)	N. Tanaka et al. 2002 023394 023557 (MBK!) (TI!), J. Murata et al. 2007 041679 (MBK!) (TI!), N. Tanaka et al. 2001 021515 (MBK!) (TI!)		FALSE	Angiosperm
1600	Asparagaceae	Ophiopogon japonicus	(Thunb.) Ker Gawl.	Kachin, Tanintharyi	Ophiopogon	Bot. Mag. 27: t. 1063 (1807)	J. F. Rock 7407 (US14654941), Gomez, W. 5139 (K!)		FALSE	Angiosperm
1601	Asparagaceae	Ophiopogon longifolius	Decne.	Pegu (Now Bago), [Aunson pagoda]	Ophiopogon	Ann. Gén. Hort. 17: 182 (1867)	Kurz, S. 2626 (K)		FALSE	Angiosperm
1602	Asparagaceae	Ophiopogon malcolmsonii	Royle ex Hook.f.	Bago, Mon, Yangon	Ophiopogon	Fl. Brit. India 6: 269 (1893)	Kress et al. 2003		FALSE	Angiosperm
1603	Asparagaceae	Peliosanthes griffithii	Baker	Tanintharyi	Peliosanthes	J. Linn. Soc., Bot. 17: 506 (1879)	Aung & Xu 2023 (GBIF)		FALSE	Angiosperm
1604	Asparagaceae	Peliosanthes macrophylla	Wall. ex Baker	Yangon，Kachin，Mandalay	Peliosanthes	J. Linn. Soc., Bot. 17: 505 (1879)	Aung & Xu 2023 (GBIF)		FALSE	Angiosperm
1605	Asparagaceae	Peliosanthes teta	Andrews	Mandalay, Chin, Mandalay	Peliosanthes	Bot. Repos. 10: t. 605 (1810)	N. Kuroiwa et al. 2003 028949 (MBK!) (TI!), N. Tanaka et al. 2004 031070 023022 021819 021490 021826 (MBK!) (TI!), Soe Hla 17775 (NY!) (NY2650781)		FALSE	Angiosperm
1606	Asparagaceae	Peliosanthes violacea	Wall. ex Baker	Myanmar	Peliosanthes	J. Linn. Soc., Bot. 17: 504 (1879)	WCVP		FALSE	Angiosperm
1607	Asparagaceae	Peliosanthes weberi	(L.Rodr.) N.Tanaka	Tanintharyi, Mawtaung Township	Peliosanthes	Novon 14: 362 (2004)	Tagane S et al. 2016 MY-289 (RAF!) & (TNS)		FALSE	Angiosperm
1608	Asparagaceae	Polygonatum bifolium	Floden & K.Armstr.	Kachin State: Putao Distr., Hponganrazi Wildlife Sanctuary	Polygonatum	Novon 31(1): 170 (2023)	K. Armstrong, D. Little, Moe Myint Thu, Ye Htut Win, Pema Sana, Phoe La Pyae & Syn Ser 4027 (holotype, NY [barcode] 04290743!; isotypes, E!, MO!, RAF!)		FALSE	Angiosperm
1609	Asparagaceae	Polygonatum brevistylum	Baker	Kachin State: Putao Distr., Hponganrazi Wildlife Sanctuary	Polygonatum	J. Linn. Soc., Bot. 14: 556 (1875)	K. Armstrong, D. Little, Moe Myint Thu, Ye Htut Win, Pema Sana, Phoe La Pyae & Syn Ser 4044 (NY, 04290732); F. Kingdon-Ward 1706 (E, E00846379)		FALSE	Angiosperm
1610	Asparagaceae	Polygonatum campanulatum	G.W.Hu	Kachin State: Adung Valley & Putao Distr., Hponganrazi Wildlife Sanctuary	Polygonatum	Phytotaxa 236(1): 94 (2015)	F. Kingdon-Ward 9265 (photo at E, E00846371, F); K. Armstrong, D. Little, Moe Myint Thu, Ye Htut Win, Pema Sana, Phoe La Pyae & Syn Ser 4316 (NY, 04290729)		FALSE	Angiosperm
1611	Asparagaceae	Polygonatum cathcartii	Baker	Kachin State: Putao [Distr., Hponganrazi Wildlife Sanctuary]	Polygonatum	J. Linn. Soc., Bot. 14: 559 (1875)	X. Jin, R. Wang, & Y. Chen PT-2207 (PE, 02112860)		FALSE	Angiosperm
1612	Asparagaceae	Polygonatum cirrhifolium	(Wall.) Royle	Chin State: Mt. Victoria & Haka; Kachin	Polygonatum	Ill. Bot. Himal. Mts. : 380 (1839)	N. Tanaka et al. 2002 023343 (FD) (MBK!) (TI!), F. G. Dickason 7520 (photo at E 00846363, L, L.1457146), R. E. Cooper 5935A (E00843635)		FALSE	Angiosperm
1613	Asparagaceae	Polygonatum gongshanense	L.H.Zhao & X.J.He	Kachin State: [Putao Distr., Khaunglanphu Township], North Triangle	Polygonatum	Ann. Bot. Fenn. 51: 333 (2014)	F. Kingdon Ward 20874 (A)		FALSE	Angiosperm
1614	Asparagaceae	Polygonatum kingianum	Collett & Hemsl.	Shan Hills, Kachin	Polygonatum	J. Linn. Soc., Bot. 28: 28 (1890)	Collett 745 (K!) (K000820731)		FALSE	Angiosperm
1615	Asparagaceae	Polygonatum multiflorum	(L.) All.	Kachin	Polygonatum	Fl. Pedem. i. 131. 1785	Aung & Xu 2023 (GBIF)		FALSE	Angiosperm
1616	Asparagaceae	Polygonatum oppositifolium	(Wall.) Royle	Kachin State: Putao Distr., Naungmung Township, Hkakaborazi National Park	Polygonatum	Ill. Bot. Himal. Mts. : 380 (1839)	F. Kingdon-Ward 18560 (NY!), K. Armstrong, D. Little, Myint Myint San, Zaw Naing Tun, Pyi Soe Aung, A Syn & A Bai 1121 (NY, 02648797), K. Armstrong, D. Little, Saw Lwin, Myint Myint San, Zaw Naing Tun, Pyi Soe Aung, A Syn & A Bai 878 (NY), K. Armstrong, Thet Yu Nwe, Moe Myint Thu, San Naing _x000D__x000D__x000D__x000D_ Dee, Zaw Naing Tun, Hla Naing Htay & Pa Rang Gang Ken Sar 2975 (NY, 02653868)		FALSE	Angiosperm
1617	Asparagaceae	Polygonatum punctatum	Royle ex Kunth	Mandalay, Kachin	Polygonatum	Enum. Pl. 5: 142 (1850)	Unknown collector 865809 (E00846376), KIB 3551 (Human observation)		FALSE	Angiosperm
1618	Asparagaceae	Polygonatum tessellatum	F.T.Wang & Tang	Chin; Kachin State: Nyetmaw	Polygonatum	Bull. Fan Mem. Inst. Biol. , Bot. 7: 85 (1936)	Kate Armstrong 1926 (NY!) (NY02653157), Keenan 3197 (A) (A00303835), Forrest 27082 (K!) (K000820729), E. H. M. Cox 967 (E00846376)		FALSE	Angiosperm
1619	Asparagaceae	Polygonatum verticillatum	(L.) All.	Hakha District, Chin State	Polygonatum	Fl. Pedem. 1: 131 (1785)	Dickason FG 7520 (L!) (L1457146), Forrest 27082 (US1378094)		FALSE	Angiosperm
1620	Asparagaceae	Polygonatum wardii	F.T.Wang & Tang	Kachin State: [Putao Distr., Khaunglanphu Township]	Polygonatum	Bull. Fan Mem. Inst. Biol. , Bot. 7: 284 (1937)	R. Farrer 1652 (E00846370)		FALSE	Angiosperm
1621	Asparagaceae	Rohdea eucomoides	(Baker) N.Tanaka	Mandalay	Rohdea	Novon 13: 332 (2003)	Booth s.n. (K!) (K000846031)		FALSE	Angiosperm
1622	Asparagaceae	Rohdea nepalensis	(Raf.) N.Tanaka	Recorded from Myanmar	Rohdea	Makinoa , n.s., 9: 23 (2010)	Keenan 3239 (E00115714), Kingdon-Ward 1664 (E00115723)		FALSE	Angiosperm
1623	Asparagaceae	Rohdea siamensis	(Yamashita & M.N.Tamura) Yamashita & M.N.Tamura	Shan State: Ywangan Township	Rohdea	J. Pl. Res. 117: 369 (2004)	Kim et al. MM-6495 (HHU)		FALSE	Angiosperm
1624	Asparagaceae	Theropogon pallidus	(Wall. ex Kunth) Maxim.	Chin	Theropogon	Bull. Acad. Imp. Sci. Saint-Pétersbourg , sér. 3, 15: 90 (1870)	Nobuyuki Tanaka et al. 2017 MY-2898, MY-2984 (RAF!) & (TNS!), N. Tanaka et al. 2002 023403 (FD) (MBK!) (TI!), N. Tanaka et al. 2004 030627 (FD) (MBK!) (TI!)		FALSE	Angiosperm
1625	Asparagaceae	Tupistra natmataungensis	Y.H.Tan & H.B.Ding	Nat Ma Taung National park, Chin	Tupistra	Pl. Diversity 41(3): 137, fig. 3. 2019	Y.H. Tan et al. M5029 (Holo; HITBC!, Iso; RAF!)		TRUE	Angiosperm
1626	Asparagaceae	Tupistra stoliczana	Kurz	Mawlamyine, Mon	Tupistra	J. Asiat. Soc. Bengal, Pt. 2, Nat. Hist. 44: 199 (1875)	Stoliczka, F.s.n. (K!) (K000846037)		FALSE	Angiosperm
1627	Asparagaceae	Yucca aloifolia	L.	Cultivated	Yucca	Sp. Pl. : 319 (1753)	Kress et al. 2003	Thagya-hlan-thwa		Angiosperm
1628	Asparagaceae	Yucca filamentosa	L.	Cultivated	Yucca	Sp. Pl. : 319 (1753)	Kress et al. 2003			Angiosperm
1629	Asparagaceae	Yucca gloriosa	L.	Cultivated	Yucca	Sp. Pl. : 319 (1753)	Kress et al. 2003	Adam's needle, Nanat-hmwe-sok		Angiosperm
1630	Asphodelaceae	Agrostocrinum hirsutum	(Lindl.) Keighery	Sagaing	Agrostocrinum	Nuytsia 15: 250 (2004)	Aung & Xu 2023 (GBIF)		FALSE	Angiosperm
1631	Asphodelaceae	Aloe vera	(L.) Burm.f.	Mandalay	Aloe	Fl. Indica : 83 (1768)	Khin Myo Htwe 2005 032836 (MBK!) (TI!), Than Than Aye & Khin Myo Htwe 2000 020597 (MBK!) (TI!)	Shazaung-let-pat	FALSE	Angiosperm
1632	Asphodelaceae	Asphodelus tenuifolius	Cav.	Chin, Kachin, Mandalay, Sagaing, Shan	Asphodelus	Anales Ci. Nat. iii. (1801) 46.	Kress et al. 2003	Taw-kyetthun, Wild onion	FALSE	Angiosperm
1633	Asphodelaceae	Dianella ensifolia	(L.) RedoutÃ©	Tanintharyi, Sagaing, Kachin, Chin, Mon, Mandalay	Dianella	Liliac. 1: t. 1 (1802)	Stephan Gale & Khin Myo Htwe 2006 035039 (MBK!) (TI!), N. Tanaka et al. 2017 MY 1691 (RAF!) (TNS!), J. Murata et al. 2007 041666 (MBK!) (TI!)		FALSE	Angiosperm
1634	Asphodelaceae	Hemerocallis fulva	(L.) L.	Cultivated	Hemerocallis	Sp. Pl. ed. 2 : 462 (1762)	Kress et al. 2003	Nay-khatta, Orange daylily		Angiosperm
1635	Asteraceae	Acanthospermum australe	(Loefl.) Kuntze	Mandalay	Acanthospermum	Revis. Gen. Pl. 1: 303. 1891 [5 Nov 1891]	Kress et al. 2003		FALSE	Angiosperm
1636	Asteraceae	Acanthospermum hispidum	DC.	Mandalay, Mt. Popa Mountain Park; Sagaing	Acanthospermum	Prodr. 5: 522 (1836)	Khin Myo Htwe 024133 032603 028008 (MBK!) (TI!), Than Than Aye & Khin Myo Htwe 020605 (MBK!) (TI!), Shiro Kobayashi & Motohiro Hamaguchi 031478 (MBK!) (TI!)		FALSE	Angiosperm
1637	Asteraceae	Achillea clavennae	L.	Cultivated	Achillea	Sp. Pl. : 898 (1753)	Kress et al. 2003			Angiosperm
1638	Asteraceae	Acilepis aspera	(Buch.-Ham.) H.Rob.	Kachin, Mandalay, Sagaing, Yangon, Chin	Acilepis	Proc. Biol. Soc. Washington 112(1): 226 (1999)	Wallich, N. 2922 (K!)	Kunga-seni-ok	FALSE	Angiosperm
1639	Asteraceae	Acilepis attenuata	(DC.) H.Rob. & Skvarla	Mon, Kachin, Bago, Chin, Mandalay, Sagaing, Tanintharyi	Acilepis	Proc. Biol. Soc. Washington 122(2): 137 (2009)	Wallich, N (G) (G-DC-281821/1)		FALSE	Angiosperm
1640	Asteraceae	Acilepis belcheri	H.Rob. & Skvarla	Myitkyina region, Kachin	Acilepis	Proc. Biol. Soc. Washington 122(2): 137 (-140; figs. 3, 4 (2009)	R.O. Belcher 822 (US) (K)		TRUE	Angiosperm
1641	Asteraceae	Acilepis clivorum	(Hance) H.Rob.	Bago, Chin, Kachin, Mon	Acilepis	Proc. Biol. Soc. Washington 112(1): 226 (1999)	Kress et al. 2003		FALSE	Angiosperm
1642	Asteraceae	Acilepis dendigulensis	(DC.) H.Rob.	Wide	Acilepis	Proc. Biol. Soc. Washington 112(1): 226 (1999)	Kress et al. 2003		FALSE	Angiosperm
1643	Asteraceae	Acilepis divergens	(DC.) H.Rob. & Skvarla	Chin, Magway, Shan, Bago	Acilepis	Proc. Biol. Soc. Washington 122(2): 140 (2009)	Srisanga, Prachaya et al. 97202 (E00756577), Wallich, N (G) (G-DC-283560/1), N. Tanaka et al. 031022 (MBK!) (TI!), Wallich 3059 (K!)		FALSE	Angiosperm
1644	Asteraceae	Acilepis doichangensis	(H.Koyama) H.Rob. & Skvarla	Sagaing	Acilepis	Proc. Biol. Soc. Washington 122(2): 140 (2009)	J. Rock 822 (US1090503)		FALSE	Angiosperm
1645	Asteraceae	Acilepis gardneri	(Thwaites) H.Rob. & Skvarla	Sagaing，Mandalay	Acilepis	Proc. Biol. Soc. Washington 122(2): 141 (2009)	Aung & Xu 2023 (GBIF)		FALSE	Angiosperm
1646	Asteraceae	Acilepis kerrii	(Craib) Bunwong, Chantar. & S.C.Keeley	Myanmar	Acilepis	PhytoKeys 37: 42 (2014)	WCVP		FALSE	Angiosperm
1647	Asteraceae	Acilepis lobbii	(Hook.f.) H.Rob. & Skvarla	Mawlamyine, Mon; Tanintharyi	Acilepis	Proc. Biol. Soc. Washington 122(2): 141 (2009)	Lobb s.n. (K!) (K000372829)		TRUE	Angiosperm
1648	Asteraceae	Acilepis peguensis	(C.B.Clarke) H.Rob. & Skvarla	Bago, Kachin, Kayin, Mon, Rakhine	Acilepis	Proc. Biol. Soc. Washington 122(2): 141 (2009)	Kurz, S. 882 (K!) (K000372831)		FALSE	Angiosperm
1649	Asteraceae	Acilepis saligna	(DC.) H.Rob.	Kachin, Shan, Chin	Acilepis	Proc. Biol. Soc. Washington 112(1): 226 (1999)	N. Tanaka et al. 080140 080348 (MBK!) (TI!), Shing Maung 17 (MBK!) (TI!)	Kun-nyin	FALSE	Angiosperm
1650	Asteraceae	Acilepis silhetensis	(DC.) H.Rob.	Reported from Myanmar	Acilepis	Proc. Biol. Soc. Washington 112(1): 227 (1999)	Kress et al. 2003		FALSE	Angiosperm
1651	Asteraceae	Acilepis squarrosa	D.Don	Sagaing, Shan, Bago	Acilepis	Prodr. Fl. Nepal. : 169 (1825)	Shiro Kobayashi & Motohiro Hamaguchi 031672 (MBK!) (TI!), N. Tanaka et al. 080140 080531 (MBK!) (TI!), Wallich, N. 2926 (K!)	Pan-thadee, Taw-kyet-mauk	FALSE	Angiosperm
1652	Asteraceae	Acmella calva	(DC.) R.K.Jansen	Shan	Acmella	Syst. Bot. Monogr. 8: 41 (1985)	N. Tanaka, T. Sugawawa, A. Naiki & Y. Ito 080105 (MBK!) (TI!)	Hingala, Hingala, Pe-lenyin, Pe-lenyin, Shadon-po, Shadon-po	FALSE	Angiosperm
1653	Asteraceae	Acmella oleracea	(L.) R.K.Jansen	Introduced	Acmella	Syst. Bot. Monogr. 8: 65 (1985)	WCVP		FALSE	Angiosperm
1654	Asteraceae	Acmella paniculata	(Wall. ex DC.) R.K.Jansen	Bago, Chin, Mon, Yangon, Mandalay	Acmella	Syst. Bot. Monogr. 8: 67 (1985)	N. Tanaka et al. 080795 (MBK!) (TI!), H. Nagamasu et al. 035530 (MBK!) (TI!), Than Than Aye & Khin Myo Htwe 021256 (MBK!) (TI!)		FALSE	Angiosperm
1655	Asteraceae	Acmella uliginosa	(Sw.) Cass.	Shan, Chin, Bago, Kachin, Tanintharyi	Acmella	Dict. Sci. Nat., ed. 2. 24: 331 (1822)	N. Tanaka, T. Sugawawa, A. Naiki & Y. Ito 080526 0808298 040225 (MBK!) (TI!), J. Murata et al. 037 (MBK!) (TI!)		FALSE	Angiosperm
1656	Asteraceae	Adenostemma lavenia	(L.) Kuntze	Bago, Mandalay, Yangon, Tanintharyi, Sagaing, Kachin	Adenostemma	Revis. Gen. Pl. 1: 304 (1891)	J. Murata, Y. Tateishi, T. Sugawara & Soe Pe 0114 (MBK!) (TI!)	Sin-bizat-gyi	FALSE	Angiosperm
1657	Asteraceae	Adenostemma macrophyllum	DC.	Shan	Adenostemma	Prodr. 5: 113 (1836)	Aung & Xu 2023 (GBIF)		FALSE	Angiosperm
1658	Asteraceae	Adenostemma madurense	DC.	Myanmar	Adenostemma	Contr. Bot. India : 9 (1834)	WCVP		FALSE	Angiosperm
1659	Asteraceae	Adenostemma viscosum	J.R.Forst. & G.Forst.	Mandalay	Adenostemma	Dict. Sci. Nat., ed. 2. 25: 363 (1822)	Aung & Xu 2023 (GBIF) & WCVP		FALSE	Angiosperm
1660	Asteraceae	Ageratina adenophora	(Spreng.) R.M.King & H.Rob.	Chin, Natma Taung National Park; Mandalay	Ageratina	Phytologia 19: 211 (1970)	N. Tanaka et al. 036135 035312 (MBK!) (TI!), N. Tanaka et al. 022984 (MBK!) (TI!)		FALSE	Angiosperm
1661	Asteraceae	Ageratum conyzoides	L.	Introduced	Ageratum	Sp. Pl. : 839 (1753)	Wallich, N. 3176 (K!), B.M. Bartholomew 8693 (NY!) (NY3231807), Khin Myo Htwe 032797 (MBK!) (TI!), J. Murata et al. 022544 (MBK!) (TI!)	Goatweed, Kadu-hpo	FALSE	Angiosperm
1662	Asteraceae	Ageratum houstonianum	Mill.	Cultivated	Ageratum	The Gardeners Dictionary 1768	Kress et al. 2003	Paung-khon-pan		Angiosperm
1663	Asteraceae	Ainsliaea angustifolia	Hook.f. & Thomson ex Clarke	Kachin	Ainsliaea	J. Linn. Soc., Bot. 14: 412 (1875)	Kress et al. 2003		FALSE	Angiosperm
1664	Asteraceae	Ainsliaea aptera	DC.	Chin, Magway, Mandalay	Ainsliaea	Prodr. 7(1): 14 (1838)	Kress et al. 2003		FALSE	Angiosperm
1665	Asteraceae	Ainsliaea brandisiana	Kurz	Kayin, Bago, Mon	Ainsliaea	J. Asiat. Soc. Bengal, Pt. 2, Nat. Hist. 41(4): 318 (1872)	Kurz, W.S. 865 (K!), Kurz, S 865 (K!) (K000768831) & 865 (K!) (K000768832)		TRUE	Angiosperm
1666	Asteraceae	Ainsliaea grossedentata	Franch.	Chin	Ainsliaea	J. Bot. (Morot) viii. (1894) 297	Aung & Xu 2023 (GBIF)		FALSE	Angiosperm
1667	Asteraceae	Ainsliaea hederifolia	Fujikawa & H.Ikeda	Nat Ma Taung National Park, Chin	Ainsliaea	J. Jap. Bot. 92(2): 88 (2017)	Hidetoshi Nagamasu et al., 035401 (MBK) (KYO) (KUN) (M) (QBG) (RAF) (TI) (TUS), H. Nagamasu et al. 035540 (MBK!) (TI!), J. Murata et al. 022028 024616 022078 (MBK!) (TI!)		TRUE	Angiosperm
1668	Asteraceae	Ainsliaea latifolia	(D.Don) Sch.Bip.	Chin, Kachin, Mon, Shan, Tanintharyi	Ainsliaea	Jahresber. Pollichia 18-19: 190 (1861)	F.Kingdon-Ward 447 (NY!) (NY2650457),		FALSE	Angiosperm
1669	Asteraceae	Ainsliaea yunnanensis	Franch.	Kachin	Ainsliaea	J. Bot. (Morot) ii. (1888) 70.	Aung & Xu 2023 (GBIF)		FALSE	Angiosperm
1670	Asteraceae	Amberboa moschata	(L.) DC.	Introduced	Amberboa	Syn. Gen. Compos. 8. 1832 [Jul-Aug 1832]	WCVP	Beik-theik-pan, Sweet sultan	FALSE	Angiosperm
1671	Asteraceae	Anacyclus pyrethrum	(L.) Lag.	Cultivated	Anacyclus	Elench. Pl. : 2 (1816)	Kress et al. 2003	Kok-ka-ya, Pellitory		Angiosperm
1672	Asteraceae	Anaphalis busua	DC.	Chin, Natma Taung National Park; Mandalay	Anaphalis	Prodr. 6: 275 (1838)	H. Nagamasu et al. 035423 035329 (MBK!) (TI!), Stephan Gale & Khin Myo Htwe 035040(MBK!) (TI!), Khin Myo Htwe 028075 (MBK!) (TI!), J. Murata et al. 024670 (MBK!) (TI!)	Kant-pa-lu	FALSE	Angiosperm
1673	Asteraceae	Anaphalis contorta	Hook.f.	Kachin, Chin	Anaphalis	Fl. Brit. India 3(8): 284 (1881)	J. Murata et al. 025141 (MBK!) (TI!)		FALSE	Angiosperm
1674	Asteraceae	Anaphalis corymbifera	C.C.Chang	Kachin, N'Maikha-Salwin Divide, W flank	Anaphalis	Sinensia 6: 545 (1935)	Forrest, G. 26967 (K!)		FALSE	Angiosperm
1675	Asteraceae	Anaphalis griffithii	Hook.f.	Mon	Anaphalis	Fl. Brit. India 3(8): 280 (1881)	Kress et al. 2003		FALSE	Angiosperm
1676	Asteraceae	Anaphalis longifolia	DC.	Mount Popa, Mandalay	Anaphalis	Prodr. 6: 274 (1838)	Dickason FG 6617 (L!) (L3004604)		FALSE	Angiosperm
1677	Asteraceae	Anaphalis marcescens	(Wight) C.B.Clarke	Myanmar	Anaphalis	Fl. Brit. India 3(8): 286 (1881)	WCVP		FALSE	Angiosperm
1678	Asteraceae	Anaphalis margaritacea	(L.) Benth. & Hook.f.	Sagaing, Chin	Anaphalis	Gen. Pl. 2(1): 303 (1873)	J. Murata et al. 024592 024593 025423 (MBK!) (TI!)		FALSE	Angiosperm
1679	Asteraceae	Anaphalis nepalensis	(Spreng.) Hand.-Mazz.	N'Maikha-Salwin Divide, W flank, Kachin; Chin	Anaphalis	Symb. Sin. 7: 1099 (1936)	G. Forrest 28654 (U!) (U1099356) & 27212 (US1378153))		FALSE	Angiosperm
1680	Asteraceae	Anaphalis porphyrolepis	Y.Ling & Y.L.Chen	Kachin	Anaphalis	Acta Phytotax. Sin. xi. 107 (1966).	R.Farrer 1917 (E00201709)		FALSE	Angiosperm
1681	Asteraceae	Anaphalis royleana	DC.	Magway	Anaphalis	Prodr. 6: 272 (1838)	Kress et al. 2003		FALSE	Angiosperm
1682	Asteraceae	Anaphalis subdecurrens	Gamble	Shan，Chin	Anaphalis	Fl. Madras 695 (1921)	Aung & Xu 2023 (GBIF)	Byaing-che, Taw-dawna	FALSE	Angiosperm
1683	Asteraceae	Anaphalis triplinervis	Sims ex C.B.Clarke	Upper Burma.	Anaphalis	J. Bot. 16: 12. 1878	G. Forrest 27212 (NY!) (NY2650458)		FALSE	Angiosperm
1684	Asteraceae	Anisopappus chinensis	Hook. & Arn.	Magway	Anisopappus	Bot. Beechey Voy. : 196 (1837)	Kress et al. 2003		FALSE	Angiosperm
1685	Asteraceae	Arctium lappa	L.	Myanmar	Arctium	Sp. Pl. : 816 (1753)	WCVP		FALSE	Angiosperm
1686	Asteraceae	Arctotis stoechadifolia	P.J.Bergius	Cultivated	Arctotis	Descr. Pl. Cap. : 324 (1767)	Kress et al. 2003	African daisy, Kya-myet-lon		Angiosperm
1687	Asteraceae	Argyranthemum frutescens	(L.) Sch.Bip.	Reported from Myanmar	Argyranthemum	Hist. Nat. Iles Canaries 3(2; 2): 264 (1844)	Kress et al. 2003		FALSE	Angiosperm
1688	Asteraceae	Artemisia absinthium	L.	Introduced	Artemisia	Sp. Pl. : 848 (1753)	WCVP		FALSE	Angiosperm
1689	Asteraceae	Artemisia ammaniana	Besser	Kalaw to Thazi, Shan	Artemisia	Bull. Soc. Imp. Naturalistes Moscou 8: 60 (1835)	Dewan Mohinder Nath Nair;Arnold Nordal 4138 (O)		FALSE	Angiosperm
1690	Asteraceae	Artemisia annua	L.	Cultivated	Artemisia	Artemis. 30 (XXX) (1775)	Kress et al. 2003			Angiosperm
1691	Asteraceae	Artemisia austroyunnanensis	Ling & Y.R.Ling	Taunggyi, Shan; Maymyo, Mandalay	Artemisia	Bull. Bot. Res., Harbin 4(2): 20, nom. nov., as 'aust (1984)	McKee, Dr H.S 5886 (K!) (K000942066), Lace, J.H 4399 (K!) (K000942067)		FALSE	Angiosperm
1692	Asteraceae	Artemisia capillaris	Thunb.	Introduced	Artemisia	66 1801	WCVP		FALSE	Angiosperm
1693	Asteraceae	Artemisia dracunculus	L.	Myanmar	Artemisia	Sp. Pl. : 849 (1753)	WCVP		FALSE	Angiosperm
1694	Asteraceae	Artemisia dubia	Hara	Mandalay	Artemisia	Nouv. Mém. Soc. Imp. Naturalistes Moscou 39. 1833 [dt. 1834; publ. post Jun 1833] alt. title: Tent. Abrot. 39. post Jun 1833	Aung & Xu 2023 (GBIF)		FALSE	Angiosperm
1695	Asteraceae	Artemisia glauca	Pall. ex Willd.	Kalaw to Thazi, Shan	Artemisia		Dewan Mohinder Nath Nair, Arnold Nordal 4138 (O!) (O2003762)		FALSE	Angiosperm
1696	Asteraceae	Artemisia gmelinii	Weber ex Stechm.	Mandalay	Artemisia	Artemis. 30 (XXX) (1775)	Aung & Xu 2023 (GBIF)		FALSE	Angiosperm
1697	Asteraceae	Artemisia indica	Willd.	Kachin, Mon, Shan, Mandalay	Artemisia	Sp. Pl., ed. 4 , 3: 1846 (1803)	N. Tanaka, T. Sugawawa, A. Naiki & Y. Ito 080016 (MBK!) (TI!), J. Murata et al. 025408 (MBK!) (TI!), Khin Myo Htwe 030008 028047 (MBK!) (TI!)		FALSE	Angiosperm
1698	Asteraceae	Artemisia japonica	Thunb.	Shan; Mt. Popa, Mandalay	Artemisia		N. Tanaka et al. 080257 080294 (MBK!) (TI!), Khin Myo Htwe 030021 (MBK!) (TI!)	Pha-let-wa	FALSE	Angiosperm
1699	Asteraceae	Artemisia myriantha	Wall. ex Besser	Shan, Chin, Mandalay (Mt. Popa), Shan (Keng Tung)	Artemisia	Flora Yunnanica 4: 768 1985	N. Tanaka et al. 080300 (MBK!) (TI!), H. Nagamasu et al. 035613 (MBK!) (TI!), Wallich, N. 3297 (K!)		FALSE	Angiosperm
1700	Asteraceae	Artemisia nilagirica	(C.B.Clarke) Pamp.	Myanmar	Artemisia	Nuovo Giorn. Bot. Ital. , ser. 2, 33: 452 (1926)	WCVP		FALSE	Angiosperm
1701	Asteraceae	Artemisia occidentalisinensis	Y.R.Ling	Myanmar	Artemisia	Bull. Bot. Res., Harbin 8(3): 2, as 'occidentali-sine (1988)	George Forrest 24992 (BM)		FALSE	Angiosperm
1702	Asteraceae	Artemisia orientalihengduangensis	Ling & Y.R.Ling	Myanmar	Artemisia	Bull. Bot. Res., Harbin 8(4): 34, nom. nov. (1988)	WCVP		FALSE	Angiosperm
1703	Asteraceae	Artemisia pallens	Wall. ex DC.	Cultivated	Artemisia	Prodr. 6: 120 (1838)	Kress et al. 2003	Dawna-pan		Angiosperm
1704	Asteraceae	Artemisia parviflora	Buch.-Ham. ex Roxb.	Mandalay, Mon, Shan	Artemisia		Kress et al. 2003	Ngan-say, Thit-nan-gaing	FALSE	Angiosperm
1705	Asteraceae	Artemisia persica	Boiss.	Shan	Artemisia	Diagn. Pl. Orient. 6: 91 (1846)	Kress et al. 2003	Let-ka-du	FALSE	Angiosperm
1706	Asteraceae	Artemisia roxburghiana	Besser	Shan	Artemisia		Aung & Xu 2023 (GBIF) & WCVP		FALSE	Angiosperm
1707	Asteraceae	Artemisia scoparia	Waldst. & Kit.	Shan	Artemisia	66 1801	Kress et al. 2003		FALSE	Angiosperm
1708	Asteraceae	Artemisia thellungiana	Pamp.	Myanmar	Artemisia	Nuovo Giorn. Bot. Ital. , ser. 2, 33: 457 (1926)	Capt. Francis (Frank) Kingdon-Ward 13147 (BM)		FALSE	Angiosperm
1709	Asteraceae	Artemisia vulgaris	L.	Kachin, Mandalay, Mon, Shan	Artemisia	Sp. Pl., ed. 4 , 3: 1846 (1803)	Kress et al. 2003	Fleabane, Indian wormwood, Me-di-dok, Thit-nan-gaing	FALSE	Angiosperm
1710	Asteraceae	Artemisia yunnanensis	Jeffrey	Kachin, N'Maikha-Salwin Divide, Chimi-li, W flank	Artemisia	Notes Roy. Bot. Gard. Edinburgh 5: 187 (1912)	F. Kingdon-Ward 6032 (NY!)		FALSE	Angiosperm
1711	Asteraceae	Aster ageratoides	Turcz.	Myanmar	Aster	Bull. Soc. Imp. Naturalistes Moscou 7: 154 (1837)	WCVP		FALSE	Angiosperm
1712	Asteraceae	Aster albescens	(DC.) Wall. ex Hand.-Mazz.	Kachin, Chin	Aster	Acta Horti Gothob. 12: 205 (1938)	Kress et al. 2003		FALSE	Angiosperm
1713	Asteraceae	Aster altaicus	Willd.	Shan，Mandalay	Aster	Index Seminum [St.Petersburg (Petropolitanus)] 8: 52. 1841 [25 Jan 1842]	Aung & Xu 2023 (GBIF)		FALSE	Angiosperm
1714	Asteraceae	Aster amellus	L.	Cultivated	Aster	Notes Roy. Bot. Gard. Edinburgh 26: 87 (1964)	Kress et al. 2003	Aster, Maymyo-pan, Maymyo-pan-yaing		Angiosperm
1715	Asteraceae	Aster brachytrichus	Franch.	Myanmar	Aster	J. Bot. (Morot) 10: 372 (1896)	WCVP		FALSE	Angiosperm
1716	Asteraceae	Aster flaccidus	Bunge	Kachin	Aster	Mém. Acad. Imp. Sci. St.-Pétersbourg Divers Savans ii. (1835) 599.	F.Kingdon Ward ( K)		FALSE	Angiosperm
1717	Asteraceae	Aster fuscescens	Bureau & Franch.	Kachin	Aster	J. Bot. (Morot) v. (1891) 49.	G. Forrest 27238 (NY!) (NY2650464)		FALSE	Angiosperm
1718	Asteraceae	Aster helenae	Merr.	Kachin	Aster	Brittonia iv. 185 (1941).	Kress et al. 2003		TRUE	Angiosperm
1719	Asteraceae	Aster himalaicus	C.B.Clarke	Kachin, Seinghku Valley	Aster	Compos. Ind. : 43 (1876)	F.Kingdon Ward (GMBA) (GMBA-HUP-93144)		FALSE	Angiosperm
1720	Asteraceae	Aster indamellus	Grierson	Kachin，Shan，Mandalay	Aster	Notes Roy. Bot. Gard. Edinburgh 26: 87 (1964)	Aung & Xu 2023 (GBIF)		FALSE	Angiosperm
1721	Asteraceae	Aster indicus	L.	Kachin	Aster	Numer. List : n.° 2971 (1831)	Kress et al. 2003		FALSE	Angiosperm
1722	Asteraceae	Aster latibracteatus	Franch.	Kachin	Aster	J. Bot. (Morot) 10: 371 (1896)	R.Farrer (Coll. E) (GMBA-HUP-93403), G.Forrest (Coll. E) (GMBA-HUP-93402)		FALSE	Angiosperm
1723	Asteraceae	Aster molliusculus	(Wall. ex Lindl.) C.B.Cl.	Kachin，Mandalay	Aster	Compos. Ind. : 45 (1876)	Aung & Xu 2023 (GBIF)		FALSE	Angiosperm
1724	Asteraceae	Aster pycnophyllus	Franch. ex W.W.Sm.	Kachin	Aster	Notes Roy. Bot. Gard. Edinburgh 7: 199, nomen seminudum. 1912 ; W. W. Smith in Notes Bot. Gard. Edin. 7: 332 (1915), descr.	F.Kingdon Ward (Coll. E, K, BM) (GMBA-HUP-93039)		FALSE	Angiosperm
1725	Asteraceae	Aster salwinensis	Onno	Kachin	Aster	Biblioth. Bot. cvi. 74 (1932)	F. Kingdon-Ward 9828, 9700 (NY!) (NY2650466) (NY2650467)		FALSE	Angiosperm
1726	Asteraceae	Aster souliei	Franch.	Kachin	Aster	J. Bot. (Morot) 10: 372 (1896)	F.Kingdon Ward (Coll. BM, E,K) (GMBA-HUP-93422/23)		FALSE	Angiosperm
1727	Asteraceae	Aster trinervius	Roxb. ex D.Don	Kachin	Aster	Sp. Pl. : 873 (1753)	F.Kingdon Ward (Coll. BM, K) (GMBA-HUP-92938)		FALSE	Angiosperm
1728	Asteraceae	Aster verticillatus	(Reinw.) Brouillet, Semple & Y.L.Chen	Myanmar	Aster	Fl. China 20-21: 608 (2011)	WCVP		FALSE	Angiosperm
1729	Asteraceae	Aster vestitus	Franch.	Shan State, Taunggyi	Aster	J. Bot. (Morot) 10: 378 (1896)	McKee (Coll. K) (GMBA-HUP-92848)		FALSE	Angiosperm
1730	Asteraceae	Aster wattii	C.B.Clarke	Chin	Aster	Bull. Torrey Bot. Club 29: 645. 1902	Kress et al. 2003		FALSE	Angiosperm
1731	Asteraceae	Athroisma laciniatum	DC.	Mon	Athroisma	Prodr. [A. P. de Candolle] 5: 369. 1836 [early Oct 1836]	Wallich, N (G) (G-DC-302220/1)		FALSE	Angiosperm
1732	Asteraceae	Baccharoides anthelmintica	(L.) Moench	Kachin, Sagaing, Mandalay, Shan	Baccharoides	Methodus : 578 (1794)	Phoe La Pyae 5 (NY!) (NY02655869), Malaise 476 (S) (S15-36300), Than Than Aye & Khin Myo Htwe 021207 (MBK!) (TI!), Khin Myo Htwe 028016 (MBK!) (TI!), Wallich, N. 2920 (K!)		FALSE	Angiosperm
1733	Asteraceae	Bellis perennis	L.	Cultivated	Bellis	Sp. Pl. : 886 (1753)	Kress et al. 2003	Daisy, Mya-ta-pwint		Angiosperm
1734	Asteraceae	Bidens alba	DC.	Bago, Kayin, Magway, Mandalay, Mon, Sagaing, Shan, Yangon	Bidens	Prodr. 5: 605 (1836)	Kress et al. 2003		FALSE	Angiosperm
1735	Asteraceae	Bidens bipinnata	L.	Tanintharyi，Shan	Bidens	Sp. Pl. : 832 (1753)	Aung & Xu 2023 (GBIF)		FALSE	Angiosperm
1736	Asteraceae	Bidens biternata	(Lour.) Merr. & Sherff	Mon, Mawlamyine; Kachin	Bidens	Bot. Gaz. 88: 293 (1929)	C. E. O. Kuntze 62478 (NY!) (NY2650470)		FALSE	Angiosperm
1737	Asteraceae	Bidens parviflora	Willd.	Chin	Bidens	Enum. Pl. 2: 840 (1809)	Aung & Xu 2023 (GBIF)		FALSE	Angiosperm
1738	Asteraceae	Bidens pilosa	L.	Introduced	Bidens	Sp. Pl. : 832 (1753)	C. E. O. Kuntze 6248 (NY!) (NY162609), F. Kingdon-Ward 18065 (NY!) (NY2650471), N. Tanaka et al. 023292 (MBK!) (TI!), Khin Myo Htwe 024119 024120 (MBK!) (TI!), Than Than Aye & Khin Myo Htwe 020705 (MBK!) (TI!), N. Tanaka et al. 023292 (MBK!) (TI!)	Spanish needle, Ta-sae-ut	FALSE	Angiosperm
1739	Asteraceae	Bidens tripartita	L.	Sagaing	Bidens	Sp. Pl. : 831 (1753)	Aung & Xu 2023 (GBIF)		FALSE	Angiosperm
1740	Asteraceae	Blainvillea acmella	(L.) Philipson	Mandalay, Sagaing, Tanintharyi, Shan	Blainvillea	Blumea 6(2): 350. 1950 [3 Apr 1950]	N. Tanaka et al. 020431 (MBK!) (TI!), Shiro Kobayashi & Motohiro Hamaguchi 031631 (MBK!) (TI!)		FALSE	Angiosperm
1741	Asteraceae	Blainvillea dichotoma	(Murray) Stewart	Irrawaddy river	Blainvillea	149 1911	Wallich, N 3204 (K!) (K001118792)		FALSE	Angiosperm
1742	Asteraceae	Blumea aromatica	DC.	Chin, Tanintharyi, Mandalay, Sagaing	Blumea	Prodr. 5: 446 (1836)	Kazumi Fujikawa & Atsushi Nomachi 035833 (MBK!) (TI!), J. Murata et al. 022908 (MBK!) (TI!), N. Kuroiwa et al. 028979 (MBK!) (TI!), J. Murata et al. 032395 (MBK!) (TI!)	Ya-nat	FALSE	Angiosperm
1743	Asteraceae	Blumea axillaris	DC.	Mandalay，Shan，Bago	Blumea	Prodr. 5: 434 (1836)	Aung & Xu 2023 (GBIF) & WCVP		FALSE	Angiosperm
1744	Asteraceae	Blumea balsamifera	(L.) DC.	Mandalay, Shan, Chin, Mon	Blumea	Prodr. 5: 447 (1836)	Ling Shing Maung & Cho Cho Win 025713 (MBK!) (TI!)	Phon-ma-thein, Shan camphor	FALSE	Angiosperm
1745	Asteraceae	Blumea barbata	DC.	Shan，Mandalay	Blumea	Contr. Bot. India : 14 (1834)	Aung & Xu 2023 (GBIF)		FALSE	Angiosperm
1746	Asteraceae	Blumea belangeriana	DC.	Shan	Blumea	Prodr. 5: 444 (1836)	Aung & Xu 2023 (GBIF)		FALSE	Angiosperm
1747	Asteraceae	Blumea bifoliata	DC.	Mandalay	Blumea	Contr. Bot. India : 14 (1834)	Than Than Aye & Khin Myo Htwe 021268 (MBK!) (TI!)		FALSE	Angiosperm
1748	Asteraceae	Blumea densiflora	DC.	Chin	Blumea	Prodr. 5: 446 (1836)	Kazumi Fujikawa & Atsushi Nomachi 035843 (MBK!) (TI!)	Ngar camphor, Phon-mathein	FALSE	Angiosperm
1749	Asteraceae	Blumea diffusa	R.Br. ex Benth.	Reported from Myanmar	Blumea	Contr. Bot. India : 14 (1834)	Kress et al. 2003		FALSE	Angiosperm
1750	Asteraceae	Blumea eriantha	DC.	Shan	Blumea	Contr. Bot. India : 15 (1834)	Aung & Xu 2023 (GBIF)		FALSE	Angiosperm
1751	Asteraceae	Blumea fistulosa	Kurz	Bago, Magway, Tanintharyi, Mandalay, Shan, Chin, Sagaing	Blumea	J. Asiat. Soc. Bengal, Pt. 2, Nat. Hist. 46(2): 187 (1877)	N. Tanaka, T. Sugawawa, A. Naiki & Y. Ito 080717 (MBK!) (TI!), H. Nagamasu et al. 035484 (MBK!) (TI!), Stephan Gale & Khin Myo Htwe 035002 (MBK!) (TI!), N. Tanaka et al. 021895 (MBK!) (TI!), Than Than Aye & Khin Myo Htwe 021311 (MBK!) (TI!), Nobuyuki Tanaka 030039 (MBK!) (TI!), Khin Myo Htwe 032703 (MBK!) (TI!), N. Tanaka et al. 021724 021766 (MBK!) (TI!)		FALSE	Angiosperm
1752	Asteraceae	Blumea flava	DC.	Shan, Bago, Chin, Tanintharyi, Chin, Sagaing	Blumea	J. Arnold Arbor. 19: 70 (1938)	N. Tanaka, T. Sugawawa, A. Naiki & Y. Ito 080293 080692 080709 (MBK!) (TI!), J. Murata et al. 025586 025030 (MBK!) (TI!), Nobuyuki Tanaka 030036 (MBK!) (TI!), J. Murata et al. 032060 (MBK!) (TI!), Shiro Kobayashi & Motohiro Hamaguchi 031655 (MBK!) (TI!)		FALSE	Angiosperm
1753	Asteraceae	Blumea hamiltonii	DC.	Sagaing	Blumea	Prodr. 5: 439 (1836)	Aung & Xu 2023 (GBIF) & WCVP		FALSE	Angiosperm
1754	Asteraceae	Blumea hieracifolia	Hayata	Kachin, Mandalay, Mon, Sagaing	Blumea	Icones plantarum formosanarum nec non et contributiones ad floram formosanam. 8: 52 1919	Shiro Kobayashi & Motohiro Hamaguchi 031657 (MBK!) (TI!)		FALSE	Angiosperm
1755	Asteraceae	Blumea hieraciifolia	DC.	Myanmar	Blumea	Contr. Bot. India : 15 (1834)	WCVP		FALSE	Angiosperm
1756	Asteraceae	Blumea hirsuta	(Less.) M.R.Almeida	Chin, Tanintharyi	Blumea	Fl. Brit. India 3: 267 (1881)	Ling Shing Maung & Cho Cho Win 025714 (MBK!) (TI!)		FALSE	Angiosperm
1757	Asteraceae	Blumea htamanthii	Y.L.Peng, C.X.Yang & Y.Luo	Sagaing, Htamanthi Wildlife Sanctuary.	Blumea	PhytoKeys 138: 226. 2020	Y.L. Peng, C.X. Yang & Y. Luo SE02614, 02645, 02694, 02730, 02731, 02736, 02769, 02770, 02777, 02806, 02861 (Holo; CDBI!, Iso; HITBC!, RAF!)		TRUE	Angiosperm
1758	Asteraceae	Blumea intermedia	J.Kost.	Mandalay	Blumea	Blumea iv. 486 (1941).	Aung & Xu 2023 (GBIF)		FALSE	Angiosperm
1759	Asteraceae	Blumea lacera	(Burm.f.) DC.	Rakhine, Mandalay	Blumea	Contr. Bot. India : 14 (1834)	Kress et al. 2003		FALSE	Angiosperm
1760	Asteraceae	Blumea lanceolaria	Druce	Shan，Mandalay	Blumea	Rep. Bot. Soc. Exch. Club Brit. Isles 4(Suppl. 2): 609 (1917)	Aung & Xu 2023 (GBIF) & WCVP		FALSE	Angiosperm
1761	Asteraceae	Blumea lanceolata	Warb.	Mon	Blumea	Bot. Jahrb. Syst. 13(3-4): 446 (1891)	Kress et al. 2003		FALSE	Angiosperm
1762	Asteraceae	Blumea macrostachya	DC.	Myanmar	Blumea	Prodr. 5: 442 (1836)	WCVP		FALSE	Angiosperm
1763	Asteraceae	Blumea napifolia	DC.	Bago, Magway, Mandalay, Yangon, Tanintharyi	Blumea	Prodr. 5: 440 (1836)	N. Tanaka et al. 021841 021956 021892 (MBK!) (TI!)		FALSE	Angiosperm
1764	Asteraceae	Blumea obliqua	(L.) Druce	Shan，Mandalay	Blumea	Rep. Bot. Soc. Exch. Club Brit. Isles 4(Suppl. 2): 609 (1917)	Aung & Xu 2023 (GBIF) & WCVP		FALSE	Angiosperm
1765	Asteraceae	Blumea oblongifolia	Kitam.	Myanmar	Blumea	Acta Phytotax. Geobot. 2: 37 (1933)	WCVP		FALSE	Angiosperm
1766	Asteraceae	Blumea oxyodonta	DC.	Bago, Mandalay, Mon	Blumea	Contr. Bot. India : 15 (1834)	Kress et al. 2003		FALSE	Angiosperm
1767	Asteraceae	Blumea repanda	(Roxb.) Hand.-Mazz.	Bago, Kachin, Mon, Tanintharyi	Blumea	Symb. Sin. 7: 1378 (1936)	Kress et al. 2003		FALSE	Angiosperm
1768	Asteraceae	Blumea riparia	DC.	Kachin, Shan	Blumea	Prodr. 5: 444 (1836)	Kress et al. 2003		FALSE	Angiosperm
1769	Asteraceae	Blumea saxatilis	Zoll. & Moritzi	Sagaing，Mandalay，Shan	Blumea	Natuur- Geneesk. Arch. Ned.-Indië 2: 243 (1845)	Aung & Xu 2023 (GBIF)		FALSE	Angiosperm
1770	Asteraceae	Blumea sessiliflora	Decne.	Tanintharyi，Chin，Mandalay，Magway，Bago，Mon	Blumea	Nouv. Ann. Mus. Hist. Nat. 3: 410 (1834)	Aung & Xu 2023 (GBIF) & WCVP		FALSE	Angiosperm
1771	Asteraceae	Blumea sinuata	(Lour.) Merr.	Chin	Blumea	Trans. Amer. Philos. Soc. , ser. 2, 24(2): 388 (1935)	H. Nagamasu et al. 035450 035495 035522 (MBK!) (TI!)		FALSE	Angiosperm
1772	Asteraceae	Blumea sylvatica	(Blume) DC.	Shan	Blumea	Prodr. 5: 447 (1836)	Aung & Xu 2023 (GBIF)		FALSE	Angiosperm
1773	Asteraceae	Blumea tenella	DC.	Mandalay，Shan	Blumea	Wight Contrib. Bot. India (Dec 1834) 411 medio 1834	Aung & Xu 2023 (GBIF)		FALSE	Angiosperm
1774	Asteraceae	Blumea virens	DC.	Mandalay	Blumea	Contr. Bot. India : 14 (1834)	Stephan Gale & Khin Myo Htwe 035017 (MBK!) (TI!)		FALSE	Angiosperm
1775	Asteraceae	Blumea viscosa	(Mill.) V.M.Badillo	Myanmar	Blumea	Revista Fac. Agron. (Maracay) 7: 9 (1974)	s.coll. 3164 (K)		FALSE	Angiosperm
1776	Asteraceae	Blumeopsis flava	Gagnep.	Taunggyi, Shan	Blumeopsis	Bull. Mus. Natl. Hist. Nat. 36: 76 (1920)	MacKee, H.S. 5921 (K)	Kadu-kywet-na	FALSE	Angiosperm
1777	Asteraceae	Brachyscome iberidifolia	Benth.	Cultivated	Brachyscome	Enum. Pl. : 59 (1837)	Kress et al. 2003	Khin-po-mai, Swan River daisy		Angiosperm
1778	Asteraceae	Caesulia axillaris	Roxb.	Reported from Myanmar	Caesulia	Pl. Coromandel 1(4): 64, t. 93 (1798)	Kress et al. 2003		FALSE	Angiosperm
1779	Asteraceae	Calendula officinalis	L.	Cultivated	Calendula	Sp. Pl. : 921 (1753)	Kress et al. 2003	Calendula, Pot marigold, Shwe-ta-sok		Angiosperm
1780	Asteraceae	Callistephus chinensis	(L.) Benth.	Introduced	Callistephus		Kress et al. 2003	Aster, Maymyo-pan	FALSE	Angiosperm
1781	Asteraceae	Caputia tomentosa	(Haw.) B.Nord. & Pelser	Introduced	Caputia	Compositae Newslett. 50: 65 (2012)	Kress et al. 2003		FALSE	Angiosperm
1782	Asteraceae	Carduus nutans	L.	Mandalay	Carduus	Willdenowia 33(1): 52 (2003) (2003)	Aung & Xu 2023 (GBIF)		FALSE	Angiosperm
1783	Asteraceae	Carduus pycnocephalus	L.	Kachin，Mandalay	Carduus	Sp. Pl. ed. 2 2: 1151 (1763)	Aung & Xu 2023 (GBIF)		FALSE	Angiosperm
1784	Asteraceae	Carpesium abrotanoides	L.	Introduced	Carpesium	Sp. Pl. : 860 (1753)	WCVP		FALSE	Angiosperm
1785	Asteraceae	Carpesium cernuum	L.	Mandalay	Carpesium	Sp. Pl. : 859 (1753)	Kress et al. 2003		FALSE	Angiosperm
1786	Asteraceae	Carpesium minus	Hemsl.	Myanmar	Carpesium	J. Linn. Soc., Bot. 23: 431, t. 13 (1888)	Capt. Francis (Frank) Kingdon-Ward 9135 (BM)		FALSE	Angiosperm
1787	Asteraceae	Carpesium nepalense	Less.	Chin	Carpesium	Linnaea 6: 234 (1831)	Aung & Xu 2023 (GBIF) & WCVP		FALSE	Angiosperm
1788	Asteraceae	Carpesium trachelifolium	Less.	Kachin	Carpesium	Linnaea 6: 233 (1831)	Kress et al. 2003		FALSE	Angiosperm
1789	Asteraceae	Carthamus oxyacantha	M.Bieb.	Magway	Carthamus	Fl. Taur.-Caucas. 2: 283. 1808	Aung & Xu 2023 (GBIF)		FALSE	Angiosperm
1790	Asteraceae	Carthamus tinctorius	L.	Introduced	Carthamus	Sp. Pl. : 830 (1753)	Kress et al. 2003	Safflower, Tsu-ban	FALSE	Angiosperm
1791	Asteraceae	Centaurea depressa	M.Bieb.	Sagaing，Mandalay，Shan	Centaurea	Fl. Taur.-Caucas. 2: 346 (1808)	Aung & Xu 2023 (GBIF)		FALSE	Angiosperm
1792	Asteraceae	Centipeda elatinoides	(Less.) O.Hoffm.	Tanintharyi，Chin，Shan	Centipeda	Die Nat?rlichen Pflanzenfamilien 4(5) 1892	Aung & Xu 2023 (GBIF)		FALSE	Angiosperm
1793	Asteraceae	Centipeda minima	(L.) A.Braun & Asch.	Tanintharyi	Centipeda	Index Seminum (B, Berolinensis) 1867(App. 1): 6 (1867)	Wallich, N. 3239 (K!), Wight, R. 1464 (K!)	Chay-sat, Sat-cahy, Sneezewort	FALSE	Angiosperm
1794	Asteraceae	Centratherum burmanicum	Gamble	Reported from Myanmar	Centratherum	Bull. Misc. Inform. Kew 1915: 90 (1915)	Kress et al. 2003		FALSE	Angiosperm
1795	Asteraceae	Centratherum punctatum	Cass.	Tanintharyi	Centratherum	Dict. Sci. Nat., ed. 2. 7: 384 (1817)	N. Tanaka et al. MY 3020 (RAF!) (TNS!)		FALSE	Angiosperm
1796	Asteraceae	Chromolaena odorata	(L.) R.M.King & H.Rob.	Introduced	Chromolaena	Phytologia 20(3): 204. 1970	N. Tanaka, S. Tagane, T. Iwashina & Mu Mu Aung MY 41 (RAF!) (TNS!), H. Nagamasu et al. 035465 (MBK!) (TI!), Khin Myo Htwe 032867 (MBK!) (TI!), Nobuyuki Tanaka 030083 (MBK!) (TI!), Than Than Aye & Khin Myo Htwe 021161 (MBK!) (TI!), Shiro Kobayashi & Motohiro Hamaguchi 031405 (MBK!) (TI!)	Bezat, Bizat, Bizat, Jamani-chon, Jamani-chon	FALSE	Angiosperm
1797	Asteraceae	Chrysanthemum indicum	L.	Keng Tung, Shan	Chrysanthemum	Fl. Jap. : 320 (1784)	Wallich, N. 3227 (K!)		FALSE	Angiosperm
1798	Asteraceae	Chrysanthemum morifolium	Ramat.	Mandalay	Chrysanthemum	J. Hist. Nat. 2: 240. 1792	Aung & Xu 2023 (GBIF)		FALSE	Angiosperm
1799	Asteraceae	Cichorium endivia	L.	Cultivated	Cichorium	Sp. Pl. : 813 (1753)	Kress et al. 2003	Endive		Angiosperm
1800	Asteraceae	Cichorium intybus	L.	Cultivated	Cichorium	Sp. Pl. : 813 (1753)	Kress et al. 2003	Chicory, Chi-ko-ri		Angiosperm
1801	Asteraceae	Cirsium arvense	(L.) Scop.	Mandalay	Cirsium	Fl. Carniol. , ed. 2, 2: 126 (1772)	Aung & Xu 2023 (GBIF)		FALSE	Angiosperm
1802	Asteraceae	Cirsium chinense	Gardner & Champ.	Mandalay	Cirsium	Linnaea 19: 335 (1846)	Kress et al. 2003		FALSE	Angiosperm
1803	Asteraceae	Cirsium eriophoroides	Petr.	Kachin	Cirsium	Biblioth. Bot. 78: 9 (1912)	Kress et al. 2003		FALSE	Angiosperm
1804	Asteraceae	Cirsium falconeri	Petr.	Chin	Cirsium	Biblioth. Bot. 78: 9 (1912)	N. Tanaka et al. 030568 023500 (MBK!) (TI!)		FALSE	Angiosperm
1805	Asteraceae	Cirsium interpositum	Petr.	Senghku Valley, Kachin	Cirsium	Repert. Spec. Nov. Regni Veg. 43: 283 (1938)	F.Kingdon Ward (Coll. K) (Gbif)		FALSE	Angiosperm
1806	Asteraceae	Cirsium lineare	Sch.Bip.	Mandalay	Cirsium	Linnaea 19: 335 (1846)	Aung & Xu 2023 (GBIF)		FALSE	Angiosperm
1807	Asteraceae	Cirsium shansiense	Petr.	Myanmar	Cirsium	Mitth. Thüring. Bot. Vereins : n.° f., l. 176 (1943)	WCVP		FALSE	Angiosperm
1808	Asteraceae	Cirsium verutum	Spreng.	Chin，Shan，Yangon，Kachin	Cirsium	Syst. Veg. 3: 370 (1826)	Aung & Xu 2023 (GBIF)		FALSE	Angiosperm
1809	Asteraceae	Cissampelopsis corifolia	C.Jeffrey & Y.L.Chen	Chin, Kachin	Cissampelopsis	Kew Bull. 39(2): 342 (1984)	H. Nagamasu et al. 035328 (MBK!) (TI!), J. Murata et al. 022480 022935 (MBK!) (TI!)		FALSE	Angiosperm
1810	Asteraceae	Cissampelopsis glandulosa	C.Jeffrey & Y.L.Chen	Distr. Myitkyina; 1 mile from Bawahkow, Kachin	Cissampelopsis	Kew Bull. 39(2): 345 (1984)	Pa, N.M. 17491 (K)		FALSE	Angiosperm
1811	Asteraceae	Cissampelopsis quinquesquamata	C.Ren	Chin State, Nat Ma Taung National park	Cissampelopsis	Nordic J. Bot. 36(10)-e01977: 2. 2018	P. Srisanga et al., 097336 (E!) (US)		TRUE	Angiosperm
1812	Asteraceae	Cissampelopsis volubilis	Miq.	Kachin	Cissampelopsis	Fl. Ned. Ind. 2: C102 (1856)	Kress et al. 2003		FALSE	Angiosperm
1813	Asteraceae	Cissampelopsis walkeri	(Arn.) C.Jeffrey & Y.L.Chen	Kachin	Cissampelopsis	Kew Bull. 39(2): 341 (1984)	F. Kingdon-Ward 160 (NY!) (NY02650555)		FALSE	Angiosperm
1814	Asteraceae	Conyza burmeana	Miq.	Reported from Myanmar	Conyza	Fl. Ned. Ind. ii. 44.	Kress et al. 2003		FALSE	Angiosperm
1815	Asteraceae	Conyza semipinnatifida	Wall. ex DC.	Bago, Mandalay, Mon	Conyza	Numer. List [Wallich] n. 3058. 1831	Wallich, N. 3058 (K!)	Byaing-wah-pin-zauk	FALSE	Angiosperm
1816	Asteraceae	Conyza spinellosa	Miq.	Reported from Myanmar	Conyza	Fl. Ned. Ind. ii. 45.	Kress et al. 2003		FALSE	Angiosperm
1817	Asteraceae	Coreopsis grandiflora	Hogg ex Sweet	Introduced	Coreopsis	Fl. South. U.S. 235. 1860 [14 Aug 1860]	WCVP		FALSE	Angiosperm
1818	Asteraceae	Coreopsis maritima	Hook.f.	Cultivated	Coreopsis	Bot. Mag. 102: t. 6241 (1876)	Kress et al. 2003	Sea dahlia		Angiosperm
1819	Asteraceae	Coreopsis tinctoria	Nutt.	Cultivated	Coreopsis	J. Acad. Nat. Sci. Philadelphia ii. (1821) 114.	Kress et al. 2003	Golden coreopsis, Sein-chai-pan		Angiosperm
1820	Asteraceae	Cosmos bipinnatus	Cav.	Cultivated	Cosmos	Icones et Descriptiones Plantarum 1 1791	Shiro Kobayashi & Motohiro Hamaguchi 031711 (MBK!) (TI!), Nobuyuki Tanaka 030105 (TI!)	Cosmos, Mawlamyaing-pan, Shwe-din-ga-pan	FALSE	Angiosperm
1821	Asteraceae	Cosmos caudatus	Kunth	Introduced	Cosmos	Nova Genera et Species Plantarum 4 1820	Kress et al. 2003		FALSE	Angiosperm
1822	Asteraceae	Cosmos sulphureus	Cav.	Cultivated	Cosmos	Icon. 1: 56 (1791)	Kress et al. 2003	Paw-me-tar, Sein-chai-kadipa		Angiosperm
1823	Asteraceae	Cotula anthemoides	L.	Myanmar	Cotula	Encycl. , Suppl. 2: 825 (1812)	WCVP		FALSE	Angiosperm
1824	Asteraceae	Cotula hemisphaerica	(Roxb.) Wall. ex Benth. & Hook.f.	Sagaing	Cotula	Gen. Pl. [Bentham & Hooker f.] 2(1): 429. 1873 [7-9 Apr 1873]	Kress et al. 2003		FALSE	Angiosperm
1825	Asteraceae	Cousinia prolifera	Jaub. & Spach	Reported from Myanmar	Cousinia	Ill. Pl. Orient. 2(14-16): 74, t. 157 (1845)	Kress et al. 2003		FALSE	Angiosperm
1826	Asteraceae	Crassocephalum crepidioides	S.Moore	Introduced	Crassocephalum	J. Bot. 50: 211 (1912)	N. Tanaka et al. MY 2719 (RAF!) (TNS!), N. Tanaka et al. 02561 (RAF!) (TNS!), J. Murata et al. 025427 (MBK!) (TI!), Than Than Aye & Khin Myo Htwe 021302 020709 (MBK!) (TI!), J. Murata et al. 031920 (MBK!) (TI!)		FALSE	Angiosperm
1827	Asteraceae	Crassocephalum rubens	(Jacq.) S.Moore	Introduced	Crassocephalum	J. Bot. 50: 212 (1912)	lvkookai 20073877 (Human observation)		FALSE	Angiosperm
1828	Asteraceae	Crassocephalum vitellinum	Guinea	Mandalay, Magway	Crassocephalum	J. Bot. 50: 212 (1912)	Aung & Xu 2023 (GBIF)		FALSE	Angiosperm
1829	Asteraceae	Cremanthodium atrocapitatum	R.D.Good	Kachin	Cremanthodium	J. Linn. Soc., Bot. xlviii. 282 (1929)	Kress et al. 2003		FALSE	Angiosperm
1830	Asteraceae	Cremanthodium campanulatum	(Franch.) Diels	Chin, Kachin, Sagaing	Cremanthodium	Notes Roy. Bot. Gard. Edinburgh 5 190 1912	Forrest 25019 26819 27253 (S) (S18-42481)		FALSE	Angiosperm
1831	Asteraceae	Cremanthodium citriflorum	R.D.Good	Kachin	Cremanthodium	J. Linn. Soc., Bot. xlviii. 277 (1929)	Kress et al. 2003		FALSE	Angiosperm
1832	Asteraceae	Cremanthodium delavayi	Diels ex H.LÃ©v.	N'Maikha-Salwin Divide, Kachin	Cremanthodium	Cat. Pl. Yun-Nan : 43 (1916)	G. Forrest 26983, 26970 (NY!) (NY2650488) (NY2650490)		FALSE	Angiosperm
1833	Asteraceae	Cremanthodium farreri	W.W.Sm.	Kachin, Sagaing	Cremanthodium	Notes Roy. Bot. Gard. Edinburgh 12: 202 (1920)	G. Forrest 24883 (NY!) (NY2650489)		FALSE	Angiosperm
1834	Asteraceae	Cremanthodium forrestii	Jeffrey	Myanmar	Cremanthodium	Notes Roy. Bot. Gard. Edinburgh 5: 191 (1912)	WCVP		FALSE	Angiosperm
1835	Asteraceae	Cremanthodium magnificum	W.Q.Fei & L.Wang	Kachin: Moku-ji Pass	Cremanthodium	Phytotaxa 409(1): 12. 2019	R. Farrer 1818 (E!)		TRUE	Angiosperm
1836	Asteraceae	Cremanthodium palmatum	Benth.	Myanmar	Cremanthodium	Hooker's Icon. Pl. 12: t. 1142 (1873)	WCVP		FALSE	Angiosperm
1837	Asteraceae	Cremanthodium pinnatifidum	Benth.	Sources of the Irrawaddy, Adung Valley, Kachin	Cremanthodium	Hooker's Icon. Pl. 12: t. 1142 (1873)	Kingdon-Ward, Francis 9874 (E!) (E00512512)		FALSE	Angiosperm
1838	Asteraceae	Cremanthodium pinnatisectum	(Ludlow) Y.L.Chen & S.W.Liu	Myanmar	Cremanthodium	Acta Biol. Plateau Sin. 3: 65 (1984) (1984)	WCVP		FALSE	Angiosperm
1839	Asteraceae	Cremanthodium pulchrum	R.D.Good	W. flank of the Chimi-li, N'maikha Salwin divide, Kachin	Cremanthodium	J. Linn. Soc., Bot. xlviii. 274 (1929)	G. Forrest 26940 (NY!) (NY2650493), 27252 (NY!) (NY2650492), Forrest, George 27252 (K!)		FALSE	Angiosperm
1840	Asteraceae	Cremanthodium rhodocephalum	Diels	ridge of the Naung-chaung Nwai divide, Kachin	Cremanthodium	Notes Roy. Bot. Gard. Edinburgh 5: 190 (1912)	Kingdon-Ward, F 1783 (E!) (E00413151)		FALSE	Angiosperm
1841	Asteraceae	Cremanthodium smithianum	Hand.-Mazz.	[Chawchi Pass], Kachin	Cremanthodium	Anz. Akad. Wiss. Wien, Math.-Naturwiss. Kl. 62: 14 (-15) (1925)	Farrer, Reginald John 1876 (E!) (E00413153)		FALSE	Angiosperm
1842	Asteraceae	Crepis chloroclada	Collett & Hemsl.	Shan, Chin	Crepis	J. Linn. Soc., Bot. 28: 78 (1890)	Collett, H. 659 (K!)		FALSE	Angiosperm
1843	Asteraceae	Crepis multicaulis	Ledeb.	Shan	Crepis	Icon. Pl. 1: 9 (1829)	Aung & Xu 2023 (GBIF)		FALSE	Angiosperm
1844	Asteraceae	Crepis rigescens	Diels	Myanmar	Crepis	Notes Roy. Bot. Gard. Edinburgh 5: 202 (1912)	WCVP		FALSE	Angiosperm
1845	Asteraceae	Crepis subscaposa	Collett & Hemsl.	Mandalay	Crepis	J. Linn. Soc., Bot. xxviii. (1890) 78.	Kress et al. 2003		FALSE	Angiosperm
1846	Asteraceae	Cyanthillium cinereum	(L.) H.Rob.	Mandalay, Chin, Ayeyarwaddy	Cyanthillium	Proc. Biol. Soc. Washington 103: 252 (1990)	N. Tanaka, T. Sugawara & Y. Hayami 040494 (MBK!) (TI!), O.E. White 31 (NY!) (NY2650562)	Kadu-pyan	FALSE	Angiosperm
1847	Asteraceae	Cyanthillium hookerianum	(Arn.) H.Rob.	Yangon	Cyanthillium	Proc. Biol. Soc. Washington 112(1): 229 (1999)	Wallich, N (G) (G-DC-283593/1/2/3)		FALSE	Angiosperm
1848	Asteraceae	Cyanthillium patulum	(Aiton) H.Rob.	Bago, Yangon	Cyanthillium	Proc. Biol. Soc. Washington 103(1): 252 (1990)	Kress et al. 2003		FALSE	Angiosperm
1849	Asteraceae	Cyathocline birmanica	Gand.	Reported from Myanmar	Cyathocline	Revis. Gen. Pl. 1: 333 (1891)	Kress et al. 2003		FALSE	Angiosperm
1850	Asteraceae	Cyathocline purpurea	Kuntze	Chin, Magway, Sagaing, Mandalay	Cyathocline	Revis. Gen. Pl. 1: 333 (1891)	H. Nagamasu et al. 035565(MBK!) (TI!), Kazumi Fujikawa & Atsushi Nomachi 035864 (MBK!) (TI!), Nobuyuki Tanaka 030045 030135 (MBK!) (TI!), Shiro Kobayashi & Motohiro Hamaguchi 031741 (MBK!) (TI!), N. Tanaka et al. 021853 021865 (MBK!) (TI!), J. Murata et al. 022108 (MBK!) (TI!)		FALSE	Angiosperm
1851	Asteraceae	Cynara cardunculus	L.	Cultivated	Cynara	Sp. Pl. : 827 (1753)	Kress et al. 2003	Globe artichoke		Angiosperm
1852	Asteraceae	Dahlia imperialis	Roezl ex Ortgies	Cultivated	Dahlia	Gartenflora 12: 243 (1863)	Kress et al. 2003	Tree dahlia		Angiosperm
1853	Asteraceae	Dahlia pinnata	Cav.	Cultivated	Dahlia	Icon. 1: 57 (1791)	Kress et al. 2003	Dahlia, Mogok-pan		Angiosperm
1854	Asteraceae	Decaneuropsis andersonii	(C.B.Clarke) H.Rob. & Skvarla	Myanmar	Decaneuropsis	Proc. Biol. Soc. Washington 120(3): 364 (2007)	WCVP		FALSE	Angiosperm
1855	Asteraceae	Decaneuropsis blanda	(DC.) H.Rob. & Skvarla	buffer zone of Hkakaborazi National Park, Kachin; Chin; Mandalay; Bago; Mon; Tanintharyi	Decaneuropsis	Proc. Biol. Soc. Washington 120(3): 364 (2007)	Kate Armstrong 836 & 1785 (NY!) (NY02653101), P. Srisanga et al. 97734 (E00756597), K. Fujikawa & A. Nomachi 035701 (MBK!) (TI!), Wallich 3033 (K!)		FALSE	Angiosperm
1856	Asteraceae	Decaneuropsis garrettiana	(Craib) H.Rob. & Skvarla	Myanmar	Decaneuropsis	Proc. Biol. Soc. Washington 120(3): 365 (2007)	WCVP		FALSE	Angiosperm
1857	Asteraceae	Decaneuropsis obovata	(Gaudich.) H.Rob. & Skvarla	Myanmar	Decaneuropsis	Proc. Biol. Soc. Washington 120(3): 365 (2007)	WCVP		FALSE	Angiosperm
1858	Asteraceae	Decaneuropsis vagans	(DC.) H.Rob. & Skvarla	Shan	Decaneuropsis	Proc. Biol. Soc. Washington 120(3): 365 (2007)	Aung & Xu 2023 (GBIF)		FALSE	Angiosperm
1859	Asteraceae	Dichrocephala chrysanthemifolia	(Blume) DC.	Magway	Dichrocephala	Arch. Bot. (Paris) ii. 518; Prod. v. 372.	Kress et al. 2003		FALSE	Angiosperm
1860	Asteraceae	Dichrocephala integrifolia	(L.f.) Kuntze	Chin, Kachin, Shan, Sagaing	Dichrocephala	Revis. Gen. Pl. 1: 333 (1891)	N. Tanaka et al. 030820 (MBK!) (TI!)		FALSE	Angiosperm
1861	Asteraceae	Dicoma tomentosa	Cass.	Mandalay	Dicoma	Bull. Sci. Soc. Philom. Paris (1818) 12.	Kress et al. 2003		FALSE	Angiosperm
1862	Asteraceae	Dolomiaea edulis	(Franch.) C.Shih	Kachin	Dolomiaea	Acta Phytotax. Sin. 24(4): 294 (1986): (1986)	Kress et al. 2003		FALSE	Angiosperm
1863	Asteraceae	Dolomiaea salwinensis	(Hand.-Mazz.) C.Shih	Kachin, N'Maikha-Salwin Divide, W flank	Dolomiaea	Acta Phytotax. Sin. 24(4): 295 (1986): (1986)	G. Forrest 27441 (S) (S19-29567), Kingdon-Ward.s.n. (S) (S-PL-20485)		FALSE	Angiosperm
1864	Asteraceae	Dolomiaea taraxacifolia	(J.Anthony) Y.S.Chen & Raab-Straube	Kachin, western flank of the N'maikha Salween divide	Dolomiaea	Willdenowia 43(2): 288 (2013)	Forrest, George 27441 (E!) (E00275619)		TRUE	Angiosperm
1865	Asteraceae	Dubyaea atropurpurea	Stebbins	Chin, Kachin	Dubyaea	J. Bot. 75: 51 (1937)	Kress et al. 2003		FALSE	Angiosperm
1866	Asteraceae	Dubyaea forrestii	Mamgain & R.R.Rao	Flank of the N'Maikha-Salwin divide, Kachin	Dubyaea	Edinburgh J. Bot. 65(1): 1 (-4; fig. 1) (2008)	Forrest, George 29660 (BM) (E!)		TRUE	Angiosperm
1867	Asteraceae	Dubyaea hispida	DC.	Sengkhu Valley, Kachin	Dubyaea	Coll. Mém. ix. t. 19 (1838)	F.Kingdon Ward 9964 (BM!) (BM011033713)		FALSE	Angiosperm
1868	Asteraceae	Dubyaea tsarongensis	(W.W.Sm.) Stebbins	N'Maikha-Salvin divide, Kachin	Dubyaea	J. Bot. 75: 17 (1937)	G. Forrest 27254 (S) (S10-16433), Farrer, Reginald John 1180 (E!) (E00394870), G. Forrest 24936 (NY!) (NY2650500), G. Forrest 25021, 26947 (NY!) (NY2650502) (NY2650501)		FALSE	Angiosperm
1869	Asteraceae	Duhaldea cappa	(Buch.-Ham. ex D.Don) Pruski & Anderb.	Yangon, Kachin, Chin, Shan	Duhaldea	Prodr. 5: 469 (1836)	F. Kingdon-Ward 164 (NY!) (NY02650504), Srisanga et al. 97155 (E00756583), Kress et al. 97-5938 (E00095085)		FALSE	Angiosperm
1870	Asteraceae	Duhaldea cuspidata	(DC.) Anderb.	Taunggyi (Shan)	Duhaldea	Pl. Syst. Evol. 176(1-2): 104 (1991)	Collett, H. 37 (K!)		FALSE	Angiosperm
1871	Asteraceae	Duhaldea eupatorioides	(DC.) Anderb.	Myanmar	Duhaldea	Pl. Syst. Evol. 176(1-2): 104 (1991)	WCVP		FALSE	Angiosperm
1872	Asteraceae	Duhaldea nervosa	(Wall. ex DC.) Anderb.	Chin	Duhaldea	Pl. Syst. Evol. 176(1-2): 104 (1991)	Shing Maung 05 (MBK!) (TI!)		FALSE	Angiosperm
1873	Asteraceae	Duhaldea rubricaulis	(Wall. ex DC.) Anderb.	Kachin, Bhamo	Duhaldea	Gen. Pl. 2(1): 331 (1873)	J. McMillen 188 (US1864408)		FALSE	Angiosperm
1874	Asteraceae	Duhaldea wissmanniana	(Hand.-Mazz.) Anderb.	Myanmar	Duhaldea	Pl. Syst. Evol. 176: 104 (1991)	WCVP		FALSE	Angiosperm
1875	Asteraceae	Echinacea purpurea	(L.) Moench	Introduced	Echinacea	Methodus : 591 (1794)	Kress et al. 2003	Cornflower	FALSE	Angiosperm
1876	Asteraceae	Echinops cornigerus	DC.	Chin, Mandalay	Echinops	Prodr. 6: 525 (1838)	T. Akiyama et al. 030204 (MBK!) (TI!), Khin Myo Htwe 032670 (MBK!) (TI!)		FALSE	Angiosperm
1877	Asteraceae	Echinops echinatus	Roxb.	Wide	Echinops	Fl. Ind. 3: 447 (1832)	Kress et al. 2003	Su-lon	FALSE	Angiosperm
1878	Asteraceae	Echinops nitens	Bornm.	Mandalay	Echinops	Repert. Spec. Nov. Regni Veg. 13: 7 (1913 publ. 1915)	Aung & Xu 2023 (GBIF)		FALSE	Angiosperm
1879	Asteraceae	Echinops niveus	Wall.	Mandalay, Shan	Echinops	Numer. List : n.° 2686 (1831)	Chatterjee, D. 4117 (K!)		FALSE	Angiosperm
1880	Asteraceae	Eclipta prostrata	(L.) L.	Introduced	Eclipta	Mant. Pl. 2: 286 (1771)	C. E. Parkinson 14400 (NY!) (NY2650508), J. E. McMillen 21(NY!) (NY2650507), Khin Myo Htwe 024018 (MBK!) (TI!),N. Tanaka et al. 023675 (MBK!) (TI!), Than Than Aye & Khin Myo Htwe 021328 (MBK!) (TI!), Shiro Kobayashi & Motohiro Hamaguchi 031465 (TI!) , Than Than Aye & Khin Myo Htwe 021200 (MBK!) (TI!)	Kyeik-hman	FALSE	Angiosperm
1881	Asteraceae	Elephantopus mollis	Kunth	Introduced	Elephantopus	Nov. Gen. Sp. 4: 20 (ed. fol.) (1818)	GBIF		FALSE	Angiosperm
1882	Asteraceae	Elephantopus scaber	L.	Magway, Mandalay, Sagaing, Shan, Yangon, Kachin	Elephantopus	Nov. Gen. Sp. 4: 20 (ed. fol.) (1818)	J. Murata et al. 026 (MBK!) (TI!), Shiro Kobayashi & Motohiro Hamaguchi 031738 (MBK!) (TI!)	Ka-tu-pin, Ma-tu-pin, Sin-che	FALSE	Angiosperm
1883	Asteraceae	Emilia alstonii	Fosberg	Shan	Emilia	Ceylon J. Sci., Biol. Sci. 10(1): 66 (1972)	Aung & Xu 2023 (GBIF)		FALSE	Angiosperm
1884	Asteraceae	Emilia exserta	Fosberg	Sagaing，Shan	Emilia	Ceylon J. Sci., Biol. Sci. 10(1): 65 (1972)	Aung & Xu 2023 (GBIF)		FALSE	Angiosperm
1885	Asteraceae	Emilia javanica	(Burm.f.) C.B.Rob.	Tanintharyi, Tavoy (Now Dawei) District, Hills west of Paungdaw Power Station.	Emilia	Philipp. J. Sci., C 3: 217 (1908)	Keenan, J.; Tun Aung, U.; Rule, R.H. 1777 (K)		FALSE	Angiosperm
1886	Asteraceae	Emilia prenanthoidea	DC.	Kachin, Sumhpawng Mada	Emilia	Enum. Pl. Zeyl. [Thwaites] 167. 1860 [Oct-Nov 1860]	Ronald John Henry Kaulback 318 (BM!) (BM000904528), Khan, B hb (UM) (MPU000562)		FALSE	Angiosperm
1887	Asteraceae	Emilia sonchifolia	(L.) DC.	Mandalay, Yangon, Sagaing, Tanintharyi, Shan, Bago, Chin, Rakhine	Emilia	Contr. Bot. India 24 (1834)	Khin Myo Htwe 028019 (MBK!) (TI!), J. Murata et al. 025591 021060 (MBK!) (TI!), Shiro Kobayashi & Motohiro Hamaguchi 031646 (MBK!) (TI!), Than Than Aye & Khin Myo Htwe 020581 (MBK!) (TI!)		FALSE	Angiosperm
1888	Asteraceae	Emilia zeylanica	C.B.Clarke	Sagaing	Emilia	Compos. Ind. : 175 (1876)	Aung & Xu 2023 (GBIF)		FALSE	Angiosperm
1889	Asteraceae	Enydra fluctuans	Lour.	Wide	Enydra	Fl. Cochinch. 2: 511 (1790)	Kress et al. 2003	Kana-hpaw	FALSE	Angiosperm
1890	Asteraceae	Epaltes divaricata	Cass.	Bago	Epaltes	Bull. Sci. Soc. Philom. Paris 1818: 139 (1818)	Kress et al. 2003		FALSE	Angiosperm
1891	Asteraceae	Erigeron acris	L.	Chin	Erigeron	Fl. Bor.-Amer. 2: 124 (1803)	N. Tanaka et al. 03577 023369 023421 (MBK!) (TI!)		FALSE	Angiosperm
1892	Asteraceae	Erigeron alpinus	L.	Chin, Kachin, Magway, Sagaing	Erigeron	1753	Kress et al. 2003		FALSE	Angiosperm
1893	Asteraceae	Erigeron bonariensis	L.	Introduced	Erigeron	Enum. Hort. Berol. Alt. 2: 323. 1822 [Jan-Jun 1822]	WCVP		FALSE	Angiosperm
1894	Asteraceae	Erigeron karvinskianus	DC.	Introduced	Erigeron	Prodr. [A. P. de Candolle] 5: 285. 1836 [1-10 Oct 1836]	Kress et al. 2003	Daisy fleabane	FALSE	Angiosperm
1895	Asteraceae	Erigeron multiradiatus	(Lindl. ex DC.) Benth. & Hook.f.	Shan，Mandalay	Erigeron	Gen. Pl. 2(1) 281 (1873)	Aung & Xu 2023 (GBIF)		FALSE	Angiosperm
1896	Asteraceae	Erigeron pulchellus	Michx.	Chin，Shan，Kachin，Magway，Sagaing	Erigeron	Fl. Bor.-Amer. 2: 124 (1803)	Aung & Xu 2023 (GBIF)		FALSE	Angiosperm
1897	Asteraceae	Erigeron sublyratus	Roxb. ex DC.	Shan	Erigeron	Contr. Bot. India : 9 (1834)	Aung & Xu 2023 (GBIF) & WCVP		FALSE	Angiosperm
1898	Asteraceae	Erigeron sumatrensis	Retz.	Myitkyina, Kachin; Mandalay; Tanintharyi; Yangon	Erigeron	Observ. Bot. 5: 28 (1788)	R. Belcher 670 (US2213168), Malaise 285 (S) (S16-35620), Than Than Aye & Khin Myo Htwe 020710 (MBK!) (TI!), Khin Myo Htwe 020386 (MBK!) (TI!)		FALSE	Angiosperm
1899	Asteraceae	Erigeron trilobus	Boiss.	Pyay, Bago; Chin; Mandalay	Erigeron	Prodr. [A. P. de Candolle] 5: 285. 1836 [1-10 Oct 1836]	Wallich, N. 3065 (K!), Khin Myo Htwe 032872 028056 (MBK!) (TI!), J. Murata et al. 021038 (MBK!) (TI!), Khin Myo Htwe 028154 (MBK!) (TI!)		FALSE	Angiosperm
1900	Asteraceae	Eschenbachia japonica	(Thunb.) J.Kost.	Myanmar	Eschenbachia	Blumea 7: 290 (1952)	WCVP		FALSE	Angiosperm
1901	Asteraceae	Eschenbachia leucantha	(D.Don) Brouillet	Mandalay, Chin	Eschenbachia	Fl. China 20-21: 556 (2011)	Yin Yin Kyi 717 (L!) (L3685103), P. Srisanga et al. 097781 (E00757962), H. Nagamasu et al. 035528 (MBK!) (TI!), J. Murata et al. 022948 (MBK!) (TI!), N. Tanaka et al. 021886A (MBK!) (TI!), Khin Myo Htwe 028055 (MBK!) (TI!)		FALSE	Angiosperm
1902	Asteraceae	Ethulia conyzoides	L.f.	Myanmar	Ethulia	Linnaea 6: 644 (1831)	WCVP		FALSE	Angiosperm
1903	Asteraceae	Euchiton involucratus	(G.Forst.) Holub	Mandalay	Euchiton	Folia Geobot. Phytotax. 9(3): 271 (1974)	Aung & Xu 2023 (GBIF)		FALSE	Angiosperm
1904	Asteraceae	Eupatorium cannabinum	L.	Ayeyarwady, Bago, Kachin, Mon, Shan, Tanintharyi, Yangon	Eupatorium	Sp. Pl. : 838 (1753)	Kress et al. 2003	Bizat, Hkwe-thay-pan	FALSE	Angiosperm
1905	Asteraceae	Eupatorium capillifolium	(Lam.) Small ex Porter & Britton	Introduced	Eupatorium	Mem. Torrey Bot. Club 5: 311 (1894)	WCVP		FALSE	Angiosperm
1906	Asteraceae	Eupatorium chinense	L.	Yangon	Eupatorium	Sp. Pl. : 837 (1753)	Aung & Xu 2023 (GBIF)		FALSE	Angiosperm
1907	Asteraceae	Eupatorium heterophyllum	DC.	Myanmar	Eupatorium	Sp. Pl. : 838 (1753)	WCVP		FALSE	Angiosperm
1908	Asteraceae	Eupatorium lindleyanum	DC.	Chin	Eupatorium	Sp. Pl. : 838 (1753)	Aung & Xu 2023 (GBIF) & WCVP		FALSE	Angiosperm
1909	Asteraceae	Faberia silhetensis	(DC. ex Froel.) Sennikov	Myanmar	Faberia	Publ. Carnegie Inst. Wash. 484: 104 (1937)	WCVP		FALSE	Angiosperm
1910	Asteraceae	Filago arvensis	L.	Shan	Filago	Fl. Suec. 560.	Aung & Xu 2023 (GBIF)		FALSE	Angiosperm
1911	Asteraceae	Filago pyramidata	L.	Mandalay	Filago	Sp. Pl. : 1199 (1753)	Aung & Xu 2023 (GBIF)		FALSE	Angiosperm
1912	Asteraceae	Gaillardia pulchella	Foug.	Cultivated	Gaillardia	Hist. Acad. Roy. Sci. Mém. Math. Phys. (Paris, 4to) 1786: 5 (1788)	Kress et al. 2003	Blanket flower, Daung-pan, Daung-pan, Kalamet-ywet-kya		Angiosperm
1913	Asteraceae	Galinsoga parviflora	Cav.	Introduced	Galinsoga	Icon. iii. 41. t. 281.	Kress et al. 2003		FALSE	Angiosperm
1914	Asteraceae	Galinsoga quadriradiata	Ruiz & Pav.	Sagaing	Galinsoga	Syst. Veg. Fl. Peruv. Chil. 1: 198 (1798)	J. Richard Abbott 27948 (NY!) (NY02656338)		FALSE	Angiosperm
1915	Asteraceae	Gamochaeta americana	(Mill.) Wedd.	Mandalay	Gamochaeta	Chlor. Andina 1: 151 (1856)	Aung & Xu 2023 (GBIF)		FALSE	Angiosperm
1916	Asteraceae	Gerbera jamesonii	Bolus	Cultivated	Gerbera	t. 7087 1889	Kress et al. 2003	Gerbera, On-ma-dan-ni, Transvaal daisy		Angiosperm
1917	Asteraceae	Glebionis coronaria	(L.) Cass. ex Spach	Cultivated	Glebionis	Hist. Nat. Vég. (Spach) 10: 181. 1841	Kress et al. 2003			Angiosperm
1918	Asteraceae	Glossocardia bidens	(Retz.) Veldkamp	Myanmar	Glossocardia	Blumea 35(2): 468 (1991): (1991)	WCVP		FALSE	Angiosperm
1919	Asteraceae	Glossocardia bosvallia	DC.	Mon, Tanintharyi, Yangon	Glossocardia	Contr. Bot. India : 19 (1834)	Kress et al. 2003		FALSE	Angiosperm
1920	Asteraceae	Glossocardia calva	(Sch.Bip. ex Miq.) Veldkamp	Shan	Glossocardia	Blumea 35: 471 (1991)	Aung & Xu 2023 (GBIF)		FALSE	Angiosperm
1921	Asteraceae	Gnaphalium flaccidum	Kurz ex C.B.Clarke	Bago	Gnaphalium	Prodr. 6: 220 (1838)	Kurz, S. 2254 (K!)		FALSE	Angiosperm
1922	Asteraceae	Gnaphalium polycaulon	Pers.	Mandalay	Gnaphalium	Syn. Pl. 2: 421 (1807)	Aung & Xu 2023 (GBIF) & WCVP		FALSE	Angiosperm
1923	Asteraceae	Gnomophalium pulvinatum	(Delile) Greuter	Prome hills, Bago	Gnomophalium	Willdenowia 33(2): 242 (22 Dec. 2003) (2003)	Wallich, N (G) (G-DC-322746/1)		FALSE	Angiosperm
1924	Asteraceae	Goniocaulon indicum	C.B.Clarke	Magway	Goniocaulon	Compos. Ind. : 236 (1876)	Aung & Xu 2023 (GBIF) & WCVP		FALSE	Angiosperm
1925	Asteraceae	Grangea maderaspatana	(L.) Poir.	Bago, Yangon, Magway, Mon	Grangea	Encycl. , Suppl. 2: 825 (1812)	Wallich, N. 3235 H (K!), Wallich, N. 3235 G (K!)	Taw-ma-hnyo-lon, Ye-tazwet	FALSE	Angiosperm
1926	Asteraceae	Guizotia abyssinica	Cass.	Cultivated	Guizotia	Dict. Sci. Nat., ed. 2. 59: 248 (1829)	Kress et al. 2003	Pan-hnan		Angiosperm
1927	Asteraceae	Gymnanthemum extensum	Steetz	Kang-fang, Kachin; Shan; Chin; Sagaing	Gymnanthemum	Naturw. Reise Mossambique 6(Bot., 2): 337 (1864)	F. Kingdon Ward 184 (NY!) (NY2650568), F. Kingdon-Ward 527141 (E00508073)		FALSE	Angiosperm
1928	Asteraceae	Gynura aurantiaca	(Blume) DC.	Mandalay，Shan	Gynura	Prodr. 6: 300 (1838)	Aung & Xu 2023 (GBIF)		FALSE	Angiosperm
1929	Asteraceae	Gynura bicolor	(Roxb. ex Willd.) DC.	Kachin	Gynura	Prodr. 6: 299 (1838)	Kingdon-Ward 1982 (E00188421) & 9106 (BM!) (BM000896633)		FALSE	Angiosperm
1930	Asteraceae	Gynura carnosula	Zoll. & Moritzi	Sagaing	Gynura	Natuur- Geneesk. Arch. Ned.-Indië ii. (1845) 265.	Aung & Xu 2023 (GBIF)		FALSE	Angiosperm
1931	Asteraceae	Gynura cusimbua	S.Moore	Kachin, Mon, Yangon, Chin	Gynura	J. Bot. 50: 212 (1912)	Shing Maung 14 (MBK!) (TI!)	Kadu	FALSE	Angiosperm
1932	Asteraceae	Gynura integrifolia	Gagnep.	Shan	Gynura	Prodr. 6: 299 (1838)	R. Malaise 260 (S) (S09-9694)		FALSE	Angiosperm
1933	Asteraceae	Gynura japonica	(Thunb.) Juel	Kachin	Gynura	Acta Horti Berg. 1(3): 86 (1891)	Aung & Xu 2023 (GBIF)		FALSE	Angiosperm
1934	Asteraceae	Gynura nepalensis	DC.	Mon, Shan, Mandalay	Gynura	Prodr. 6: 300 (1838)	Collett, H.s.n. & 408 (K!), Khin Myo Htwe 032861 (MBK!) (TI!)		FALSE	Angiosperm
1935	Asteraceae	Gynura nitida	DC.	Mandalay	Gynura	Contr. Bot. India 24; et Prod. vi. 299.	Kress et al. 2003		FALSE	Angiosperm
1936	Asteraceae	Gynura procumbens	(Lour.) Merr.	Kachin，Shan	Gynura	Enum. Philipp. Fl. Pl. iii. 618 (1923).	Aung & Xu 2023 (GBIF)		FALSE	Angiosperm
1937	Asteraceae	Gynura pseudochina	(L.) DC.	Rakhine, Sagiang, Shan, Mandalay, Yangon	Gynura	Prodr. 6: 299 (1838)	Kress et al. 2003		FALSE	Angiosperm
1938	Asteraceae	Gynura zeylanica	Trimen	Kachin	Gynura	Handb. Fl. Ceylon 3: 44 (1895)	Aung & Xu 2023 (GBIF)		FALSE	Angiosperm
1939	Asteraceae	Helianthus annuus	L.	Cultivated	Helianthus	Sp. Pl. : 904 (1753)	Kress et al. 2003	Negya, Sunflower		Angiosperm
1940	Asteraceae	Helianthus decapetalus	L.	Introduced	Helianthus	Ann. Nat. : 14 (1820)	Kress et al. 2003	Negya-yaing, Wild sunflower	FALSE	Angiosperm
1941	Asteraceae	Helianthus tuberosus	L.	Cultivated	Helianthus	in Owen, Rep. Minnesot. Surv. 614.	Kress et al. 2003	Jerusalem artichoke, Pe-po-di, Sunroot		Angiosperm
1942	Asteraceae	Helichrysum buddleioides	DC.	Mandalay	Helichrysum	Contr. Bot. India : 20 (1834)	Aung & Xu 2023 (GBIF)		FALSE	Angiosperm
1943	Asteraceae	Helichrysum indicum	(L.) Grierson	Kachin, Mon, Bago	Helichrysum	Notes Roy. Bot. Gard. Edinburgh 31(1): 138 (1971)	J. E. McMillen 186 (US2586382), Wallich, N (G) (G-DC-322787/1)		FALSE	Angiosperm
1944	Asteraceae	Helichrysum luteoalbum	(L.) Rchb.	Chin, Shan, Kachin	Helichrysum	Byull. Moskovsk. Obshch. Isp. Prir., Otd. Biol. 98(6): 105 (1994)	Dickason FG 8560 (L!) (L1310607), MacKee, H.S 6190 (US2377966), J. McMillen 186 (US1864406)		FALSE	Angiosperm
1945	Asteraceae	Himalaiella andersonii	(C.B.Clarke) D.Maity	Kachin	Himalaiella	J. Bot. Soc. Bengal 67(2): 150 (2013)	G. Forrest 26915 (US1378030) & (NY!) (NY232386) & (S) (S09-43973)		FALSE	Angiosperm
1946	Asteraceae	Himalaiella deltoidea	(DC.) Raab-Straube	Kachin, Hkakaborazi National Park	Himalaiella	Willdenowia 33: 391 (2003)	Kate Armstrong 1130 (NY!) (NY02648784)		FALSE	Angiosperm
1947	Asteraceae	Himalaiella natmataungensis	Fujikawa	Chin State, Nat Ma Taung National Park	Himalaiella	Makinoa, n.s. 10: 168. 2012 [30 Mar 2012]	K. Fujikawa et al., 082033 (MBK) (A)		FALSE	Angiosperm
1948	Asteraceae	Himalaiella peguensis	(C.B.Clarke) Raab-Straube	Shan, Thaunggyi	Himalaiella	Willdenowia 33(2): 391 (22 Dec. 2003) (2003)	Collett, H 11 (K!) (K000372749)		FALSE	Angiosperm
1949	Asteraceae	Hippolytia delavayi	(W.W.Sm.) C.Shih	Myanmar	Hippolytia	Acta Phytotax. Sin. 17(4): 65 (1979)	Capt. Francis (Frank) Kingdon-Ward 13402 (BM)		FALSE	Angiosperm
1950	Asteraceae	Hippolytia yunnanensis	(Jeffrey) C.Shih	Kachin	Hippolytia	Acta Phytotax. Sin. 17(4): 65 (1979)	Aung & Xu 2023 (GBIF)		FALSE	Angiosperm
1951	Asteraceae	Indocypraea montana	(Blume) Orchard	Mandalay	Indocypraea	Nuytsia 23: 437 (2013)	N. Tanaka et al. 0219816 (MBK!) (TI!)		FALSE	Angiosperm
1952	Asteraceae	Inula hookeri	C.B.Clarke	Seinghku Valley, Kachin	Inula	Compos. Ind. : 122 (1876)	F.K.Ward (Coll. K) (GMBA-HUP-197932)		FALSE	Angiosperm
1953	Asteraceae	Inula paludosa	O.Hoffm.	Yangon	Inula	Syst. Veg., ed. 16 [Sprengel] 3: 522. 1826 [Jan-Mar 1826]	Aung & Xu 2023 (GBIF)		FALSE	Angiosperm
1954	Asteraceae	Inula rubricaulis	Benth. & Hook.f.	Chin, Magway	Inula	Gen. Pl. 2(1): 331 (1873)	Kress et al. 2003		FALSE	Angiosperm
1955	Asteraceae	Ixeridium gracile	(DC.) Pak & Kawano	Nat Ma Taung National park, Chin	Ixeridium	Mem. Coll. Sci. Kyoto Imp. Univ., Ser. B, Biol. 15(1-2): 45 (1992): (1992)	Srisanga, Prachaya et al. 97468 (E00756586), Kim et al. MM-4033 (HHU, KB), Kim et al. MM-4295 (HHU, KB)		FALSE	Angiosperm
1956	Asteraceae	Ixeridium sagittarioides	(C.B.Clarke) Pak & Kawano	Kachin, Sagiang	Ixeridium	Mem. Coll. Sci. Kyoto Imp. Univ., Ser. B, Biol. 15(1-2): 48 (1992): (1992)	Kress et al. 2003		FALSE	Angiosperm
1957	Asteraceae	Ixeris polycephala	Cass.	Wide	Ixeris	Dict. Sci. Nat., ed. 2. 24: 50 (1822)	Kress et al. 2003		FALSE	Angiosperm
1958	Asteraceae	Jacobaea analoga	(DC.) Veldkamp	Mandalay	Jacobaea	Prodr. 6: 366 (1838)	Kress et al. 2003		FALSE	Angiosperm
1959	Asteraceae	Jacobaea nudicaulis	(Buch.-Ham. ex D.Don) B.Nord.	Kachin, Mandalay	Jacobaea	Compositae Newslett. 44: 12 (2006)	Khin Myo Htwe 032861A (MBK!) (TI!)		FALSE	Angiosperm
1960	Asteraceae	Jacobaea raphanifolia	(Wall. ex DC.) B.Nord.	Myanmar	Jacobaea	Prodr. 6: 366 (1838)	WCVP		FALSE	Angiosperm
1961	Asteraceae	Kalimeris indica	Sch.Bip.	N. Shan States District.; Lashio	Kalimeris	Syst. Verz. : 125 (1855)	Lace, J.H. 5841 (K)		FALSE	Angiosperm
1962	Asteraceae	Khasianthus subsessilis	(DC.) H.Rob. & Skvarla	Tengyueh to Bhamo, Kachin; Chin; Rakhine	Khasianthus	Proc. Biol. Soc. Washington 122(2): 149 (2009)	J. F. Rock 7839 (US1210555)		FALSE	Angiosperm
1963	Asteraceae	Kleinia grandiflora	(Wall. ex DC.) N.Rani	Reported from Myanmar	Kleinia	Fl. Tamil Nadu 3(1): 801 (1983)	Kress et al. 2003		FALSE	Angiosperm
1964	Asteraceae	Koyamasia calcarea	(Kitam.) H.Rob.	Mandalay, Limestone range N of Pyinyaung	Koyamasia	Proc. Biol. Soc. Washington 112(1): 235 (1999)	Vermeulen JJ 3961 (US3725093) & (L!) (L3981342)		FALSE	Angiosperm
1965	Asteraceae	Kurziella gymnoclada	(Collett & Hemsl.) H.Rob. & Bunwong	Magway, Sagaing	Kurziella	Proc. Biol. Soc. Washington 123(2): 177 (2010)	Collett, C.B. 515 (K!)		FALSE	Angiosperm
1966	Asteraceae	Lachnorhiza piloselloides	A.Rich.	Introduced	Lachnorhiza	Hist. Fis. Cuba 11: 34 (1850)	Kress et al. 2003		FALSE	Angiosperm
1967	Asteraceae	Lactuca dissecta	D.Don	Chin	Lactuca	Prodr. Fl. Nepal. : 164 (1825)	H. Nagamasu et al. 035618 (MBK!) (TI!)		FALSE	Angiosperm
1968	Asteraceae	Lactuca dolichophylla	Kitam.	Yangon，Shan	Lactuca	Res. Kyoto Univ. Sci. Exped. Karak. & Hinduk. 1955 8(Addit. & Corr. Fl.Afghan.): 150. 1966 ; et in Fl. E. Himal. 341 (1966)	Aung & Xu 2023 (GBIF) & WCVP		FALSE	Angiosperm
1969	Asteraceae	Lactuca glauciifolia	Boiss.	Kachin, buffer zone of Hkakaborazi National Park	Lactuca	Fl. Orient. 3: 813 (1875)	Kate Armstrong 900 (NY!) (NY02648777)		FALSE	Angiosperm
1970	Asteraceae	Lactuca gracilipetiolata	Merr.	Kachin, Sagaing	Lactuca	Brittonia iv. 186 (1941).	F. Kingdon-Ward 265 (NY!) (NY180420), Kate Armstrong 2541 (NY!) (NY02655602)		TRUE	Angiosperm
1971	Asteraceae	Lactuca parishii	Craib	Moulmein	Lactuca	Frontiers Pl. Sci. (Online journal) 13(978417): 15. 2022 [12 Oct 2022] (epublished)	Parish, C.S.P. 423 (K!)		FALSE	Angiosperm
1972	Asteraceae	Lactuca sativa	L.	Cultivated	Lactuca	Sp. Pl. : 795 (1753)	Kress et al. 2003	Lettuce, Sa-la, Salat, Salat-ywet, Thaba-bo-ku		Angiosperm
1973	Asteraceae	Laennecia coulteri	(A.Gray) G.L.Nesom	Bago	Laennecia	Phytologia 68: 217 (1990)	Aung & Xu 2023 (GBIF)		FALSE	Angiosperm
1974	Asteraceae	Laggera alata	(DC.) Sch.Bip. ex Oliv.	Shan, Mandalay	Laggera	Transactions of the Linnean Society of London 29 1873	N. Tanaka, T. Sugawara, A. Naiki & Y. Ito 080115 (MBK!) (TI!)		FALSE	Angiosperm
1975	Asteraceae	Laggera crispata	(Vahl) Hepper & J.R.I.Wood	Chin	Laggera	Kew Bull. 38(1): 83 (1983)	H. Nagamasu et al. 035608 (MBK!) (TI!)		FALSE	Angiosperm
1976	Asteraceae	Launaea acaulis	(Roxb.) Babc. ex Kerr	Wide	Launaea	Fl. Siam. 2: 299 (1936)	Kress et al. 2003	Kadu-galay-pin, Kadu-galay-pin	FALSE	Angiosperm
1977	Asteraceae	Launaea aspleniifolia	Hook.f.	Myanmar	Launaea	Fl. Brit. India 3: 415 (1881)	WCVP		FALSE	Angiosperm
1978	Asteraceae	Launaea intybacea	(Jacq.) Beauverd	Sagaing，Shan	Launaea	Bull. Soc. Bot. Genève , sér. 2: 2: 114 (1910)	Aung & Xu 2023 (GBIF)		FALSE	Angiosperm
1979	Asteraceae	Launaea procumbens	(Roxb.) Amin	Sagaing	Launaea	Kew Bull. 23(3): 465 (1969)	Aung & Xu 2023 (GBIF) & WCVP		FALSE	Angiosperm
1980	Asteraceae	Launaea sarmentosa	(Willd.) Kuntze	Rakhine, Tanintharyi	Launaea	Revis. Gen. Pl. 1: 350 (1891)	Kress et al. 2003		FALSE	Angiosperm
1981	Asteraceae	Launaea secunda	Hook.f.	Mandalay，Chin，Shan，Sagaing，Nay Pyi Taw ，Magway	Launaea	Fl. Brit. India 3(8): 416 (1881)	Aung & Xu 2023 (GBIF)		FALSE	Angiosperm
1982	Asteraceae	Leibnitzia anandria	(L.) Turcz.	Chin, Natma Taung National Park.	Leibnitzia	404 1831	P. Srisanga et al. 97412 & 97462 (E00756587) (US3681420) (E00756588)		FALSE	Angiosperm
1983	Asteraceae	Leontopodium andersonii	C.B.Clarke	S Shan State	Leontopodium	Compos. Ind. : 100 (1876)	Phillimore (Coll. K, W) (GMBA-HUP-82810)		FALSE	Angiosperm
1984	Asteraceae	Leontopodium aurantiacum	Hand.-Mazz.	N'Maikla - Salween divide, Chimi-li W; Kachin	Leontopodium	Beih. Bot. Centralbl. 44(2): 83 (1927)	G. Forrest 24960 (NY!) (NY2650533), 26832 (NY!) (NY2650634)		FALSE	Angiosperm
1985	Asteraceae	Leontopodium brachyactis	Gand.	Myanmar	Leontopodium	Bull. Soc. Bot. France 46: 420 (1900)	WCVP		FALSE	Angiosperm
1986	Asteraceae	Leontopodium caespitosum	Diels	N'Maikha - Salween divide W, Kachin	Leontopodium	Beihefte zum Botanischen Centralblatt 44(2): ""78, pl. 2, f. 6"" 1927	G.Forrest (Coll. E!, K!, W!, Z) (GMBA-HUP-38418)		FALSE	Angiosperm
1987	Asteraceae	Leontopodium dedekensii	Beauverd	Hpimaw Hill, Kachin	Leontopodium	Bull. Soc. Bot. Genève , sér. 2, 1: 193 (1909)	R.Farrer (Coll. E) (GMBA-HUP-121731)		FALSE	Angiosperm
1988	Asteraceae	Leontopodium delavayanum	Hand.-Mazz.	N'Maikha-Salwin divide, Kachin	Leontopodium	Beih. Bot. Centralbl. 44(2): 85 (1927)	G. Forrest 25025 (NY!) (NY2650532)		FALSE	Angiosperm
1989	Asteraceae	Leontopodium forrestianum	Hand.-Mazz.	N'Maikha-Salwin divide, Kachin	Leontopodium	Anz. Akad. Wiss. Wien, Math.-Naturwiss. Kl. 61: 112 (1925) (1924 publ. 1925)	G. Forrest 24876 (NY!) (NY2650531), Forrest, G. 24876 (K!)		FALSE	Angiosperm
1990	Asteraceae	Leontopodium himalayanum	DC.	Myanmar	Leontopodium	Prodr. 6: 276 (1838)	WCVP		FALSE	Angiosperm
1991	Asteraceae	Leontopodium jacotianum	Beauverd	N'Maikha-Salwin divide, Kachin	Leontopodium	Bull. Soc. Bot. Genève , sér. 2, 1: 190, 873 (1909)	G. Forrest 26916 (NY!) (NY2650530)		FALSE	Angiosperm
1992	Asteraceae	Leontopodium nivale	(Cass.) Greuter	Kachin	Leontopodium	Beih. Bot. Centralbl. 44(2): 137 (1927)	Kress et al. 2003		FALSE	Angiosperm
1993	Asteraceae	Leontopodium stracheyi	C.B.Clarke ex Hemsl.	Myanmar	Leontopodium	J. Linn. Soc., Bot. 30: 136 (1894)	Capt. Francis (Frank) Kingdon-Ward 13199 (BM)		FALSE	Angiosperm
1994	Asteraceae	Lepidaploa remotiflora	(Rich.) H.Rob.	Yangon	Lepidaploa	Proc. Biol. Soc. Washington 103(2): 491 (1990)	Aung & Xu 2023 (GBIF)		FALSE	Angiosperm
1995	Asteraceae	Lessingianthus adenophyllus	(Mart. ex DC.) H.Rob.	Introduced	Lessingianthus	Proc. Biol. Soc. Washington 101(4): 940 (1988)	Aung & Xu 2023 (GBIF) & WCVP		FALSE	Angiosperm
1996	Asteraceae	Lessingianthus durus	(Mart. ex DC.) H.Rob.	Chin, Rakhine	Lessingianthus	Proc. Biol. Soc. Washington 101(4): 942 (1988)	Aung & Xu 2023 (GBIF)		FALSE	Angiosperm
1997	Asteraceae	Lessingianthus mollissimus	(D.Don ex Hook. & Arn.) H.Rob.	Kachin	Lessingianthus	Proc. Biol. Soc. Washington 101: 944. 1988	Aung & Xu 2023 (GBIF)		FALSE	Angiosperm
1998	Asteraceae	Leucanthemum maximum	DC.	Cultivated	Leucanthemum	Prodr. 6: 46 (1838)	Kress et al. 2003	Oxeye daisy, Oxeye daisy		Angiosperm
1999	Asteraceae	Leucomeris decora	Kurz	Bago, Chin, Mandalay, Shan	Leucomeris	J. Asiat. Soc. Bengal, Pt. 2, Nat. Hist. 41: 317 (1872)	Kurz, W.S. 2241 (K!)	Kael-koop, Ni-a-pway, Phet-pya, Wet-hmwe-sok-pin	FALSE	Angiosperm
[truncated: 12,021 more rows]
