# Supplementary material for: ﻿An updated checklist of vascular plants of Myanmar
Source: PhytoKeys. 2025 Aug 11;261:135–64. doi: 10.3897/phytokeys.261.154986 (PMC12361923; doi:10.3897/phytokeys.261.154986)
Supplement: Supplementary material 2 — Summary table of families with their respective number of genera and species in the updated checklist [file phytokeys-261-135_article-154986__-s002.xlsx]

## Sheet: family
MajorGroup	Accepted_family	Genus_Count	Species_Count
Angiosperm	Acanthaceae	42	379
Angiosperm	Achariaceae	3	14
Angiosperm	Acoraceae	1	2
Angiosperm	Actinidiaceae	2	16
Angiosperm	Aizoaceae	4	7
Angiosperm	Alismataceae	6	9
Angiosperm	Altingiaceae	1	3
Angiosperm	Amaranthaceae	22	45
Angiosperm	Amaryllidaceae	11	39
Angiosperm	Anacardiaceae	24	77
Angiosperm	Ancistrocladaceae	1	4
Angiosperm	Annonaceae	30	143
Angiosperm	Apiaceae	44	89
Angiosperm	Apocynaceae	72	259
Angiosperm	Aponogetonaceae	1	3
Angiosperm	Aquifoliaceae	1	36
Angiosperm	Araceae	39	186
Angiosperm	Araliaceae	17	85
Angiosperm	Arecaceae	34	122
Angiosperm	Aristolochiaceae	3	21
Angiosperm	Asparagaceae	18	90
Angiosperm	Asphodelaceae	5	5
Angiosperm	Asteraceae	175	538
Angiosperm	Balanophoraceae	2	7
Angiosperm	Balsaminaceae	2	102
Angiosperm	Basellaceae	2	2
Angiosperm	Begoniaceae	1	110
Angiosperm	Berberidaceae	2	38
Angiosperm	Betulaceae	4	8
Angiosperm	Bignoniaceae	24	38
Angiosperm	Bixaceae	2	2
Angiosperm	Boraginaceae	15	64
Angiosperm	Brassicaceae	17	38
Angiosperm	Bromeliaceae	3	5
Angiosperm	Burmanniaceae	2	13
Angiosperm	Burseraceae	5	15
Angiosperm	Buxaceae	1	3
Angiosperm	Cabombaceae	1	1
Angiosperm	Cactaceae	6	10
Angiosperm	Calceolariaceae	1	2
Angiosperm	Calophyllaceae	4	20
Angiosperm	Campanulaceae	11	54
Angiosperm	Cannabaceae	6	16
Angiosperm	Cannaceae	1	3
Angiosperm	Capparaceae	5	45
Angiosperm	Caprifoliaceae	7	37
Angiosperm	Cardiopteridaceae	2	4
Angiosperm	Caricaceae	1	1
Angiosperm	Carlemanniaceae	2	3
Angiosperm	Caryophyllaceae	17	37
Angiosperm	Casuarinaceae	1	2
Angiosperm	Celastraceae	19	102
Angiosperm	Centroplacaceae	1	3
Angiosperm	Ceratophyllaceae	1	2
Angiosperm	Chloranthaceae	2	7
Angiosperm	Chrysobalanaceae	4	4
Angiosperm	Cleomaceae	1	6
Angiosperm	Clethraceae	1	1
Angiosperm	Clusiaceae	1	31
Angiosperm	Colchicaceae	4	7
Angiosperm	Combretaceae	4	45
Angiosperm	Commelinaceae	12	71
Angiosperm	Connaraceae	6	22
Angiosperm	Convolvulaceae	28	167
Angiosperm	Coriariaceae	1	1
Angiosperm	Cornaceae	2	19
Angiosperm	Costaceae	2	3
Angiosperm	Crassulaceae	6	29
Angiosperm	Crypteroniaceae	1	1
Angiosperm	Cucurbitaceae	26	75
Angiosperm	Cymodoceaceae	4	5
Angiosperm	Cyperaceae	26	307
Angiosperm	Daphniphyllaceae	1	6
Angiosperm	Diapensiaceae	2	3
Angiosperm	Dichapetalaceae	1	6
Angiosperm	Dilleniaceae	3	16
Angiosperm	Dioscoreaceae	2	40
Angiosperm	Dipentodontaceae	2	2
Angiosperm	Dipterocarpaceae	8	51
Angiosperm	Droseraceae	1	4
Angiosperm	Ebenaceae	1	48
Angiosperm	Elaeagnaceae	1	9
Angiosperm	Elaeocarpaceae	2	40
Angiosperm	Elatinaceae	2	3
Angiosperm	Ericaceae	14	320
Angiosperm	Eriocaulaceae	1	23
Angiosperm	Erythroxylaceae	1	5
Angiosperm	Escalloniaceae	1	2
Angiosperm	Euphorbiaceae	55	222
Angiosperm	Fabaceae	203	862
Angiosperm	Fagaceae	4	109
Angiosperm	Flagellariaceae	1	1
Angiosperm	Garryaceae	1	2
Angiosperm	Gelsemiaceae	1	1
Angiosperm	Gentianaceae	18	102
Angiosperm	Geraniaceae	2	14
Angiosperm	Gesneriaceae	34	148
Angiosperm	Gisekiaceae	1	1
Angiosperm	Goodeniaceae	1	1
Angiosperm	Grossulariaceae	1	7
Angiosperm	Haloragaceae	2	6
Angiosperm	Hamamelidaceae	4	6
Angiosperm	Hanguanaceae	1	2
Angiosperm	Heliconiaceae	1	5
Angiosperm	Helwingiaceae	1	3
Angiosperm	Hernandiaceae	3	10
Angiosperm	Hydrangeaceae	3	29
Angiosperm	Hydrocharitaceae	10	27
Angiosperm	Hydroleaceae	1	1
Angiosperm	Hypericaceae	2	33
Angiosperm	Hypoxidaceae	3	6
Angiosperm	Icacinaceae	10	18
Angiosperm	Iridaceae	3	16
Angiosperm	Irvingiaceae	1	1
Angiosperm	Iteaceae	1	3
Angiosperm	Ixonanthaceae	1	2
Angiosperm	Juglandaceae	2	6
Angiosperm	Juncaceae	2	17
Angiosperm	Lamiaceae	71	370
Angiosperm	Lardizabalaceae	2	8
Angiosperm	Lauraceae	21	191
Angiosperm	Lecythidaceae	5	15
Angiosperm	Lentibulariaceae	2	25
Angiosperm	Liliaceae	8	33
Angiosperm	Linaceae	4	9
Angiosperm	Linderniaceae	7	37
Angiosperm	Loganiaceae	5	20
Angiosperm	Loranthaceae	13	44
Angiosperm	Lythraceae	12	40
Angiosperm	Magnoliaceae	2	31
Angiosperm	Malpighiaceae	6	16
Angiosperm	Malvaceae	66	278
Angiosperm	Marantaceae	9	14
Angiosperm	Martyniaceae	1	1
Angiosperm	Mazaceae	2	4
Angiosperm	Melanthiaceae	5	12
Angiosperm	Melastomataceae	22	102
Angiosperm	Meliaceae	20	70
Angiosperm	Menispermaceae	21	50
Angiosperm	Menyanthaceae	1	3
Angiosperm	Metteniusaceae	2	3
Angiosperm	Molluginaceae	4	9
Angiosperm	Monimiaceae	1	1
Angiosperm	Moraceae	11	151
Angiosperm	Moringaceae	1	1
Angiosperm	Muntingiaceae	1	1
Angiosperm	Musaceae	3	20
Angiosperm	Myricaceae	1	1
Angiosperm	Myristicaceae	4	22
Angiosperm	Myrtaceae	14	124
Angiosperm	Nartheciaceae	1	3
Angiosperm	Nelumbonaceae	1	1
Angiosperm	Nepenthaceae	1	1
Angiosperm	Nyctaginaceae	5	10
Angiosperm	Nymphaeaceae	3	9
Angiosperm	Nyssaceae	2	7
Angiosperm	Ochnaceae	5	10
Angiosperm	Olacaceae	5	14
Angiosperm	Oleaceae	13	76
Angiosperm	Onagraceae	6	34
Angiosperm	Opiliaceae	5	7
Angiosperm	Orchidaceae	150	1259
Angiosperm	Orobanchaceae	17	86
Angiosperm	Oxalidaceae	4	13
Angiosperm	Paeoniaceae	1	1
Angiosperm	Pandaceae	2	3
Angiosperm	Pandanaceae	3	18
Angiosperm	Papaveraceae	8	54
Angiosperm	Passifloraceae	3	18
Angiosperm	Paulowniaceae	2	2
Angiosperm	Pedaliaceae	2	2
Angiosperm	Pentaphragmataceae	1	1
Angiosperm	Pentaphylacaceae	6	32
Angiosperm	Peraceae	1	1
Angiosperm	Petrosaviaceae	1	1
Angiosperm	Philydraceae	1	1
Angiosperm	Phrymaceae	5	13
Angiosperm	Phyllanthaceae	15	163
Angiosperm	Phytolaccaceae	1	1
Angiosperm	Piperaceae	2	45
Angiosperm	Pittosporaceae	1	8
Angiosperm	Plantaginaceae	19	57
Angiosperm	Plumbaginaceae	4	8
Angiosperm	Poaceae	172	722
Angiosperm	Podostemaceae	3	5
Angiosperm	Polemoniaceae	2	2
Angiosperm	Polygalaceae	6	47
Angiosperm	Polygonaceae	12	69
Angiosperm	Pontederiaceae	1	7
Angiosperm	Portulacaceae	1	4
Angiosperm	Potamogetonaceae	3	14
Angiosperm	Primulaceae	14	190
Angiosperm	Proteaceae	3	11
Angiosperm	Putranjivaceae	2	12
Angiosperm	Rafflesiaceae	2	3
Angiosperm	Ranunculaceae	17	126
Angiosperm	Resedaceae	3	7
Angiosperm	Rhamnaceae	11	48
Angiosperm	Rhizophoraceae	7	13
Angiosperm	Rosaceae	34	295
Angiosperm	Rubiaceae	112	533
Angiosperm	Ruppiaceae	1	1
Angiosperm	Rutaceae	24	87
Angiosperm	Sabiaceae	2	26
Angiosperm	Salicaceae	8	46
Angiosperm	Salvadoraceae	2	3
Angiosperm	Santalaceae	13	32
Angiosperm	Sapindaceae	21	77
Angiosperm	Sapotaceae	12	31
Angiosperm	Saururaceae	1	1
Angiosperm	Saxifragaceae	7	47
Angiosperm	Schisandraceae	3	17
Angiosperm	Schoepfiaceae	1	3
Angiosperm	Scrophulariaceae	4	18
Angiosperm	Simaroubaceae	6	9
Angiosperm	Sladeniaceae	1	1
Angiosperm	Smilacaceae	1	42
Angiosperm	Solanaceae	17	73
Angiosperm	Sphenocleaceae	1	1
Angiosperm	Stachyuraceae	1	3
Angiosperm	Staphyleaceae	3	3
Angiosperm	Stemonaceae	2	6
Angiosperm	Stemonuraceae	3	8
Angiosperm	Strelitziaceae	2	3
Angiosperm	Stylidiaceae	1	3
Angiosperm	Styracaceae	6	20
Angiosperm	Symplocaceae	1	35
Angiosperm	Talinaceae	1	3
Angiosperm	Tamaricaceae	1	3
Angiosperm	Tetramelaceae	1	1
Angiosperm	Theaceae	5	28
Angiosperm	Thymelaeaceae	7	23
Angiosperm	Tofieldiaceae	1	3
Angiosperm	Torricelliaceae	2	2
Angiosperm	Triuridaceae	1	1
Angiosperm	Trochodendraceae	1	1
Angiosperm	Tropaeolaceae	1	1
Angiosperm	Typhaceae	2	8
Angiosperm	Ulmaceae	2	3
Angiosperm	Urticaceae	20	102
Angiosperm	Verbenaceae	9	20
Angiosperm	Viburnaceae	2	27
Angiosperm	Violaceae	3	27
Angiosperm	Vitaceae	12	92
Angiosperm	Xyridaceae	1	9
Angiosperm	Zingiberaceae	24	257
Angiosperm	Zosteraceae	1	1
Angiosperm	Zygophyllaceae	2	4
Gymnosperm	Araucariaceae	1	5
Gymnosperm	Cephalotaxaceae	1	3
Gymnosperm	Cupressaceae	11	19
Gymnosperm	Cycadaceae	1	7
Gymnosperm	Ginkgoaceae	1	1
Gymnosperm	Gnetaceae	1	10
Gymnosperm	Pinaceae	5	22
Gymnosperm	Podocarpaceae	4	9
Gymnosperm	Taxaceae	2	6
Pteridophyte	Aspleniaceae	2	60
Pteridophyte	Athyriaceae	3	81
Pteridophyte	Blechnaceae	3	10
Pteridophyte	Cibotiaceae	1	1
Pteridophyte	Cyatheaceae	4	17
Pteridophyte	Cystopteridaceae	1	1
Pteridophyte	Davalliaceae	2	17
Pteridophyte	Dennstaedtiaceae	6	32
Pteridophyte	Didymochlaenaceae	1	1
Pteridophyte	Diplaziopsidaceae	1	1
Pteridophyte	Dipteridaceae	1	3
Pteridophyte	Dryopteridaceae	10	126
Pteridophyte	Equisetaceae	1	4
Pteridophyte	Gleicheniaceae	2	12
Pteridophyte	Hymenophyllaceae	2	36
Pteridophyte	Hypodematiaceae	2	4
Pteridophyte	Isoetaceae	1	1
Pteridophyte	Lindsaeaceae	3	15
Pteridophyte	Lomariopsidaceae	2	3
Pteridophyte	Lycopodiaceae	3	30
Pteridophyte	Lygodiaceae	1	8
Pteridophyte	Marattiaceae	3	7
Pteridophyte	Marsileaceae	1	2
Pteridophyte	Nephrolepidaceae	1	9
Pteridophyte	Oleandraceae	1	7
Pteridophyte	Ophioglossaceae	3	13
Pteridophyte	Osmundaceae	4	9
Pteridophyte	Plagiogyriaceae	1	4
Pteridophyte	Polypodiaceae	18	155
Pteridophyte	Pteridaceae	16	127
Pteridophyte	Salviniaceae	2	4
Pteridophyte	Schizaeaceae	2	4
Pteridophyte	Selaginellaceae	1	43
Pteridophyte	Tectariaceae	2	38
Pteridophyte	Thelypteridaceae	5	69
