# Supplementary material for: ﻿An updated checklist of vascular plants of Myanmar
Source: PhytoKeys. 2025 Aug 11;261:135–64. doi: 10.3897/phytokeys.261.154986 (PMC12361923; doi:10.3897/phytokeys.261.154986)
Supplement: Supplementary material 3 — Summary table of genera with their respective number of species in updated checklist [file phytokeys-261-135_article-154986__-s003.xlsx]

## Sheet: Sheet1
MajorGroup	Accepted_family	Accepted_genus	Species_Count
Angiosperm	Acanthaceae	Acanthus	5
Angiosperm	Acanthaceae	Andrographis	5
Angiosperm	Acanthaceae	Asystasia	7
Angiosperm	Acanthaceae	Avicennia	4
Angiosperm	Acanthaceae	Barleria	11
Angiosperm	Acanthaceae	Blepharis	4
Angiosperm	Acanthaceae	Chroesthes	1
Angiosperm	Acanthaceae	Clinacanthus	1
Angiosperm	Acanthaceae	Codonacanthus	1
Angiosperm	Acanthaceae	Crossandra	2
Angiosperm	Acanthaceae	Dicliptera	21
Angiosperm	Acanthaceae	Dyschoriste	2
Angiosperm	Acanthaceae	Ecbolium	1
Angiosperm	Acanthaceae	Eranthemum	16
Angiosperm	Acanthaceae	Fittonia	1
Angiosperm	Acanthaceae	Graptophyllum	1
Angiosperm	Acanthaceae	Gymnostachyum	3
Angiosperm	Acanthaceae	Haplanthus	2
Angiosperm	Acanthaceae	Hemigraphis	2
Angiosperm	Acanthaceae	Hygrophila	11
Angiosperm	Acanthaceae	Hypoestes	1
Angiosperm	Acanthaceae	Justicia	37
Angiosperm	Acanthaceae	Lepidagathis	17
Angiosperm	Acanthaceae	Leptostachya	1
Angiosperm	Acanthaceae	Mackaya	3
Angiosperm	Acanthaceae	Nelsonia	1
Angiosperm	Acanthaceae	Neuracanthus	3
Angiosperm	Acanthaceae	Nicoteba	1
Angiosperm	Acanthaceae	Odontonema	1
Angiosperm	Acanthaceae	Pachystachys	1
Angiosperm	Acanthaceae	Peristrophe	1
Angiosperm	Acanthaceae	Phaulopsis	2
Angiosperm	Acanthaceae	Phlogacanthus	15
Angiosperm	Acanthaceae	Pseuderanthemum	14
Angiosperm	Acanthaceae	Rhinacanthus	3
Angiosperm	Acanthaceae	Rostellularia	3
Angiosperm	Acanthaceae	Ruellia	11
Angiosperm	Acanthaceae	Rungia	7
Angiosperm	Acanthaceae	Sphinctacanthus	1
Angiosperm	Acanthaceae	Staurogyne	27
Angiosperm	Acanthaceae	Strobilanthes	116
Angiosperm	Acanthaceae	Thunbergia	12
Angiosperm	Achariaceae	Gynocardia	1
Angiosperm	Achariaceae	Hydnocarpus	10
Angiosperm	Achariaceae	Ryparosa	3
Angiosperm	Acoraceae	Acorus	2
Angiosperm	Actinidiaceae	Actinidia	3
Angiosperm	Actinidiaceae	Saurauia	13
Angiosperm	Aizoaceae	Sesuvium	1
Angiosperm	Aizoaceae	Tetragonia	2
Angiosperm	Aizoaceae	Trianthema	3
Angiosperm	Aizoaceae	Zaleya	1
Angiosperm	Alismataceae	Alisma	1
Angiosperm	Alismataceae	Butomopsis	1
Angiosperm	Alismataceae	Caldesia	1
Angiosperm	Alismataceae	Limnocharis	1
Angiosperm	Alismataceae	Limnophyton	1
Angiosperm	Alismataceae	Sagittaria	4
Angiosperm	Altingiaceae	Liquidambar	3
Angiosperm	Amaranthaceae	Achyranthes	2
Angiosperm	Amaranthaceae	Aerva	5
Angiosperm	Amaranthaceae	Allmania	1
Angiosperm	Amaranthaceae	Alternanthera	6
Angiosperm	Amaranthaceae	Amaranthus	9
Angiosperm	Amaranthaceae	Bassia	1
Angiosperm	Amaranthaceae	Bosea	1
Angiosperm	Amaranthaceae	Celosia	2
Angiosperm	Amaranthaceae	Centrostachys	1
Angiosperm	Amaranthaceae	Chenopodium	2
Angiosperm	Amaranthaceae	Cyathula	3
Angiosperm	Amaranthaceae	Deeringia	1
Angiosperm	Amaranthaceae	Digera	1
Angiosperm	Amaranthaceae	Dysphania	1
Angiosperm	Amaranthaceae	Gomphrena	2
Angiosperm	Amaranthaceae	Nothosaerva	1
Angiosperm	Amaranthaceae	Psilotrichum	1
Angiosperm	Amaranthaceae	Pupalia	1
Angiosperm	Amaranthaceae	Siamosia	1
Angiosperm	Amaranthaceae	Stilbanthus	1
Angiosperm	Amaranthaceae	Suaeda	1
Angiosperm	Amaranthaceae	Trichuriella	1
Angiosperm	Amaryllidaceae	Allium	13
Angiosperm	Amaryllidaceae	Amaryllis	1
Angiosperm	Amaryllidaceae	Crinum	10
Angiosperm	Amaryllidaceae	Haemanthus	1
Angiosperm	Amaryllidaceae	Hippeastrum	2
Angiosperm	Amaryllidaceae	Hymenocallis	2
Angiosperm	Amaryllidaceae	Lycoris	2
Angiosperm	Amaryllidaceae	Narcissus	1
Angiosperm	Amaryllidaceae	Pancratium	1
Angiosperm	Amaryllidaceae	Proiphys	1
Angiosperm	Amaryllidaceae	Zephyranthes	5
Angiosperm	Anacardiaceae	Allospondias	1
Angiosperm	Anacardiaceae	Anacardium	1
Angiosperm	Anacardiaceae	Bouea	1
Angiosperm	Anacardiaceae	Buchanania	7
Angiosperm	Anacardiaceae	Campnosperma	1
Angiosperm	Anacardiaceae	Choerospondias	1
Angiosperm	Anacardiaceae	Dobinea	1
Angiosperm	Anacardiaceae	Dracontomelon	3
Angiosperm	Anacardiaceae	Drimycarpus	1
Angiosperm	Anacardiaceae	Gluta	7
Angiosperm	Anacardiaceae	Holigarna	4
Angiosperm	Anacardiaceae	Lannea	1
Angiosperm	Anacardiaceae	Mangifera	9
Angiosperm	Anacardiaceae	Melanochyla	1
Angiosperm	Anacardiaceae	Parishia	1
Angiosperm	Anacardiaceae	Pegia	1
Angiosperm	Anacardiaceae	Pistacia	3
Angiosperm	Anacardiaceae	Rhus	3
Angiosperm	Anacardiaceae	Schinus	1
Angiosperm	Anacardiaceae	Searsia	3
Angiosperm	Anacardiaceae	Semecarpus	13
Angiosperm	Anacardiaceae	Spondias	3
Angiosperm	Anacardiaceae	Swintonia	4
Angiosperm	Anacardiaceae	Toxicodendron	6
Angiosperm	Ancistrocladaceae	Ancistrocladus	4
Angiosperm	Annonaceae	Alphonsea	3
Angiosperm	Annonaceae	Anaxagorea	2
Angiosperm	Annonaceae	Annona	4
Angiosperm	Annonaceae	Artabotrys	12
Angiosperm	Annonaceae	Cananga	2
Angiosperm	Annonaceae	Cyathocalyx	3
Angiosperm	Annonaceae	Dasymaschalon	2
Angiosperm	Annonaceae	Desmos	5
Angiosperm	Annonaceae	Fissistigma	13
Angiosperm	Annonaceae	Friesodielsia	7
Angiosperm	Annonaceae	Goniothalamus	15
Angiosperm	Annonaceae	Guatteria	1
Angiosperm	Annonaceae	Huberantha	2
Angiosperm	Annonaceae	Maasia	1
Angiosperm	Annonaceae	Marsypopetalum	1
Angiosperm	Annonaceae	Meiogyne	1
Angiosperm	Annonaceae	Mezzettia	1
Angiosperm	Annonaceae	Miliusa	10
Angiosperm	Annonaceae	Mitrephora	6
Angiosperm	Annonaceae	Monoon	9
Angiosperm	Annonaceae	Orophea	4
Angiosperm	Annonaceae	Polyalthia	5
Angiosperm	Annonaceae	Popowia	2
Angiosperm	Annonaceae	Pseuduvaria	4
Angiosperm	Annonaceae	Sageraea	3
Angiosperm	Annonaceae	Sphaerocoryne	1
Angiosperm	Annonaceae	Trivalvaria	5
Angiosperm	Annonaceae	Uvaria	16
Angiosperm	Annonaceae	Wuodendron	1
Angiosperm	Annonaceae	Xylopia	2
Angiosperm	Apiaceae	Aciphylla	1
Angiosperm	Apiaceae	Acronema	5
Angiosperm	Apiaceae	Aegopodium	1
Angiosperm	Apiaceae	Anethum	1
Angiosperm	Apiaceae	Apium	1
Angiosperm	Apiaceae	Athamanta	1
Angiosperm	Apiaceae	Aulacospermum	1
Angiosperm	Apiaceae	Bupleurum	11
Angiosperm	Apiaceae	Carum	1
Angiosperm	Apiaceae	Centella	2
Angiosperm	Apiaceae	Chaerophyllum	1
Angiosperm	Apiaceae	Coriandrum	1
Angiosperm	Apiaceae	Cortia	2
Angiosperm	Apiaceae	Cuminum	1
Angiosperm	Apiaceae	Cyclospermum	1
Angiosperm	Apiaceae	Dactylaea	1
Angiosperm	Apiaceae	Daucus	1
Angiosperm	Apiaceae	Eryngium	1
Angiosperm	Apiaceae	Ferula	2
Angiosperm	Apiaceae	Foeniculum	1
Angiosperm	Apiaceae	Heracleum	2
Angiosperm	Apiaceae	Hymenidium	2
Angiosperm	Apiaceae	Kedarnatha	1
Angiosperm	Apiaceae	Ligusticopsis	1
Angiosperm	Apiaceae	Ligusticum	2
Angiosperm	Apiaceae	Lomatium	1
Angiosperm	Apiaceae	Meeboldia	1
Angiosperm	Apiaceae	Oenanthe	3
Angiosperm	Apiaceae	Pastinaca	1
Angiosperm	Apiaceae	Petroselinum	1
Angiosperm	Apiaceae	Peucedanum	2
Angiosperm	Apiaceae	Physospermopsis	2
Angiosperm	Apiaceae	Pimpinella	12
Angiosperm	Apiaceae	Psammogeton	1
Angiosperm	Apiaceae	Pternopetalum	3
Angiosperm	Apiaceae	Sanicula	2
Angiosperm	Apiaceae	Schulzia	1
Angiosperm	Apiaceae	Sinocarum	4
Angiosperm	Apiaceae	Sium	1
Angiosperm	Apiaceae	Tetrataenium	2
Angiosperm	Apiaceae	Torilis	1
Angiosperm	Apiaceae	Trachydium	2
Angiosperm	Apiaceae	Trachyspermum	3
Angiosperm	Apiaceae	Vicatia	1
Angiosperm	Apocynaceae	Adenium	1
Angiosperm	Apocynaceae	Aganosma	6
Angiosperm	Apocynaceae	Allamanda	3
Angiosperm	Apocynaceae	Alstonia	5
Angiosperm	Apocynaceae	Alyxia	4
Angiosperm	Apocynaceae	Amalocalyx	1
Angiosperm	Apocynaceae	Amphineurion	1
Angiosperm	Apocynaceae	Anodendron	2
Angiosperm	Apocynaceae	Asclepias	2
Angiosperm	Apocynaceae	Atherandra	1
Angiosperm	Apocynaceae	Beaumontia	4
Angiosperm	Apocynaceae	Boucerosia	2
Angiosperm	Apocynaceae	Bousigonia	1
Angiosperm	Apocynaceae	Calotropis	2
Angiosperm	Apocynaceae	Caralluma	1
Angiosperm	Apocynaceae	Carissa	2
Angiosperm	Apocynaceae	Cascabela	1
Angiosperm	Apocynaceae	Catharanthus	2
Angiosperm	Apocynaceae	Cerbera	2
Angiosperm	Apocynaceae	Ceropegia	14
Angiosperm	Apocynaceae	Chilocarpus	2
Angiosperm	Apocynaceae	Chonemorpha	2
Angiosperm	Apocynaceae	Cosmostigma	1
Angiosperm	Apocynaceae	Cryptolepis	2
Angiosperm	Apocynaceae	Cynanchum	10
Angiosperm	Apocynaceae	Decalepis	1
Angiosperm	Apocynaceae	Dischidia	11
Angiosperm	Apocynaceae	Epigynum	3
Angiosperm	Apocynaceae	Finlaysonia	2
Angiosperm	Apocynaceae	Genianthus	4
Angiosperm	Apocynaceae	Gongronema	1
Angiosperm	Apocynaceae	Gymnema	10
Angiosperm	Apocynaceae	Hemidesmus	1
Angiosperm	Apocynaceae	Heterostemma	3
Angiosperm	Apocynaceae	Holarrhena	2
Angiosperm	Apocynaceae	Hoya	43
Angiosperm	Apocynaceae	Hunteria	1
Angiosperm	Apocynaceae	Ichnocarpus	1
Angiosperm	Apocynaceae	Kibatalia	2
Angiosperm	Apocynaceae	Kopsia	2
Angiosperm	Apocynaceae	Leptadenia	1
Angiosperm	Apocynaceae	Lygisma	1
Angiosperm	Apocynaceae	Marsdenia	10
Angiosperm	Apocynaceae	Matelea	1
Angiosperm	Apocynaceae	Melodinus	1
Angiosperm	Apocynaceae	Micholitzia	1
Angiosperm	Apocynaceae	Micrechites	1
Angiosperm	Apocynaceae	Myriopteron	1
Angiosperm	Apocynaceae	Nerium	1
Angiosperm	Apocynaceae	Oxystelma	1
Angiosperm	Apocynaceae	Parsonsia	1
Angiosperm	Apocynaceae	Pentasacme	2
Angiosperm	Apocynaceae	Pergularia	1
Angiosperm	Apocynaceae	Periploca	2
Angiosperm	Apocynaceae	Plumeria	3
Angiosperm	Apocynaceae	Pottsia	1
Angiosperm	Apocynaceae	Rauvolfia	7
Angiosperm	Apocynaceae	Sarcolobus	2
Angiosperm	Apocynaceae	Secamone	1
Angiosperm	Apocynaceae	Stephanotis	1
Angiosperm	Apocynaceae	Streptocaulon	2
Angiosperm	Apocynaceae	Strophanthus	5
Angiosperm	Apocynaceae	Tabernaemontana	11
Angiosperm	Apocynaceae	Telosma	2
Angiosperm	Apocynaceae	Toxocarpus	2
Angiosperm	Apocynaceae	Trachelospermum	5
Angiosperm	Apocynaceae	Urceola	5
Angiosperm	Apocynaceae	Vallaris	1
Angiosperm	Apocynaceae	Vincetoxicum	12
Angiosperm	Apocynaceae	Wattakaka	1
Angiosperm	Apocynaceae	Willughbeia	2
Angiosperm	Apocynaceae	Wrightia	10
Angiosperm	Aponogetonaceae	Aponogeton	3
Angiosperm	Aquifoliaceae	Ilex	36
Angiosperm	Araceae	Aglaonema	12
Angiosperm	Araceae	Alocasia	13
Angiosperm	Araceae	Amorphophallus	20
Angiosperm	Araceae	Amydrium	1
Angiosperm	Araceae	Anadendrum	1
Angiosperm	Araceae	Anthurium	3
Angiosperm	Araceae	Apoballis	1
Angiosperm	Araceae	Ariopsis	2
Angiosperm	Araceae	Arisaema	36
Angiosperm	Araceae	Arum	2
Angiosperm	Araceae	Caladium	1
Angiosperm	Araceae	Cercestis	1
Angiosperm	Araceae	Colocasia	6
Angiosperm	Araceae	Cryptocoryne	4
Angiosperm	Araceae	Dieffenbachia	2
Angiosperm	Araceae	Dracontium	2
Angiosperm	Araceae	Englerarum	1
Angiosperm	Araceae	Epipremnum	2
Angiosperm	Araceae	Hapaline	2
Angiosperm	Araceae	Helicodiceros	1
Angiosperm	Araceae	Homalomena	8
Angiosperm	Araceae	Lasia	1
Angiosperm	Araceae	Lemna	4
Angiosperm	Araceae	Leucocasia	1
Angiosperm	Araceae	Monstera	1
Angiosperm	Araceae	Philodendron	3
Angiosperm	Araceae	Pistia	1
Angiosperm	Araceae	Pothos	4
Angiosperm	Araceae	Remusatia	3
Angiosperm	Araceae	Rhaphidophora	7
Angiosperm	Araceae	Sauromatum	5
Angiosperm	Araceae	Scindapsus	3
Angiosperm	Araceae	Spathiphyllum	3
Angiosperm	Araceae	Spirodela	1
Angiosperm	Araceae	Steudnera	6
Angiosperm	Araceae	Syngonium	1
Angiosperm	Araceae	Typhonium	19
Angiosperm	Araceae	Wolffia	1
Angiosperm	Araceae	Zantedeschia	1
Angiosperm	Araliaceae	Aralia	14
Angiosperm	Araliaceae	Brassaiopsis	13
Angiosperm	Araliaceae	Dendropanax	2
Angiosperm	Araliaceae	Eleutherococcus	1
Angiosperm	Araliaceae	Gamblea	1
Angiosperm	Araliaceae	Hedera	2
Angiosperm	Araliaceae	Heptapleurum	19
Angiosperm	Araliaceae	Heteropanax	1
Angiosperm	Araliaceae	Hydrocotyle	11
Angiosperm	Araliaceae	Macropanax	2
Angiosperm	Araliaceae	Merrilliopanax	3
Angiosperm	Araliaceae	Neocussonia	1
Angiosperm	Araliaceae	Panax	6
Angiosperm	Araliaceae	Polyscias	3
Angiosperm	Araliaceae	Tetrapanax	1
Angiosperm	Araliaceae	Trevesia	4
Angiosperm	Araliaceae	Woodburnia	1
Angiosperm	Arecaceae	Acrocomia	1
Angiosperm	Arecaceae	Areca	2
Angiosperm	Arecaceae	Arenga	5
Angiosperm	Arecaceae	Borassodendron	1
Angiosperm	Arecaceae	Borassus	1
Angiosperm	Arecaceae	Calamus	38
Angiosperm	Arecaceae	Caryota	4
Angiosperm	Arecaceae	Cocos	1
Angiosperm	Arecaceae	Corypha	3
Angiosperm	Arecaceae	Dypsis	1
Angiosperm	Arecaceae	Elaeis	1
Angiosperm	Arecaceae	Iguanura	1
Angiosperm	Arecaceae	Korthalsia	3
Angiosperm	Arecaceae	Laccosperma	1
Angiosperm	Arecaceae	Latania	1
Angiosperm	Arecaceae	Licuala	6
Angiosperm	Arecaceae	Livistona	3
Angiosperm	Arecaceae	Lodoicea	1
Angiosperm	Arecaceae	Metroxylon	1
Angiosperm	Arecaceae	Myrialepis	1
Angiosperm	Arecaceae	Nypa	1
Angiosperm	Arecaceae	Oncosperma	2
Angiosperm	Arecaceae	Phoenix	6
Angiosperm	Arecaceae	Pinanga	16
Angiosperm	Arecaceae	Plectocomia	3
Angiosperm	Arecaceae	Plectocomiopsis	1
Angiosperm	Arecaceae	Rhapis	1
Angiosperm	Arecaceae	Roystonea	1
Angiosperm	Arecaceae	Sabal	1
Angiosperm	Arecaceae	Salacca	4
Angiosperm	Arecaceae	Saribus	1
Angiosperm	Arecaceae	Syagrus	1
Angiosperm	Arecaceae	Trachycarpus	3
Angiosperm	Arecaceae	Wallichia	5
Angiosperm	Aristolochiaceae	Aristolochia	16
Angiosperm	Aristolochiaceae	Asarum	1
Angiosperm	Aristolochiaceae	Thottea	4
Angiosperm	Asparagaceae	Agave	5
Angiosperm	Asparagaceae	Asparagus	7
Angiosperm	Asparagaceae	Aspidistra	2
Angiosperm	Asparagaceae	Chlorophytum	9
Angiosperm	Asparagaceae	Convallaria	2
Angiosperm	Asparagaceae	Cordyline	1
Angiosperm	Asparagaceae	Disporopsis	2
Angiosperm	Asparagaceae	Dracaena	14
Angiosperm	Asparagaceae	Drimia	1
Angiosperm	Asparagaceae	Furcraea	2
Angiosperm	Asparagaceae	Maianthemum	9
Angiosperm	Asparagaceae	Ophiopogon	9
Angiosperm	Asparagaceae	Peliosanthes	5
Angiosperm	Asparagaceae	Polygonatum	13
Angiosperm	Asparagaceae	Rohdea	3
Angiosperm	Asparagaceae	Theropogon	1
Angiosperm	Asparagaceae	Tupistra	2
Angiosperm	Asparagaceae	Yucca	3
Angiosperm	Asphodelaceae	Agrostocrinum	1
Angiosperm	Asphodelaceae	Aloe	1
Angiosperm	Asphodelaceae	Asphodelus	1
Angiosperm	Asphodelaceae	Dianella	1
Angiosperm	Asphodelaceae	Hemerocallis	1
Angiosperm	Asteraceae	Acanthospermum	2
Angiosperm	Asteraceae	Achillea	1
Angiosperm	Asteraceae	Acilepis	14
Angiosperm	Asteraceae	Acmella	4
Angiosperm	Asteraceae	Adenostemma	4
Angiosperm	Asteraceae	Ageratina	1
Angiosperm	Asteraceae	Ageratum	2
Angiosperm	Asteraceae	Ainsliaea	7
Angiosperm	Asteraceae	Amberboa	1
Angiosperm	Asteraceae	Anacyclus	1
Angiosperm	Asteraceae	Anaphalis	12
Angiosperm	Asteraceae	Anisopappus	1
Angiosperm	Asteraceae	Arctium	1
Angiosperm	Asteraceae	Arctotis	1
Angiosperm	Asteraceae	Argyranthemum	1
Angiosperm	Asteraceae	Artemisia	23
Angiosperm	Asteraceae	Aster	20
Angiosperm	Asteraceae	Athroisma	1
Angiosperm	Asteraceae	Baccharoides	1
Angiosperm	Asteraceae	Bellis	1
Angiosperm	Asteraceae	Bidens	6
Angiosperm	Asteraceae	Blainvillea	2
Angiosperm	Asteraceae	Blumea	34
Angiosperm	Asteraceae	Blumeopsis	1
Angiosperm	Asteraceae	Brachyscome	1
Angiosperm	Asteraceae	Caesulia	1
Angiosperm	Asteraceae	Calendula	1
Angiosperm	Asteraceae	Callistephus	1
Angiosperm	Asteraceae	Caputia	1
Angiosperm	Asteraceae	Carduus	2
Angiosperm	Asteraceae	Carpesium	5
Angiosperm	Asteraceae	Carthamus	2
Angiosperm	Asteraceae	Centaurea	1
Angiosperm	Asteraceae	Centipeda	2
Angiosperm	Asteraceae	Centratherum	2
Angiosperm	Asteraceae	Chromolaena	1
Angiosperm	Asteraceae	Chrysanthemum	2
Angiosperm	Asteraceae	Cichorium	2
Angiosperm	Asteraceae	Cirsium	8
Angiosperm	Asteraceae	Cissampelopsis	5
Angiosperm	Asteraceae	Conyza	3
Angiosperm	Asteraceae	Coreopsis	3
Angiosperm	Asteraceae	Cosmos	3
Angiosperm	Asteraceae	Cotula	2
Angiosperm	Asteraceae	Cousinia	1
Angiosperm	Asteraceae	Crassocephalum	3
Angiosperm	Asteraceae	Cremanthodium	13
Angiosperm	Asteraceae	Crepis	4
Angiosperm	Asteraceae	Cyanthillium	3
Angiosperm	Asteraceae	Cyathocline	2
Angiosperm	Asteraceae	Cynara	1
Angiosperm	Asteraceae	Dahlia	2
Angiosperm	Asteraceae	Decaneuropsis	5
Angiosperm	Asteraceae	Dichrocephala	2
Angiosperm	Asteraceae	Dicoma	1
Angiosperm	Asteraceae	Dolomiaea	3
Angiosperm	Asteraceae	Dubyaea	4
Angiosperm	Asteraceae	Duhaldea	6
Angiosperm	Asteraceae	Echinacea	1
Angiosperm	Asteraceae	Echinops	4
Angiosperm	Asteraceae	Eclipta	1
Angiosperm	Asteraceae	Elephantopus	2
Angiosperm	Asteraceae	Emilia	6
Angiosperm	Asteraceae	Enydra	1
Angiosperm	Asteraceae	Epaltes	1
Angiosperm	Asteraceae	Erigeron	9
Angiosperm	Asteraceae	Eschenbachia	2
Angiosperm	Asteraceae	Ethulia	1
Angiosperm	Asteraceae	Euchiton	1
Angiosperm	Asteraceae	Eupatorium	5
Angiosperm	Asteraceae	Faberia	1
Angiosperm	Asteraceae	Filago	2
Angiosperm	Asteraceae	Gaillardia	1
Angiosperm	Asteraceae	Galinsoga	2
Angiosperm	Asteraceae	Gamochaeta	1
Angiosperm	Asteraceae	Gerbera	1
Angiosperm	Asteraceae	Glebionis	1
Angiosperm	Asteraceae	Glossocardia	3
Angiosperm	Asteraceae	Gnaphalium	2
Angiosperm	Asteraceae	Gnomophalium	1
Angiosperm	Asteraceae	Goniocaulon	1
Angiosperm	Asteraceae	Grangea	1
Angiosperm	Asteraceae	Guizotia	1
Angiosperm	Asteraceae	Gymnanthemum	1
Angiosperm	Asteraceae	Gynura	11
Angiosperm	Asteraceae	Helianthus	3
Angiosperm	Asteraceae	Helichrysum	3
Angiosperm	Asteraceae	Himalaiella	4
Angiosperm	Asteraceae	Hippolytia	2
Angiosperm	Asteraceae	Indocypraea	1
Angiosperm	Asteraceae	Inula	3
Angiosperm	Asteraceae	Ixeridium	2
Angiosperm	Asteraceae	Ixeris	1
Angiosperm	Asteraceae	Jacobaea	3
Angiosperm	Asteraceae	Kalimeris	1
Angiosperm	Asteraceae	Khasianthus	1
Angiosperm	Asteraceae	Kleinia	1
Angiosperm	Asteraceae	Koyamasia	1
Angiosperm	Asteraceae	Kurziella	1
Angiosperm	Asteraceae	Lachnorhiza	1
Angiosperm	Asteraceae	Lactuca	6
Angiosperm	Asteraceae	Laennecia	1
Angiosperm	Asteraceae	Laggera	2
Angiosperm	Asteraceae	Launaea	6
Angiosperm	Asteraceae	Leibnitzia	1
Angiosperm	Asteraceae	Leontopodium	11
Angiosperm	Asteraceae	Lepidaploa	1
Angiosperm	Asteraceae	Lessingianthus	3
Angiosperm	Asteraceae	Leucanthemum	1
Angiosperm	Asteraceae	Leucomeris	1
Angiosperm	Asteraceae	Leuzea	1
Angiosperm	Asteraceae	Ligularia	16
Angiosperm	Asteraceae	Lipoblepharis	1
Angiosperm	Asteraceae	Matricaria	1
Angiosperm	Asteraceae	Melampodium	1
Angiosperm	Asteraceae	Melanoseris	6
Angiosperm	Asteraceae	Microglossa	1
Angiosperm	Asteraceae	Mikania	2
Angiosperm	Asteraceae	Monosis	3
Angiosperm	Asteraceae	Montanoa	1
Angiosperm	Asteraceae	Myanmaria	1
Angiosperm	Asteraceae	Myriactis	2
Angiosperm	Asteraceae	Nidorella	1
Angiosperm	Asteraceae	Notoseris	3
Angiosperm	Asteraceae	Okia	1
Angiosperm	Asteraceae	Oreoseris	1
Angiosperm	Asteraceae	Packera	1
Angiosperm	Asteraceae	Paraprenanthes	1
Angiosperm	Asteraceae	Parasenecio	1
Angiosperm	Asteraceae	Pentanema	1
Angiosperm	Asteraceae	Perityle	1
Angiosperm	Asteraceae	Petasites	1
Angiosperm	Asteraceae	Phagnalon	1
Angiosperm	Asteraceae	Phyllocephalum	1
Angiosperm	Asteraceae	Picris	1
Angiosperm	Asteraceae	Piloselloides	1
Angiosperm	Asteraceae	Piptocarpha	1
Angiosperm	Asteraceae	Pluchea	7
Angiosperm	Asteraceae	Prenanthes	1
Angiosperm	Asteraceae	Pseudoconyza	1
Angiosperm	Asteraceae	Pseudognaphalium	3
Angiosperm	Asteraceae	Psiadia	1
Angiosperm	Asteraceae	Pterocaulon	5
Angiosperm	Asteraceae	Pulicarioidea	1
Angiosperm	Asteraceae	Rhodanthe	1
Angiosperm	Asteraceae	Rhynchospermum	1
Angiosperm	Asteraceae	Rudbeckia	1
Angiosperm	Asteraceae	Saussurea	9
Angiosperm	Asteraceae	Senecio	16
Angiosperm	Asteraceae	Shangwua	1
Angiosperm	Asteraceae	Sigesbeckia	1
Angiosperm	Asteraceae	Sinosenecio	2
Angiosperm	Asteraceae	Solidago	2
Angiosperm	Asteraceae	Sonchus	6
Angiosperm	Asteraceae	Sphaeranthus	4
Angiosperm	Asteraceae	Sphagneticola	1
Angiosperm	Asteraceae	Strobocalyx	4
Angiosperm	Asteraceae	Synedrella	1
Angiosperm	Asteraceae	Synotis	16
Angiosperm	Asteraceae	Tagetes	2
Angiosperm	Asteraceae	Tanacetum	2
Angiosperm	Asteraceae	Taraxacum	2
Angiosperm	Asteraceae	Tarlmounia	1
Angiosperm	Asteraceae	Thespis	1
Angiosperm	Asteraceae	Tithonia	2
Angiosperm	Asteraceae	Tragopogon	1
Angiosperm	Asteraceae	Tricholepis	3
Angiosperm	Asteraceae	Tridax	1
Angiosperm	Asteraceae	Vernonia	10
Angiosperm	Asteraceae	Vicoa	1
Angiosperm	Asteraceae	Wedelia	2
Angiosperm	Asteraceae	Wollastonia	2
Angiosperm	Asteraceae	Xanthium	1
Angiosperm	Asteraceae	Youngia	3
Angiosperm	Asteraceae	Zinnia	1
Angiosperm	Balanophoraceae	Balanophora	6
Angiosperm	Balanophoraceae	Rhopalocnemis	1
Angiosperm	Balsaminaceae	Hydrocera	1
Angiosperm	Balsaminaceae	Impatiens	101
Angiosperm	Basellaceae	Anredera	1
Angiosperm	Basellaceae	Basella	1
Angiosperm	Begoniaceae	Begonia	110
Angiosperm	Berberidaceae	Berberis	37
Angiosperm	Berberidaceae	Podophyllum	1
Angiosperm	Betulaceae	Alnus	1
Angiosperm	Betulaceae	Betula	4
Angiosperm	Betulaceae	Carpinus	2
Angiosperm	Betulaceae	Corylus	1
Angiosperm	Bignoniaceae	Bignonia	2
Angiosperm	Bignoniaceae	Campsis	2
Angiosperm	Bignoniaceae	Dolichandra	1
Angiosperm	Bignoniaceae	Dolichandrone	4
Angiosperm	Bignoniaceae	Fernandoa	1
Angiosperm	Bignoniaceae	Heterophragma	1
Angiosperm	Bignoniaceae	Jacaranda	1
Angiosperm	Bignoniaceae	Kigelia	1
Angiosperm	Bignoniaceae	Mansoa	1
Angiosperm	Bignoniaceae	Markhamia	1
Angiosperm	Bignoniaceae	Mayodendron	1
Angiosperm	Bignoniaceae	Millingtonia	1
Angiosperm	Bignoniaceae	Nyctocalos	1
Angiosperm	Bignoniaceae	Oroxylum	1
Angiosperm	Bignoniaceae	Pajanelia	1
Angiosperm	Bignoniaceae	Parmentiera	1
Angiosperm	Bignoniaceae	Pauldopia	1
Angiosperm	Bignoniaceae	Pyrostegia	1
Angiosperm	Bignoniaceae	Radermachera	4
Angiosperm	Bignoniaceae	Spathodea	1
Angiosperm	Bignoniaceae	Stereospermum	4
Angiosperm	Bignoniaceae	Tabebuia	4
Angiosperm	Bignoniaceae	Tecoma	1
Angiosperm	Bignoniaceae	Tecomella	1
Angiosperm	Bixaceae	Bixa	1
Angiosperm	Bixaceae	Cochlospermum	1
Angiosperm	Boraginaceae	Anchusa	2
Angiosperm	Boraginaceae	Bourreria	1
Angiosperm	Boraginaceae	Coldenia	1
Angiosperm	Boraginaceae	Cordia	17
Angiosperm	Boraginaceae	Cynoglossum	5
Angiosperm	Boraginaceae	Ehretia	12
Angiosperm	Boraginaceae	Euploca	2
Angiosperm	Boraginaceae	Hackelia	1
Angiosperm	Boraginaceae	Heliotropium	5
Angiosperm	Boraginaceae	Ivanjohnstonia	1
Angiosperm	Boraginaceae	Onosma	3
Angiosperm	Boraginaceae	Rotula	1
Angiosperm	Boraginaceae	Tournefortia	6
Angiosperm	Boraginaceae	Trichodesma	5
Angiosperm	Boraginaceae	Trigonotis	2
Angiosperm	Brassicaceae	Alliaria	1
Angiosperm	Brassicaceae	Aphragmus	2
Angiosperm	Brassicaceae	Arabis	2
Angiosperm	Brassicaceae	Brassica	5
Angiosperm	Brassicaceae	Capsella	1
Angiosperm	Brassicaceae	Cardamine	11
Angiosperm	Brassicaceae	Chaunanthus	1
Angiosperm	Brassicaceae	Crucihimalaya	1
Angiosperm	Brassicaceae	Eutrema	1
Angiosperm	Brassicaceae	Iberis	2
Angiosperm	Brassicaceae	Lepidium	1
Angiosperm	Brassicaceae	Lobularia	1
Angiosperm	Brassicaceae	Megacarpaea	1
Angiosperm	Brassicaceae	Nasturtium	1
Angiosperm	Brassicaceae	Ptilotrichum	1
Angiosperm	Brassicaceae	Raphanus	1
Angiosperm	Brassicaceae	Rorippa	5
Angiosperm	Bromeliaceae	Aechmea	2
Angiosperm	Bromeliaceae	Ananas	1
Angiosperm	Bromeliaceae	Billbergia	2
Angiosperm	Burmanniaceae	Burmannia	11
Angiosperm	Burmanniaceae	Thismia	2
Angiosperm	Burseraceae	Canarium	9
Angiosperm	Burseraceae	Garuga	2
Angiosperm	Burseraceae	Protium	2
Angiosperm	Burseraceae	Santiria	1
Angiosperm	Burseraceae	Scutinanthe	1
Angiosperm	Buxaceae	Sarcococca	3
Angiosperm	Cabombaceae	Cabomba	1
Angiosperm	Cactaceae	Deamia	1
Angiosperm	Cactaceae	Leuenbergeria	1
Angiosperm	Cactaceae	Opuntia	4
Angiosperm	Cactaceae	Pereskia	2
Angiosperm	Cactaceae	Rhipsalis	1
Angiosperm	Cactaceae	Selenicereus	1
Angiosperm	Calceolariaceae	Calceolaria	2
Angiosperm	Calophyllaceae	Calophyllum	9
Angiosperm	Calophyllaceae	Kayea	3
Angiosperm	Calophyllaceae	Mammea	4
Angiosperm	Calophyllaceae	Mesua	4
Angiosperm	Campanulaceae	Adenophora	2
Angiosperm	Campanulaceae	Asyneuma	1
Angiosperm	Campanulaceae	Campanula	5
Angiosperm	Campanulaceae	Codonopsis	13
Angiosperm	Campanulaceae	Cyananthus	3
Angiosperm	Campanulaceae	Cyclocodon	3
Angiosperm	Campanulaceae	Homocodon	1
Angiosperm	Campanulaceae	Lobelia	16
Angiosperm	Campanulaceae	Peracarpa	1
Angiosperm	Campanulaceae	Pseudocodon	3
Angiosperm	Campanulaceae	Wahlenbergia	6
Angiosperm	Cannabaceae	Aphananthe	1
Angiosperm	Cannabaceae	Cannabis	1
Angiosperm	Cannabaceae	Celtis	5
Angiosperm	Cannabaceae	Gironniera	2
Angiosperm	Cannabaceae	Humulus	1
Angiosperm	Cannabaceae	Trema	6
Angiosperm	Cannaceae	Canna	3
Angiosperm	Capparaceae	Capparis	35
Angiosperm	Capparaceae	Crateva	7
Angiosperm	Capparaceae	Hypselandra	1
Angiosperm	Capparaceae	Maerua	1
Angiosperm	Capparaceae	Neothorelia	1
Angiosperm	Caprifoliaceae	Dipsacus	2
Angiosperm	Caprifoliaceae	Leycesteria	5
Angiosperm	Caprifoliaceae	Lonicera	24
Angiosperm	Caprifoliaceae	Morina	1
Angiosperm	Caprifoliaceae	Nardostachys	1
Angiosperm	Caprifoliaceae	Triplostegia	1
Angiosperm	Caprifoliaceae	Valeriana	3
Angiosperm	Cardiopteridaceae	Cardiopteris	2
Angiosperm	Cardiopteridaceae	Gonocaryum	2
Angiosperm	Caricaceae	Carica	1
Angiosperm	Carlemanniaceae	Carlemannia	2
Angiosperm	Carlemanniaceae	Silvianthus	1
Angiosperm	Caryophyllaceae	Arenaria	3
Angiosperm	Caryophyllaceae	Brachystemma	1
Angiosperm	Caryophyllaceae	Cerastium	1
Angiosperm	Caryophyllaceae	Dianthus	5
Angiosperm	Caryophyllaceae	Drymaria	3
Angiosperm	Caryophyllaceae	Gypsophila	2
Angiosperm	Caryophyllaceae	Lepyrodiclis	1
Angiosperm	Caryophyllaceae	Moenchia	1
Angiosperm	Caryophyllaceae	Paronychia	1
Angiosperm	Caryophyllaceae	Polycarpaea	1
Angiosperm	Caryophyllaceae	Polycarpon	2
Angiosperm	Caryophyllaceae	Psammosilene	1
Angiosperm	Caryophyllaceae	Sagina	2
Angiosperm	Caryophyllaceae	Schizotechium	1
Angiosperm	Caryophyllaceae	Silene	7
Angiosperm	Caryophyllaceae	Stellaria	4
Angiosperm	Caryophyllaceae	Vaccaria	1
Angiosperm	Casuarinaceae	Casuarina	2
Angiosperm	Celastraceae	Arnicratea	1
Angiosperm	Celastraceae	Cassine	1
Angiosperm	Celastraceae	Celastrus	8
Angiosperm	Celastraceae	Elaeodendron	2
Angiosperm	Celastraceae	Euonymus	28
Angiosperm	Celastraceae	Glyptopetalum	5
Angiosperm	Celastraceae	Gymnosporia	7
Angiosperm	Celastraceae	Kokoona	2
Angiosperm	Celastraceae	Loeseneriella	4
Angiosperm	Celastraceae	Lophopetalum	5
Angiosperm	Celastraceae	Maytenus	1
Angiosperm	Celastraceae	Microtropis	9
Angiosperm	Celastraceae	Parnassia	5
Angiosperm	Celastraceae	Plagiopteron	1
Angiosperm	Celastraceae	Pottingeria	1
Angiosperm	Celastraceae	Reissantia	3
Angiosperm	Celastraceae	Salacia	17
Angiosperm	Celastraceae	Siphonodon	1
Angiosperm	Celastraceae	Tripterygium	1
Angiosperm	Centroplacaceae	Bhesa	3
Angiosperm	Ceratophyllaceae	Ceratophyllum	2
Angiosperm	Chloranthaceae	Chloranthus	6
Angiosperm	Chloranthaceae	Sarcandra	1
Angiosperm	Chrysobalanaceae	Atuna	1
Angiosperm	Chrysobalanaceae	Maranthes	1
Angiosperm	Chrysobalanaceae	Parastemon	1
Angiosperm	Chrysobalanaceae	Parinari	1
Angiosperm	Cleomaceae	Cleome	6
Angiosperm	Clethraceae	Clethra	1
Angiosperm	Clusiaceae	Garcinia	31
Angiosperm	Colchicaceae	Colchicum	1
Angiosperm	Colchicaceae	Disporum	4
Angiosperm	Colchicaceae	Gloriosa	1
Angiosperm	Colchicaceae	Iphigenia	1
Angiosperm	Combretaceae	Combretum	24
Angiosperm	Combretaceae	Getonia	1
Angiosperm	Combretaceae	Lumnitzera	2
Angiosperm	Combretaceae	Terminalia	18
Angiosperm	Commelinaceae	Amischotolype	9
Angiosperm	Commelinaceae	Commelina	18
Angiosperm	Commelinaceae	Cyanotis	9
Angiosperm	Commelinaceae	Dictyospermum	3
Angiosperm	Commelinaceae	Floscopa	2
Angiosperm	Commelinaceae	Murdannia	17
Angiosperm	Commelinaceae	Pollia	4
Angiosperm	Commelinaceae	Rhopalephora	1
Angiosperm	Commelinaceae	Spatholirion	1
Angiosperm	Commelinaceae	Streptolirion	1
Angiosperm	Commelinaceae	Tradescantia	4
Angiosperm	Commelinaceae	Tricarpelema	2
Angiosperm	Connaraceae	Agelaea	2
Angiosperm	Connaraceae	Cnestis	1
Angiosperm	Connaraceae	Connarus	9
Angiosperm	Connaraceae	Ellipanthus	2
Angiosperm	Connaraceae	Rourea	7
Angiosperm	Connaraceae	Vismianthus	1
Angiosperm	Convolvulaceae	Aniseia	1
Angiosperm	Convolvulaceae	Argyreia	40
Angiosperm	Convolvulaceae	Blinkworthia	2
Angiosperm	Convolvulaceae	Bonamia	2
Angiosperm	Convolvulaceae	Calystegia	1
Angiosperm	Convolvulaceae	Camonea	5
Angiosperm	Convolvulaceae	Convolvulus	4
Angiosperm	Convolvulaceae	Cordisepalum	1
Angiosperm	Convolvulaceae	Cuscuta	8
Angiosperm	Convolvulaceae	Decalobanthus	1
Angiosperm	Convolvulaceae	Dichondra	3
Angiosperm	Convolvulaceae	Dinetus	5
Angiosperm	Convolvulaceae	Distimake	5
Angiosperm	Convolvulaceae	Erycibe	13
Angiosperm	Convolvulaceae	Evolvulus	2
Angiosperm	Convolvulaceae	Hewittia	1
Angiosperm	Convolvulaceae	Ipomoea	45
Angiosperm	Convolvulaceae	Jacquemontia	3
Angiosperm	Convolvulaceae	Lepistemon	2
Angiosperm	Convolvulaceae	Merremia	9
Angiosperm	Convolvulaceae	Neuropeltis	1
Angiosperm	Convolvulaceae	Operculina	3
Angiosperm	Convolvulaceae	Porana	1
Angiosperm	Convolvulaceae	Poranopsis	2
Angiosperm	Convolvulaceae	Rivea	1
Angiosperm	Convolvulaceae	Stictocardia	2
Angiosperm	Convolvulaceae	Tridynamia	2
Angiosperm	Convolvulaceae	Xenostegia	2
Angiosperm	Coriariaceae	Coriaria	1
Angiosperm	Cornaceae	Alangium	9
Angiosperm	Cornaceae	Cornus	10
Angiosperm	Costaceae	Hellenia	2
Angiosperm	Costaceae	Parahellenia	1
Angiosperm	Crassulaceae	Crassula	1
Angiosperm	Crassulaceae	Kalanchoe	6
Angiosperm	Crassulaceae	Rhodiola	11
Angiosperm	Crassulaceae	Sedum	9
Angiosperm	Crassulaceae	Sempervivum	1
Angiosperm	Crassulaceae	Sinocrassula	1
Angiosperm	Crypteroniaceae	Crypteronia	1
Angiosperm	Cucurbitaceae	Benincasa	1
Angiosperm	Cucurbitaceae	Cayaponia	1
Angiosperm	Cucurbitaceae	Citrullus	2
Angiosperm	Cucurbitaceae	Coccinia	2
Angiosperm	Cucurbitaceae	Corallocarpus	1
Angiosperm	Cucurbitaceae	Cucumis	6
Angiosperm	Cucurbitaceae	Cucurbita	3
Angiosperm	Cucurbitaceae	Diplocyclos	1
Angiosperm	Cucurbitaceae	Gomphogyne	1
Angiosperm	Cucurbitaceae	Gynostemma	2
Angiosperm	Cucurbitaceae	Herpetospermum	1
Angiosperm	Cucurbitaceae	Hodgsonia	2
Angiosperm	Cucurbitaceae	Indofevillea	1
Angiosperm	Cucurbitaceae	Indomelothria	1
Angiosperm	Cucurbitaceae	Kedrostis	2
Angiosperm	Cucurbitaceae	Lagenaria	1
Angiosperm	Cucurbitaceae	Luffa	3
Angiosperm	Cucurbitaceae	Momordica	4
Angiosperm	Cucurbitaceae	Neoalsomitra	2
Angiosperm	Cucurbitaceae	Schizopepon	3
Angiosperm	Cucurbitaceae	Scopellaria	1
Angiosperm	Cucurbitaceae	Sicyos	1
Angiosperm	Cucurbitaceae	Thladiantha	4
Angiosperm	Cucurbitaceae	Trichosanthes	19
Angiosperm	Cucurbitaceae	Zanonia	2
Angiosperm	Cucurbitaceae	Zehneria	8
Angiosperm	Cymodoceaceae	Cymodocea	1
Angiosperm	Cymodoceaceae	Halodule	2
Angiosperm	Cymodoceaceae	Oceana	1
Angiosperm	Cymodoceaceae	Syringodium	1
Angiosperm	Cyperaceae	Abildgaardia	1
Angiosperm	Cyperaceae	Actinoschoenus	1
Angiosperm	Cyperaceae	Actinoscirpus	1
Angiosperm	Cyperaceae	Arthrostylis	1
Angiosperm	Cyperaceae	Bolboschoenus	1
Angiosperm	Cyperaceae	Bulbostylis	7
Angiosperm	Cyperaceae	Carex	71
Angiosperm	Cyperaceae	Cladium	1
Angiosperm	Cyperaceae	Cyperus	101
Angiosperm	Cyperaceae	Diplacrum	2
Angiosperm	Cyperaceae	Eleocharis	14
Angiosperm	Cyperaceae	Eriophorum	1
Angiosperm	Cyperaceae	Erioscirpus	1
Angiosperm	Cyperaceae	Fimbristylis	54
Angiosperm	Cyperaceae	Fuirena	5
Angiosperm	Cyperaceae	Gahnia	1
Angiosperm	Cyperaceae	Hypolytrum	2
Angiosperm	Cyperaceae	Isolepis	2
Angiosperm	Cyperaceae	Pycreus	1
Angiosperm	Cyperaceae	Rhynchospora	7
Angiosperm	Cyperaceae	Schoenoplectiella	9
Angiosperm	Cyperaceae	Schoenoplectus	2
Angiosperm	Cyperaceae	Scirpus	3
Angiosperm	Cyperaceae	Scleria	16
Angiosperm	Cyperaceae	Sumatroscirpus	1
Angiosperm	Cyperaceae	Trichophorum	1
Angiosperm	Daphniphyllaceae	Daphniphyllum	6
Angiosperm	Diapensiaceae	Berneuxia	1
Angiosperm	Diapensiaceae	Diapensia	2
Angiosperm	Dichapetalaceae	Dichapetalum	6
Angiosperm	Dilleniaceae	Acrotrema	1
Angiosperm	Dilleniaceae	Dillenia	12
Angiosperm	Dilleniaceae	Tetracera	3
Angiosperm	Dioscoreaceae	Dioscorea	36
Angiosperm	Dioscoreaceae	Tacca	4
Angiosperm	Dipentodontaceae	Dipentodon	1
Angiosperm	Dipentodontaceae	Perrottetia	1
Angiosperm	Dipterocarpaceae	Anisoptera	3
Angiosperm	Dipterocarpaceae	Anthoshorea	1
Angiosperm	Dipterocarpaceae	Dipterocarpus	14
Angiosperm	Dipterocarpaceae	Hopea	8
Angiosperm	Dipterocarpaceae	Parashorea	3
Angiosperm	Dipterocarpaceae	Pentacme	1
Angiosperm	Dipterocarpaceae	Shorea	14
Angiosperm	Dipterocarpaceae	Vatica	7
Angiosperm	Droseraceae	Drosera	4
Angiosperm	Ebenaceae	Diospyros	48
Angiosperm	Elaeagnaceae	Elaeagnus	9
Angiosperm	Elaeocarpaceae	Elaeocarpus	33
Angiosperm	Elaeocarpaceae	Sloanea	7
Angiosperm	Elatinaceae	Bergia	2
Angiosperm	Elatinaceae	Elatine	1
Angiosperm	Ericaceae	Agapetes	66
Angiosperm	Ericaceae	Cassiope	5
Angiosperm	Ericaceae	Craibiodendron	3
Angiosperm	Ericaceae	Enkianthus	3
Angiosperm	Ericaceae	Gaultheria	27
Angiosperm	Ericaceae	Leucothoe	1
Angiosperm	Ericaceae	Lyonia	4
Angiosperm	Ericaceae	Monotropa	2
Angiosperm	Ericaceae	Monotropastrum	1
Angiosperm	Ericaceae	Pieris	2
Angiosperm	Ericaceae	Pyrola	3
Angiosperm	Ericaceae	Rhododendron	165
Angiosperm	Ericaceae	Styphelia	1
Angiosperm	Ericaceae	Vaccinium	37
Angiosperm	Eriocaulaceae	Eriocaulon	23
Angiosperm	Erythroxylaceae	Erythroxylum	5
Angiosperm	Escalloniaceae	Polyosma	2
Angiosperm	Euphorbiaceae	Acalypha	11
Angiosperm	Euphorbiaceae	Agrostistachys	2
Angiosperm	Euphorbiaceae	Alchornea	5
Angiosperm	Euphorbiaceae	Aleurites	1
Angiosperm	Euphorbiaceae	Balakata	1
Angiosperm	Euphorbiaceae	Baliospermum	3
Angiosperm	Euphorbiaceae	Blachia	1
Angiosperm	Euphorbiaceae	Blumeodendron	1
Angiosperm	Euphorbiaceae	Botryophora	1
Angiosperm	Euphorbiaceae	Chrozophora	4
Angiosperm	Euphorbiaceae	Cladogynos	1
Angiosperm	Euphorbiaceae	Claoxylon	6
Angiosperm	Euphorbiaceae	Cleidiocarpon	1
Angiosperm	Euphorbiaceae	Cleidion	3
Angiosperm	Euphorbiaceae	Cnesmone	1
Angiosperm	Euphorbiaceae	Codiaeum	1
Angiosperm	Euphorbiaceae	Croton	23
Angiosperm	Euphorbiaceae	Dalechampia	4
Angiosperm	Euphorbiaceae	Dimorphocalyx	1
Angiosperm	Euphorbiaceae	Endospermum	2
Angiosperm	Euphorbiaceae	Epiprinus	2
Angiosperm	Euphorbiaceae	Euphorbia	43
Angiosperm	Euphorbiaceae	Excoecaria	7
Angiosperm	Euphorbiaceae	Falconeria	1
Angiosperm	Euphorbiaceae	Givotia	1
Angiosperm	Euphorbiaceae	Hancea	1
Angiosperm	Euphorbiaceae	Hevea	1
Angiosperm	Euphorbiaceae	Homonoia	1
Angiosperm	Euphorbiaceae	Hura	1
Angiosperm	Euphorbiaceae	Jatropha	6
Angiosperm	Euphorbiaceae	Koilodepas	1
Angiosperm	Euphorbiaceae	Macaranga	11
Angiosperm	Euphorbiaceae	Mallotus	28
Angiosperm	Euphorbiaceae	Manihot	2
Angiosperm	Euphorbiaceae	Megistostigma	1
Angiosperm	Euphorbiaceae	Mercurialis	1
Angiosperm	Euphorbiaceae	Micrococca	1
Angiosperm	Euphorbiaceae	Microstachys	1
Angiosperm	Euphorbiaceae	Neoscortechinia	2
Angiosperm	Euphorbiaceae	Omphalea	1
Angiosperm	Euphorbiaceae	Ostodes	2
Angiosperm	Euphorbiaceae	Paracroton	1
Angiosperm	Euphorbiaceae	Plukenetia	3
Angiosperm	Euphorbiaceae	Ptychopyxis	1
Angiosperm	Euphorbiaceae	Ricinus	1
Angiosperm	Euphorbiaceae	Sapium	1
Angiosperm	Euphorbiaceae	Shirakiopsis	2
Angiosperm	Euphorbiaceae	Sumbaviopsis	1
Angiosperm	Euphorbiaceae	Suregada	2
Angiosperm	Euphorbiaceae	Tragia	1
Angiosperm	Euphorbiaceae	Trewia	1
Angiosperm	Euphorbiaceae	Triadica	2
Angiosperm	Euphorbiaceae	Trigonostemon	15
Angiosperm	Euphorbiaceae	Vernicia	2
Angiosperm	Euphorbiaceae	Wetria	1
Angiosperm	Fabaceae	Abrus	3
Angiosperm	Fabaceae	Acacia	8
Angiosperm	Fabaceae	Acrocarpus	1
Angiosperm	Fabaceae	Adenanthera	3
Angiosperm	Fabaceae	Adinobotrys	1
Angiosperm	Fabaceae	Aeschynomene	3
Angiosperm	Fabaceae	Afzelia	2
Angiosperm	Fabaceae	Aganope	2
Angiosperm	Fabaceae	Alantsilodendron	1
Angiosperm	Fabaceae	Albizia	16
Angiosperm	Fabaceae	Alysicarpus	12
Angiosperm	Fabaceae	Amherstia	1
Angiosperm	Fabaceae	Amorpha	1
Angiosperm	Fabaceae	Amphicarpaea	1
Angiosperm	Fabaceae	Antheroporum	1
Angiosperm	Fabaceae	Aphyllodium	2
Angiosperm	Fabaceae	Apios	2
Angiosperm	Fabaceae	Arachis	1
Angiosperm	Fabaceae	Archidendron	12
Angiosperm	Fabaceae	Astragalus	3
Angiosperm	Fabaceae	Austrocallerya	1
Angiosperm	Fabaceae	Bauhinia	14
Angiosperm	Fabaceae	Biancaea	2
Angiosperm	Fabaceae	Bouffordia	1
Angiosperm	Fabaceae	Brachypterum	4
Angiosperm	Fabaceae	Brownea	1
Angiosperm	Fabaceae	Butea	3
Angiosperm	Fabaceae	Caesalpinia	2
Angiosperm	Fabaceae	Cajanus	13
Angiosperm	Fabaceae	Callerya	3
Angiosperm	Fabaceae	Calliandra	3
Angiosperm	Fabaceae	Calopogonium	1
Angiosperm	Fabaceae	Campylotropis	11
Angiosperm	Fabaceae	Canavalia	6
Angiosperm	Fabaceae	Caragana	1
Angiosperm	Fabaceae	Cassia	4
Angiosperm	Fabaceae	Castanospermum	1
Angiosperm	Fabaceae	Centrosema	2
Angiosperm	Fabaceae	Chamaecrista	8
Angiosperm	Fabaceae	Cheniella	3
Angiosperm	Fabaceae	Chesneya	1
Angiosperm	Fabaceae	Christia	3
Angiosperm	Fabaceae	Cicer	1
Angiosperm	Fabaceae	Clitoria	6
Angiosperm	Fabaceae	Codariocalyx	2
Angiosperm	Fabaceae	Colutea	1
Angiosperm	Fabaceae	Colvillea	1
Angiosperm	Fabaceae	Craspedolobium	1
Angiosperm	Fabaceae	Crotalaria	54
Angiosperm	Fabaceae	Cruddasia	2
Angiosperm	Fabaceae	Crudia	2
Angiosperm	Fabaceae	Cullen	1
Angiosperm	Fabaceae	Cyamopsis	1
Angiosperm	Fabaceae	Cynometra	6
Angiosperm	Fabaceae	Dalbergia	39
Angiosperm	Fabaceae	Dalhousiea	1
Angiosperm	Fabaceae	Daprainia	1
Angiosperm	Fabaceae	Deguelia	1
Angiosperm	Fabaceae	Delonix	2
Angiosperm	Fabaceae	Dendrolobium	5
Angiosperm	Fabaceae	Derris	16
Angiosperm	Fabaceae	Desmodiastrum	1
Angiosperm	Fabaceae	Desmodium	7
Angiosperm	Fabaceae	Dialium	2
Angiosperm	Fabaceae	Dicerma	2
Angiosperm	Fabaceae	Dichrostachys	1
Angiosperm	Fabaceae	Dolichos	3
Angiosperm	Fabaceae	Dumasia	6
Angiosperm	Fabaceae	Dunbaria	10
Angiosperm	Fabaceae	Dysolobium	3
Angiosperm	Fabaceae	Eleiotis	3
Angiosperm	Fabaceae	Endosamara	1
Angiosperm	Fabaceae	Entada	5
Angiosperm	Fabaceae	Enterolobium	3
Angiosperm	Fabaceae	Eriosema	2
Angiosperm	Fabaceae	Erythrina	8
Angiosperm	Fabaceae	Euchresta	1
Angiosperm	Fabaceae	Flemingia	25
Angiosperm	Fabaceae	Galactia	1
Angiosperm	Fabaceae	Geissaspis	1
Angiosperm	Fabaceae	Gleditsia	2
Angiosperm	Fabaceae	Gliricidia	1
Angiosperm	Fabaceae	Glycine	1
Angiosperm	Fabaceae	Glycyrrhiza	1
Angiosperm	Fabaceae	Grona	10
Angiosperm	Fabaceae	Gueldenstaedtia	1
Angiosperm	Fabaceae	Guilandina	3
Angiosperm	Fabaceae	Gymnocladus	2
Angiosperm	Fabaceae	Harashuteria	1
Angiosperm	Fabaceae	Haymondia	1
Angiosperm	Fabaceae	Hedysarum	1
Angiosperm	Fabaceae	Hegnera	1
Angiosperm	Fabaceae	Huangtcia	2
Angiosperm	Fabaceae	Hultholia	1
Angiosperm	Fabaceae	Hylodesmum	5
Angiosperm	Fabaceae	Hymenaea	1
Angiosperm	Fabaceae	Hypocalyptus	1
Angiosperm	Fabaceae	Imbralyx	1
Angiosperm	Fabaceae	Indigastrum	1
Angiosperm	Fabaceae	Indigofera	45
Angiosperm	Fabaceae	Intsia	2
Angiosperm	Fabaceae	Lablab	1
Angiosperm	Fabaceae	Lathyrus	6
Angiosperm	Fabaceae	Leptodesmia	1
Angiosperm	Fabaceae	Leptospron	1
Angiosperm	Fabaceae	Lespedeza	4
Angiosperm	Fabaceae	Leucaena	4
Angiosperm	Fabaceae	Libidibia	1
Angiosperm	Fabaceae	Lonchocarpus	1
Angiosperm	Fabaceae	Lotus	1
Angiosperm	Fabaceae	Lupinus	3
Angiosperm	Fabaceae	Lysidice	2
Angiosperm	Fabaceae	Lysiphyllum	2
Angiosperm	Fabaceae	Macropsychanthus	2
Angiosperm	Fabaceae	Macroptilium	1
Angiosperm	Fabaceae	Macrotyloma	1
Angiosperm	Fabaceae	Mastersia	1
Angiosperm	Fabaceae	Mecopus	1
Angiosperm	Fabaceae	Medicago	2
Angiosperm	Fabaceae	Melilotus	3
Angiosperm	Fabaceae	Mezoneuron	6
Angiosperm	Fabaceae	Millettia	26
Angiosperm	Fabaceae	Mimosa	5
Angiosperm	Fabaceae	Moullava	3
Angiosperm	Fabaceae	Mucuna	12
Angiosperm	Fabaceae	Neltuma	3
Angiosperm	Fabaceae	Neocollettia	1
Angiosperm	Fabaceae	Neorautanenia	1
Angiosperm	Fabaceae	Neptunia	4
Angiosperm	Fabaceae	Nesphostylis	1
Angiosperm	Fabaceae	Neustanthus	1
Angiosperm	Fabaceae	Nogra	2
Angiosperm	Fabaceae	Ohwia	1
Angiosperm	Fabaceae	Ophrestia	1
Angiosperm	Fabaceae	Ormosia	9
Angiosperm	Fabaceae	Ototropis	1
Angiosperm	Fabaceae	Oxytropis	1
Angiosperm	Fabaceae	Pachyrhizus	1
Angiosperm	Fabaceae	Padbruggea	1
Angiosperm	Fabaceae	Paracalyx	1
Angiosperm	Fabaceae	Parkia	7
Angiosperm	Fabaceae	Parkinsonia	1
Angiosperm	Fabaceae	Parochetus	1
Angiosperm	Fabaceae	Peltophorum	2
Angiosperm	Fabaceae	Pericopsis	1
Angiosperm	Fabaceae	Phanera	19
Angiosperm	Fabaceae	Phaseolus	3
Angiosperm	Fabaceae	Phylacium	1
Angiosperm	Fabaceae	Phyllodium	6
Angiosperm	Fabaceae	Piliostigma	2
Angiosperm	Fabaceae	Piptanthus	2
Angiosperm	Fabaceae	Pithecellobium	2
Angiosperm	Fabaceae	Pleurolobus	2
Angiosperm	Fabaceae	Polhillides	1
Angiosperm	Fabaceae	Pongamia	1
Angiosperm	Fabaceae	Prosopis	1
Angiosperm	Fabaceae	Pseudarthria	2
Angiosperm	Fabaceae	Psophocarpus	2
Angiosperm	Fabaceae	Psoralea	1
Angiosperm	Fabaceae	Pterocarpus	5
Angiosperm	Fabaceae	Pterolobium	6
Angiosperm	Fabaceae	Pueraria	7
Angiosperm	Fabaceae	Puhuaea	2
Angiosperm	Fabaceae	Pycnospora	1
Angiosperm	Fabaceae	Rhynchosia	13
Angiosperm	Fabaceae	Robinia	1
Angiosperm	Fabaceae	Samanea	1
Angiosperm	Fabaceae	Saraca	6
Angiosperm	Fabaceae	Schnella	1
Angiosperm	Fabaceae	Senegalia	20
Angiosperm	Fabaceae	Senna	17
Angiosperm	Fabaceae	Sesbania	7
Angiosperm	Fabaceae	Shuteria	3
Angiosperm	Fabaceae	Sigmoidala	1
Angiosperm	Fabaceae	Sindora	3
Angiosperm	Fabaceae	Sinodolichos	2
Angiosperm	Fabaceae	Smithia	5
Angiosperm	Fabaceae	Sohmaea	6
Angiosperm	Fabaceae	Sophora	8
Angiosperm	Fabaceae	Spatholobus	7
Angiosperm	Fabaceae	Strophostyles	1
Angiosperm	Fabaceae	Stylosanthes	3
Angiosperm	Fabaceae	Sunhangia	1
Angiosperm	Fabaceae	Tadehagi	6
Angiosperm	Fabaceae	Tamarindus	1
Angiosperm	Fabaceae	Tateishia	1
Angiosperm	Fabaceae	Tephrosia	12
Angiosperm	Fabaceae	Teramnus	3
Angiosperm	Fabaceae	Teyleria	1
Angiosperm	Fabaceae	Ticanto	2
Angiosperm	Fabaceae	Toxicopueraria	1
Angiosperm	Fabaceae	Trifolium	2
Angiosperm	Fabaceae	Trigonella	1
Angiosperm	Fabaceae	Ulex	1
Angiosperm	Fabaceae	Uraria	14
Angiosperm	Fabaceae	Urariopsis	1
Angiosperm	Fabaceae	Vachellia	11
Angiosperm	Fabaceae	Vicia	3
Angiosperm	Fabaceae	Vigna	16
Angiosperm	Fabaceae	Wajira	1
Angiosperm	Fabaceae	Wisteria	1
Angiosperm	Fabaceae	Xylia	1
Angiosperm	Fabaceae	Zornia	4
Angiosperm	Fagaceae	Castanea	2
Angiosperm	Fagaceae	Castanopsis	28
Angiosperm	Fagaceae	Lithocarpus	40
Angiosperm	Fagaceae	Quercus	39
Angiosperm	Flagellariaceae	Flagellaria	1
Angiosperm	Garryaceae	Aucuba	2
Angiosperm	Gelsemiaceae	Gelsemium	1
Angiosperm	Gentianaceae	Canscora	4
Angiosperm	Gentianaceae	Centaurium	1
Angiosperm	Gentianaceae	Comastoma	1
Angiosperm	Gentianaceae	Crawfurdia	7
Angiosperm	Gentianaceae	Cyrtophyllum	1
Angiosperm	Gentianaceae	Exacum	8
Angiosperm	Gentianaceae	Fagraea	6
Angiosperm	Gentianaceae	Gentiana	40
Angiosperm	Gentianaceae	Gentianella	1
Angiosperm	Gentianaceae	Halenia	1
Angiosperm	Gentianaceae	Hoppea	1
Angiosperm	Gentianaceae	Kuepferia	7
Angiosperm	Gentianaceae	Metagentiana	2
Angiosperm	Gentianaceae	Phyllocyclus	2
Angiosperm	Gentianaceae	Picrophloeus	1
Angiosperm	Gentianaceae	Swertia	14
Angiosperm	Gentianaceae	Tripterospermum	3
Angiosperm	Gentianaceae	Utania	2
Angiosperm	Geraniaceae	Geranium	13
Angiosperm	Geraniaceae	Pelargonium	1
Angiosperm	Gesneriaceae	Achimenes	2
Angiosperm	Gesneriaceae	Aeschynanthus	26
Angiosperm	Gesneriaceae	Alsobia	1
Angiosperm	Gesneriaceae	Beccarinda	2
Angiosperm	Gesneriaceae	Boea	1
Angiosperm	Gesneriaceae	Boeica	3
Angiosperm	Gesneriaceae	Briggsia	1
Angiosperm	Gesneriaceae	Codonanthe	1
Angiosperm	Gesneriaceae	Codonoboea	1
Angiosperm	Gesneriaceae	Corallodiscus	1
Angiosperm	Gesneriaceae	Cyrtandra	1
Angiosperm	Gesneriaceae	Damrongia	2
Angiosperm	Gesneriaceae	Didymocarpus	18
Angiosperm	Gesneriaceae	Dorcoceras	1
Angiosperm	Gesneriaceae	Episcia	1
Angiosperm	Gesneriaceae	Epithema	5
Angiosperm	Gesneriaceae	Gloxinia	1
Angiosperm	Gesneriaceae	Henckelia	18
Angiosperm	Gesneriaceae	Kaisupeea	1
Angiosperm	Gesneriaceae	Leptoboea	1
Angiosperm	Gesneriaceae	Loxostigma	3
Angiosperm	Gesneriaceae	Lysionotus	10
Angiosperm	Gesneriaceae	Microchirita	2
Angiosperm	Gesneriaceae	Middletonia	1
Angiosperm	Gesneriaceae	Oreocharis	4
Angiosperm	Gesneriaceae	Ornithoboea	4
Angiosperm	Gesneriaceae	Paraboea	16
Angiosperm	Gesneriaceae	Petrocosmea	4
Angiosperm	Gesneriaceae	Platystemma	1
Angiosperm	Gesneriaceae	Rhynchoglossum	1
Angiosperm	Gesneriaceae	Rhynchotechum	9
Angiosperm	Gesneriaceae	Saintpaulia	1
Angiosperm	Gesneriaceae	Stauranthera	3
Angiosperm	Gesneriaceae	Trisepalum	1
Angiosperm	Gisekiaceae	Gisekia	1
Angiosperm	Goodeniaceae	Scaevola	1
Angiosperm	Grossulariaceae	Ribes	7
Angiosperm	Haloragaceae	Gonocarpus	1
Angiosperm	Haloragaceae	Myriophyllum	5
Angiosperm	Hamamelidaceae	Corylopsis	3
Angiosperm	Hamamelidaceae	Distylium	1
Angiosperm	Hamamelidaceae	Exbucklandia	1
Angiosperm	Hamamelidaceae	Rhodoleia	1
Angiosperm	Hanguanaceae	Hanguana	2
Angiosperm	Heliconiaceae	Heliconia	5
Angiosperm	Helwingiaceae	Helwingia	3
Angiosperm	Hernandiaceae	Gyrocarpus	1
Angiosperm	Hernandiaceae	Hernandia	2
Angiosperm	Hernandiaceae	Illigera	7
Angiosperm	Hydrangeaceae	Deutzia	11
Angiosperm	Hydrangeaceae	Hydrangea	15
Angiosperm	Hydrangeaceae	Philadelphus	3
Angiosperm	Hydrocharitaceae	Blyxa	5
Angiosperm	Hydrocharitaceae	Enhalus	1
Angiosperm	Hydrocharitaceae	Halophila	4
Angiosperm	Hydrocharitaceae	Hydrilla	1
Angiosperm	Hydrocharitaceae	Hydrocharis	1
Angiosperm	Hydrocharitaceae	Najas	9
Angiosperm	Hydrocharitaceae	Nechamandra	1
Angiosperm	Hydrocharitaceae	Ottelia	3
Angiosperm	Hydrocharitaceae	Thalassia	1
Angiosperm	Hydrocharitaceae	Vallisneria	1
Angiosperm	Hydroleaceae	Hydrolea	1
Angiosperm	Hypericaceae	Cratoxylum	6
Angiosperm	Hypericaceae	Hypericum	27
Angiosperm	Hypoxidaceae	Curculigo	4
Angiosperm	Hypoxidaceae	Hypoxis	1
Angiosperm	Hypoxidaceae	Pauridia	1
Angiosperm	Icacinaceae	Iodes	4
Angiosperm	Icacinaceae	Mappia	3
Angiosperm	Icacinaceae	Mappianthus	2
Angiosperm	Icacinaceae	Miquelia	1
Angiosperm	Icacinaceae	Natsiatopsis	1
Angiosperm	Icacinaceae	Natsiatum	1
Angiosperm	Icacinaceae	Nothapodytes	1
Angiosperm	Icacinaceae	Phytocrene	3
Angiosperm	Icacinaceae	Pittosporopsis	1
Angiosperm	Icacinaceae	Sarcostigma	1
Angiosperm	Iridaceae	Crocus	1
Angiosperm	Iridaceae	Gladiolus	1
Angiosperm	Iridaceae	Iris	14
Angiosperm	Irvingiaceae	Irvingia	1
Angiosperm	Iteaceae	Itea	3
Angiosperm	Ixonanthaceae	Ixonanthes	2
Angiosperm	Juglandaceae	Engelhardia	4
Angiosperm	Juglandaceae	Juglans	2
Angiosperm	Juncaceae	Juncus	14
Angiosperm	Juncaceae	Luzula	3
Angiosperm	Lamiaceae	Achyrospermum	2
Angiosperm	Lamiaceae	Aeollanthus	1
Angiosperm	Lamiaceae	Ajuga	5
Angiosperm	Lamiaceae	Anisochilus	3
Angiosperm	Lamiaceae	Anisomeles	3
Angiosperm	Lamiaceae	Basilicum	1
Angiosperm	Lamiaceae	Callicarpa	13
Angiosperm	Lamiaceae	Clerodendrum	31
Angiosperm	Lamiaceae	Clinopodium	4
Angiosperm	Lamiaceae	Colebrookea	1
Angiosperm	Lamiaceae	Coleus	1
Angiosperm	Lamiaceae	Colquhounia	3
Angiosperm	Lamiaceae	Congea	6
Angiosperm	Lamiaceae	Craniotome	1
Angiosperm	Lamiaceae	Cymaria	2
Angiosperm	Lamiaceae	Elsholtzia	15
Angiosperm	Lamiaceae	Eurysolen	1
Angiosperm	Lamiaceae	Galeopsis	2
Angiosperm	Lamiaceae	Glossocarya	2
Angiosperm	Lamiaceae	Gmelina	5
Angiosperm	Lamiaceae	Gomphostemma	9
Angiosperm	Lamiaceae	Holmskioldia	1
Angiosperm	Lamiaceae	Hymenopyramis	1
Angiosperm	Lamiaceae	Hypenia	1
Angiosperm	Lamiaceae	Hyptis	3
Angiosperm	Lamiaceae	Hyssopus	1
Angiosperm	Lamiaceae	Isodon	11
Angiosperm	Lamiaceae	Lamium	1
Angiosperm	Lamiaceae	Lavandula	2
Angiosperm	Lamiaceae	Leonotis	1
Angiosperm	Lamiaceae	Leonurus	4
Angiosperm	Lamiaceae	Leucas	26
Angiosperm	Lamiaceae	Leucosceptrum	1
Angiosperm	Lamiaceae	Meehania	1
Angiosperm	Lamiaceae	Melissa	1
Angiosperm	Lamiaceae	Mentha	6
Angiosperm	Lamiaceae	Mesosphaerum	2
Angiosperm	Lamiaceae	Micromeria	1
Angiosperm	Lamiaceae	Microtoena	3
Angiosperm	Lamiaceae	Mosla	1
Angiosperm	Lamiaceae	Nepeta	4
Angiosperm	Lamiaceae	Ocimum	6
Angiosperm	Lamiaceae	Origanum	2
Angiosperm	Lamiaceae	Orthosiphon	6
Angiosperm	Lamiaceae	Paralamium	1
Angiosperm	Lamiaceae	Paraphlomis	1
Angiosperm	Lamiaceae	Perilla	2
Angiosperm	Lamiaceae	Peronema	1
Angiosperm	Lamiaceae	Phlomoides	4
Angiosperm	Lamiaceae	Platostoma	6
Angiosperm	Lamiaceae	Plectranthus	10
Angiosperm	Lamiaceae	Pogostemon	31
Angiosperm	Lamiaceae	Premna	33
Angiosperm	Lamiaceae	Prunella	1
Angiosperm	Lamiaceae	Pseudocaryopteris	3
Angiosperm	Lamiaceae	Pycnostachys	1
Angiosperm	Lamiaceae	Rotheca	3
Angiosperm	Lamiaceae	Rubiteucris	1
Angiosperm	Lamiaceae	Salvia	10
Angiosperm	Lamiaceae	Scutellaria	13
Angiosperm	Lamiaceae	Siphocranion	1
Angiosperm	Lamiaceae	Sphenodesme	8
Angiosperm	Lamiaceae	Stachys	5
Angiosperm	Lamiaceae	Symphorema	1
Angiosperm	Lamiaceae	Tectona	2
Angiosperm	Lamiaceae	Teijsmanniodendron	1
Angiosperm	Lamiaceae	Teucrium	10
Angiosperm	Lamiaceae	Thymus	1
Angiosperm	Lamiaceae	Vitex	21
Angiosperm	Lamiaceae	Volkameria	1
Angiosperm	Lamiaceae	Ziziphora	1
Angiosperm	Lardizabalaceae	Decaisnea	1
Angiosperm	Lardizabalaceae	Stauntonia	7
Angiosperm	Lauraceae	Actinodaphne	10
Angiosperm	Lauraceae	Alseodaphne	4
Angiosperm	Lauraceae	Alseodaphnopsis	3
Angiosperm	Lauraceae	Beilschmiedia	14
Angiosperm	Lauraceae	Cassytha	1
Angiosperm	Lauraceae	Cinnadenia	1
Angiosperm	Lauraceae	Cinnamomum	36
Angiosperm	Lauraceae	Cryptocarya	11
Angiosperm	Lauraceae	Dehaasia	3
Angiosperm	Lauraceae	Dodecadenia	1
Angiosperm	Lauraceae	Endiandra	1
Angiosperm	Lauraceae	Lindera	19
Angiosperm	Lauraceae	Litsea	48
Angiosperm	Lauraceae	Machilus	15
Angiosperm	Lauraceae	Neocinnamomum	1
Angiosperm	Lauraceae	Neolitsea	9
Angiosperm	Lauraceae	Nothaphoebe	2
Angiosperm	Lauraceae	Ocotea	1
Angiosperm	Lauraceae	Parasassafras	1
Angiosperm	Lauraceae	Persea	1
Angiosperm	Lauraceae	Phoebe	9
Angiosperm	Lecythidaceae	Barringtonia	10
Angiosperm	Lecythidaceae	Careya	2
Angiosperm	Lecythidaceae	Chydenanthus	1
Angiosperm	Lecythidaceae	Couroupita	1
Angiosperm	Lecythidaceae	Gustavia	1
Angiosperm	Lentibulariaceae	Pinguicula	1
Angiosperm	Lentibulariaceae	Utricularia	24
Angiosperm	Liliaceae	Cardiocrinum	1
Angiosperm	Liliaceae	Clintonia	1
Angiosperm	Liliaceae	Fritillaria	1
Angiosperm	Liliaceae	Gagea	4
Angiosperm	Liliaceae	Lilium	21
Angiosperm	Liliaceae	Notholirion	2
Angiosperm	Liliaceae	Streptopus	2
Angiosperm	Liliaceae	Tricyrtis	1
Angiosperm	Linaceae	Anisadenia	2
Angiosperm	Linaceae	Linum	2
Angiosperm	Linaceae	Reinwardtia	4
Angiosperm	Linaceae	Tirpitzia	1
Angiosperm	Linderniaceae	Artanema	1
Angiosperm	Linderniaceae	Bonnaya	6
Angiosperm	Linderniaceae	Craterostigma	2
Angiosperm	Linderniaceae	Lindernia	5
Angiosperm	Linderniaceae	Torenia	14
Angiosperm	Linderniaceae	Vandellia	7
Angiosperm	Linderniaceae	Yamazakia	2
Angiosperm	Loganiaceae	Gardneria	2
Angiosperm	Loganiaceae	Mitrasacme	5
Angiosperm	Loganiaceae	Mitreola	2
Angiosperm	Loganiaceae	Norrisia	1
Angiosperm	Loganiaceae	Strychnos	10
Angiosperm	Loranthaceae	Agelanthus	1
Angiosperm	Loranthaceae	Dendrophthoe	5
Angiosperm	Loranthaceae	Elytranthe	1
Angiosperm	Loranthaceae	Helixanthera	7
Angiosperm	Loranthaceae	Loranthus	1
Angiosperm	Loranthaceae	Macrosolen	9
Angiosperm	Loranthaceae	Oryctanthus	1
Angiosperm	Loranthaceae	Psittacanthus	1
Angiosperm	Loranthaceae	Scurrula	12
Angiosperm	Loranthaceae	Taxillus	3
Angiosperm	Loranthaceae	Tolypanthus	1
Angiosperm	Loranthaceae	Tripodanthus	1
Angiosperm	Loranthaceae	Tristerix	1
Angiosperm	Lythraceae	Ammannia	2
Angiosperm	Lythraceae	Cuphea	1
Angiosperm	Lythraceae	Duabanga	1
Angiosperm	Lythraceae	Lagerstroemia	13
Angiosperm	Lythraceae	Lawsonia	1
Angiosperm	Lythraceae	Lythrum	1
Angiosperm	Lythraceae	Pemphis	1
Angiosperm	Lythraceae	Punica	1
Angiosperm	Lythraceae	Rotala	12
Angiosperm	Lythraceae	Sonneratia	4
Angiosperm	Lythraceae	Trapa	2
Angiosperm	Lythraceae	Woodfordia	1
Angiosperm	Magnoliaceae	Liriodendron	1
Angiosperm	Magnoliaceae	Magnolia	30
Angiosperm	Malpighiaceae	Aspidopterys	7
Angiosperm	Malpighiaceae	Galphimia	2
Angiosperm	Malpighiaceae	Hiptage	4
Angiosperm	Malpighiaceae	Malpighia	1
Angiosperm	Malpighiaceae	Stigmaphyllon	1
Angiosperm	Malpighiaceae	Tristellateia	1
Angiosperm	Malvaceae	Abelmoschus	9
Angiosperm	Malvaceae	Abroma	1
Angiosperm	Malvaceae	Abutilon	8
Angiosperm	Malvaceae	Alcea	1
Angiosperm	Malvaceae	Ambroma	1
Angiosperm	Malvaceae	Ayenia	7
Angiosperm	Malvaceae	Azanza	2
Angiosperm	Malvaceae	Berrya	2
Angiosperm	Malvaceae	Bombax	4
Angiosperm	Malvaceae	Bombycidendron	1
Angiosperm	Malvaceae	Boschia	2
Angiosperm	Malvaceae	Brachychiton	1
Angiosperm	Malvaceae	Brownlowia	5
Angiosperm	Malvaceae	Burretiodendron	2
Angiosperm	Malvaceae	Byttneria	3
Angiosperm	Malvaceae	Callianthe	1
Angiosperm	Malvaceae	Ceiba	1
Angiosperm	Malvaceae	Coelostegia	1
Angiosperm	Malvaceae	Colona	5
Angiosperm	Malvaceae	Commersonia	1
Angiosperm	Malvaceae	Corchorus	8
Angiosperm	Malvaceae	Craigia	1
Angiosperm	Malvaceae	Cullenia	1
Angiosperm	Malvaceae	Decaschistia	4
Angiosperm	Malvaceae	Dombeya	3
Angiosperm	Malvaceae	Durio	4
Angiosperm	Malvaceae	Eriolaena	4
Angiosperm	Malvaceae	Firmiana	3
Angiosperm	Malvaceae	Glossospermum	1
Angiosperm	Malvaceae	Gossypium	4
Angiosperm	Malvaceae	Grewia	34
Angiosperm	Malvaceae	Guazuma	1
Angiosperm	Malvaceae	Helicteres	10
Angiosperm	Malvaceae	Heritiera	9
Angiosperm	Malvaceae	Hibiscus	29
Angiosperm	Malvaceae	Horsfordia	1
Angiosperm	Malvaceae	Kleinhovia	1
Angiosperm	Malvaceae	Kydia	2
Angiosperm	Malvaceae	Leptonychia	1
Angiosperm	Malvaceae	Malachra	1
Angiosperm	Malvaceae	Malva	2
Angiosperm	Malvaceae	Malvastrum	2
Angiosperm	Malvaceae	Malvaviscus	2
Angiosperm	Malvaceae	Mansonia	1
Angiosperm	Malvaceae	Melhania	1
Angiosperm	Malvaceae	Melochia	3
Angiosperm	Malvaceae	Microcos	5
Angiosperm	Malvaceae	Nayariophyton	1
Angiosperm	Malvaceae	Neesia	1
Angiosperm	Malvaceae	Ochroma	1
Angiosperm	Malvaceae	Paradombeya	2
Angiosperm	Malvaceae	Pavonia	8
Angiosperm	Malvaceae	Pentace	3
Angiosperm	Malvaceae	Pentapetes	1
Angiosperm	Malvaceae	Pterocymbium	3
Angiosperm	Malvaceae	Pterospermum	11
Angiosperm	Malvaceae	Pterygota	1
Angiosperm	Malvaceae	Reevesia	3
Angiosperm	Malvaceae	Scaphium	1
Angiosperm	Malvaceae	Sida	9
Angiosperm	Malvaceae	Sterculia	20
Angiosperm	Malvaceae	Theobroma	1
Angiosperm	Malvaceae	Thespesia	1
Angiosperm	Malvaceae	Triumfetta	10
Angiosperm	Malvaceae	Urena	4
Angiosperm	Malvaceae	Waltheria	1
Angiosperm	Marantaceae	Calathea	1
Angiosperm	Marantaceae	Donax	1
Angiosperm	Marantaceae	Halopegia	1
Angiosperm	Marantaceae	Maranta	3
Angiosperm	Marantaceae	Megaphrynium	1
Angiosperm	Marantaceae	Myanmaranthus	1
Angiosperm	Marantaceae	Phrynium	2
Angiosperm	Marantaceae	Schumannianthus	1
Angiosperm	Marantaceae	Stachyphrynium	3
Angiosperm	Martyniaceae	Martynia	1
Angiosperm	Mazaceae	Lancea	1
Angiosperm	Mazaceae	Mazus	3
Angiosperm	Melanthiaceae	Anticlea	1
Angiosperm	Melanthiaceae	Helonias	2
Angiosperm	Melanthiaceae	Paris	6
Angiosperm	Melanthiaceae	Trillium	2
Angiosperm	Melanthiaceae	Veratrum	1
Angiosperm	Melastomataceae	Adelobotrys	1
Angiosperm	Melastomataceae	Anerincleistus	1
Angiosperm	Melastomataceae	Astronia	1
Angiosperm	Melastomataceae	Blastus	1
Angiosperm	Melastomataceae	Brachyotum	1
Angiosperm	Melastomataceae	Diplectria	2
Angiosperm	Melastomataceae	Dissochaeta	2
Angiosperm	Melastomataceae	Medinilla	4
Angiosperm	Melastomataceae	Melastoma	10
Angiosperm	Melastomataceae	Memecylon	25
Angiosperm	Melastomataceae	Miconia	4
Angiosperm	Melastomataceae	Ochthocharis	1
Angiosperm	Melastomataceae	Osbeckia	12
Angiosperm	Melastomataceae	Oxyspora	7
Angiosperm	Melastomataceae	Pachycentria	1
Angiosperm	Melastomataceae	Phyllagathis	1
Angiosperm	Melastomataceae	Plagiopetalum	2
Angiosperm	Melastomataceae	Pseudodissochaeta	2
Angiosperm	Melastomataceae	Pternandra	3
Angiosperm	Melastomataceae	Sarcopyramis	2
Angiosperm	Melastomataceae	Sonerila	18
Angiosperm	Melastomataceae	Sporoxeia	1
Angiosperm	Meliaceae	Aglaia	23
Angiosperm	Meliaceae	Amoora	1
Angiosperm	Meliaceae	Aphanamixis	1
Angiosperm	Meliaceae	Azadirachta	2
Angiosperm	Meliaceae	Chisocheton	5
Angiosperm	Meliaceae	Chukrasia	1
Angiosperm	Meliaceae	Cipadessa	1
Angiosperm	Meliaceae	Dysoxylum	10
Angiosperm	Meliaceae	Heynea	1
Angiosperm	Meliaceae	Melia	2
Angiosperm	Meliaceae	Munronia	2
Angiosperm	Meliaceae	Pseudoclausena	1
Angiosperm	Meliaceae	Reinwardtiodendron	1
Angiosperm	Meliaceae	Sandoricum	1
Angiosperm	Meliaceae	Soymida	1
Angiosperm	Meliaceae	Sphaerosacme	1
Angiosperm	Meliaceae	Swietenia	2
Angiosperm	Meliaceae	Toona	5
Angiosperm	Meliaceae	Walsura	6
Angiosperm	Meliaceae	Xylocarpus	3
Angiosperm	Menispermaceae	Anamirta	1
Angiosperm	Menispermaceae	Aspidocarya	1
Angiosperm	Menispermaceae	Cissampelos	2
Angiosperm	Menispermaceae	Cocculus	2
Angiosperm	Menispermaceae	Coscinium	1
Angiosperm	Menispermaceae	Cyclea	6
Angiosperm	Menispermaceae	Diploclisia	1
Angiosperm	Menispermaceae	Eleutharrhena	1
Angiosperm	Menispermaceae	Fibraurea	2
Angiosperm	Menispermaceae	Haematocarpus	1
Angiosperm	Menispermaceae	Hypserpa	1
Angiosperm	Menispermaceae	Limacia	2
Angiosperm	Menispermaceae	Pachygone	3
Angiosperm	Menispermaceae	Parabaena	1
Angiosperm	Menispermaceae	Pericampylus	2
Angiosperm	Menispermaceae	Pycnarrhena	2
Angiosperm	Menispermaceae	Sinomenium	1
Angiosperm	Menispermaceae	Stephania	12
Angiosperm	Menispermaceae	Tiliacora	2
Angiosperm	Menispermaceae	Tinomiscium	1
Angiosperm	Menispermaceae	Tinospora	5
Angiosperm	Menyanthaceae	Nymphoides	3
Angiosperm	Metteniusaceae	Apodytes	1
Angiosperm	Metteniusaceae	Platea	2
Angiosperm	Molluginaceae	Glinus	2
Angiosperm	Molluginaceae	Mollugo	4
Angiosperm	Molluginaceae	Paramollugo	1
Angiosperm	Molluginaceae	Trigastrotheca	2
Angiosperm	Monimiaceae	Kibara	1
Angiosperm	Moraceae	Allaeanthus	1
Angiosperm	Moraceae	Antiaris	1
Angiosperm	Moraceae	Artocarpus	10
Angiosperm	Moraceae	Broussonetia	1
Angiosperm	Moraceae	Ficus	119
Angiosperm	Moraceae	Hullettia	1
Angiosperm	Moraceae	Maclura	3
Angiosperm	Moraceae	Morus	5
Angiosperm	Moraceae	Parartocarpus	1
Angiosperm	Moraceae	Sorocea	1
Angiosperm	Moraceae	Streblus	8
Angiosperm	Moringaceae	Moringa	1
Angiosperm	Muntingiaceae	Muntingia	1
Angiosperm	Musaceae	Ensete	3
Angiosperm	Musaceae	Musa	16
Angiosperm	Musaceae	Musella	1
Angiosperm	Myricaceae	Myrica	1
Angiosperm	Myristicaceae	Endocomia	1
Angiosperm	Myristicaceae	Horsfieldia	5
Angiosperm	Myristicaceae	Knema	12
Angiosperm	Myristicaceae	Myristica	4
Angiosperm	Myrtaceae	Baeckea	1
Angiosperm	Myrtaceae	Corymbia	1
Angiosperm	Myrtaceae	Decaspermum	3
Angiosperm	Myrtaceae	Eucalyptus	18
Angiosperm	Myrtaceae	Eugenia	2
Angiosperm	Myrtaceae	Leptospermum	1
Angiosperm	Myrtaceae	Lophostemon	1
Angiosperm	Myrtaceae	Melaleuca	6
Angiosperm	Myrtaceae	Myrtus	1
Angiosperm	Myrtaceae	Psidium	2
Angiosperm	Myrtaceae	Rhodamnia	3
Angiosperm	Myrtaceae	Rhodomyrtus	1
Angiosperm	Myrtaceae	Syzygium	82
Angiosperm	Myrtaceae	Tristaniopsis	2
Angiosperm	Nartheciaceae	Aletris	3
Angiosperm	Nelumbonaceae	Nelumbo	1
Angiosperm	Nepenthaceae	Nepenthes	1
Angiosperm	Nyctaginaceae	Boerhavia	4
Angiosperm	Nyctaginaceae	Bougainvillea	2
Angiosperm	Nyctaginaceae	Commicarpus	1
Angiosperm	Nyctaginaceae	Mirabilis	1
Angiosperm	Nyctaginaceae	Pisonia	2
Angiosperm	Nymphaeaceae	Barclaya	2
Angiosperm	Nymphaeaceae	Euryale	1
Angiosperm	Nymphaeaceae	Nymphaea	6
Angiosperm	Nyssaceae	Mastixia	4
Angiosperm	Nyssaceae	Nyssa	3
Angiosperm	Ochnaceae	Brackenridgea	1
Angiosperm	Ochnaceae	Campylospermum	1
Angiosperm	Ochnaceae	Ochna	6
Angiosperm	Ochnaceae	Ouratea	1
Angiosperm	Ochnaceae	Sauvagesia	1
Angiosperm	Olacaceae	Anacolosa	4
Angiosperm	Olacaceae	Erythropalum	1
Angiosperm	Olacaceae	Olax	6
Angiosperm	Olacaceae	Strombosia	2
Angiosperm	Olacaceae	Ximenia	1
Angiosperm	Oleaceae	Chionanthus	7
Angiosperm	Oleaceae	Chrysojasminum	2
Angiosperm	Oleaceae	Fraxinus	4
Angiosperm	Oleaceae	Jasminum	39
Angiosperm	Oleaceae	Ligustrum	9
Angiosperm	Oleaceae	Linociera	1
Angiosperm	Oleaceae	Myxopyrum	2
Angiosperm	Oleaceae	Nyctanthes	1
Angiosperm	Oleaceae	Olea	2
Angiosperm	Oleaceae	Osmanthus	2
Angiosperm	Oleaceae	Schrebera	1
Angiosperm	Oleaceae	Syringa	1
Angiosperm	Oleaceae	Tetrapilus	5
Angiosperm	Onagraceae	Circaea	3
Angiosperm	Onagraceae	Clarkia	1
Angiosperm	Onagraceae	Epilobium	14
Angiosperm	Onagraceae	Fuchsia	1
Angiosperm	Onagraceae	Ludwigia	11
Angiosperm	Onagraceae	Oenothera	4
Angiosperm	Opiliaceae	Cansjera	2
Angiosperm	Opiliaceae	Champereia	2
Angiosperm	Opiliaceae	Lepionurus	1
Angiosperm	Opiliaceae	Opilia	1
Angiosperm	Opiliaceae	Urobotrya	1
Angiosperm	Orchidaceae	Acampe	6
Angiosperm	Orchidaceae	Acanthophippium	2
Angiosperm	Orchidaceae	Acriopsis	3
Angiosperm	Orchidaceae	Aerides	9
Angiosperm	Orchidaceae	Aeridostachya	1
Angiosperm	Orchidaceae	Agrostophyllum	8
Angiosperm	Orchidaceae	Ania	2
Angiosperm	Orchidaceae	Anoectochilus	6
Angiosperm	Orchidaceae	Anthogonium	1
Angiosperm	Orchidaceae	Aphyllorchis	1
Angiosperm	Orchidaceae	Apostasia	3
Angiosperm	Orchidaceae	Appendicula	2
Angiosperm	Orchidaceae	Arachnis	5
Angiosperm	Orchidaceae	Arundina	1
Angiosperm	Orchidaceae	Bambuseria	2
Angiosperm	Orchidaceae	Biermannia	2
Angiosperm	Orchidaceae	Bletilla	3
Angiosperm	Orchidaceae	Brachycorythis	6
Angiosperm	Orchidaceae	Bromheadia	2
Angiosperm	Orchidaceae	Bryobium	1
Angiosperm	Orchidaceae	Bulbophyllum	161
Angiosperm	Orchidaceae	Calanthe	36
Angiosperm	Orchidaceae	Callostylis	2
Angiosperm	Orchidaceae	Cephalanthera	3
Angiosperm	Orchidaceae	Ceratostylis	4
Angiosperm	Orchidaceae	Cheirostylis	8
Angiosperm	Orchidaceae	Chiloschista	4
Angiosperm	Orchidaceae	Chrysoglossum	2
Angiosperm	Orchidaceae	Cleisocentron	1
Angiosperm	Orchidaceae	Cleisomeria	2
Angiosperm	Orchidaceae	Cleisostoma	18
Angiosperm	Orchidaceae	Coelogyne	77
Angiosperm	Orchidaceae	Collabium	3
Angiosperm	Orchidaceae	Corymborkis	1
Angiosperm	Orchidaceae	Cremastra	1
Angiosperm	Orchidaceae	Crepidium	11
Angiosperm	Orchidaceae	Cryptochilus	6
Angiosperm	Orchidaceae	Cryptostylis	2
Angiosperm	Orchidaceae	Cylindrolobus	7
Angiosperm	Orchidaceae	Cymbidium	29
Angiosperm	Orchidaceae	Cymbilabia	2
Angiosperm	Orchidaceae	Cypripedium	6
Angiosperm	Orchidaceae	Cyrtosia	2
Angiosperm	Orchidaceae	Dactylorhiza	2
Angiosperm	Orchidaceae	Dendrobium	168
Angiosperm	Orchidaceae	Dendrolirium	4
Angiosperm	Orchidaceae	Dickasonia	1
Angiosperm	Orchidaceae	Didymoplexis	1
Angiosperm	Orchidaceae	Dienia	2
Angiosperm	Orchidaceae	Diglyphosa	1
Angiosperm	Orchidaceae	Diplomeris	2
Angiosperm	Orchidaceae	Diploprora	2
Angiosperm	Orchidaceae	Disperis	1
Angiosperm	Orchidaceae	Epipactis	5
Angiosperm	Orchidaceae	Epipogium	2
Angiosperm	Orchidaceae	Eria	6
Angiosperm	Orchidaceae	Eriodes	1
Angiosperm	Orchidaceae	Erythrodes	3
Angiosperm	Orchidaceae	Erythrorchis	1
Angiosperm	Orchidaceae	Eulophia	24
Angiosperm	Orchidaceae	Galearis	3
Angiosperm	Orchidaceae	Galeola	1
Angiosperm	Orchidaceae	Gastrochilus	14
Angiosperm	Orchidaceae	Gastrodia	2
Angiosperm	Orchidaceae	Gennaria	1
Angiosperm	Orchidaceae	Goodyera	11
Angiosperm	Orchidaceae	Grammatophyllum	2
Angiosperm	Orchidaceae	Grosourdya	1
Angiosperm	Orchidaceae	Gymnadenia	1
Angiosperm	Orchidaceae	Habenaria	66
Angiosperm	Orchidaceae	Hemipilia	8
Angiosperm	Orchidaceae	Herminium	12
Angiosperm	Orchidaceae	Herpysma	1
Angiosperm	Orchidaceae	Hetaeria	4
Angiosperm	Orchidaceae	Holcoglossum	6
Angiosperm	Orchidaceae	Ipsea	1
Angiosperm	Orchidaceae	Lecanorchis	4
Angiosperm	Orchidaceae	Liparis	33
Angiosperm	Orchidaceae	Ludisia	1
Angiosperm	Orchidaceae	Luisia	20
Angiosperm	Orchidaceae	Malaxis	1
Angiosperm	Orchidaceae	Mengzia	1
Angiosperm	Orchidaceae	Micropera	6
Angiosperm	Orchidaceae	Microsaccus	2
Angiosperm	Orchidaceae	Mycaranthes	2
Angiosperm	Orchidaceae	Neottia	7
Angiosperm	Orchidaceae	Nephelaphyllum	3
Angiosperm	Orchidaceae	Nervilia	13
Angiosperm	Orchidaceae	Oberonia	34
Angiosperm	Orchidaceae	Odontochilus	10
Angiosperm	Orchidaceae	Oreorchis	6
Angiosperm	Orchidaceae	Otochilus	1
Angiosperm	Orchidaceae	Oxystophyllum	1
Angiosperm	Orchidaceae	Pachystoma	1
Angiosperm	Orchidaceae	Panisea	1
Angiosperm	Orchidaceae	Paphiopedilum	15
Angiosperm	Orchidaceae	Papilionanthe	6
Angiosperm	Orchidaceae	Pecteilis	5
Angiosperm	Orchidaceae	Pelatantheria	3
Angiosperm	Orchidaceae	Peristylus	19
Angiosperm	Orchidaceae	Phaius	7
Angiosperm	Orchidaceae	Phalaenopsis	18
Angiosperm	Orchidaceae	Pholidota	2
Angiosperm	Orchidaceae	Pinalia	34
Angiosperm	Orchidaceae	Platanthera	19
Angiosperm	Orchidaceae	Pleione	11
Angiosperm	Orchidaceae	Plocoglottis	1
Angiosperm	Orchidaceae	Podochilus	6
Angiosperm	Orchidaceae	Pogonia	1
Angiosperm	Orchidaceae	Polystachya	1
Angiosperm	Orchidaceae	Pomatocalpa	4
Angiosperm	Orchidaceae	Porpax	15
Angiosperm	Orchidaceae	Pteroceras	3
Angiosperm	Orchidaceae	Renanthera	4
Angiosperm	Orchidaceae	Rhomboda	3
Angiosperm	Orchidaceae	Rhynchostylis	2
Angiosperm	Orchidaceae	Risleya	1
Angiosperm	Orchidaceae	Robiquetia	3
Angiosperm	Orchidaceae	Saccolabiopsis	1
Angiosperm	Orchidaceae	Sarcoglyphis	3
Angiosperm	Orchidaceae	Satyrium	1
Angiosperm	Orchidaceae	Schoenorchis	4
Angiosperm	Orchidaceae	Seidenfadenia	1
Angiosperm	Orchidaceae	Sirindhornia	1
Angiosperm	Orchidaceae	Smitinandia	2
Angiosperm	Orchidaceae	Spathoglottis	5
Angiosperm	Orchidaceae	Spiranthes	3
Angiosperm	Orchidaceae	Stereochilus	3
Angiosperm	Orchidaceae	Stereosandra	1
Angiosperm	Orchidaceae	Stichorkis	1
Angiosperm	Orchidaceae	Strongyleria	1
Angiosperm	Orchidaceae	Taeniophyllum	1
Angiosperm	Orchidaceae	Tainia	4
Angiosperm	Orchidaceae	Thecostele	1
Angiosperm	Orchidaceae	Thelasis	5
Angiosperm	Orchidaceae	Thrixspermum	7
Angiosperm	Orchidaceae	Thunia	5
Angiosperm	Orchidaceae	Thuniopsis	1
Angiosperm	Orchidaceae	Tipularia	1
Angiosperm	Orchidaceae	Trachoma	1
Angiosperm	Orchidaceae	Trichoglottis	7
Angiosperm	Orchidaceae	Trichotosia	7
Angiosperm	Orchidaceae	Tropidia	2
Angiosperm	Orchidaceae	Tuberolabium	1
Angiosperm	Orchidaceae	Uncifera	2
Angiosperm	Orchidaceae	Vanda	26
Angiosperm	Orchidaceae	Vandopsis	3
Angiosperm	Orchidaceae	Vanilla	3
Angiosperm	Orchidaceae	Vrydagzynea	2
Angiosperm	Orchidaceae	Zeuxine	9
Angiosperm	Orobanchaceae	Aeginetia	2
Angiosperm	Orobanchaceae	Alectra	3
Angiosperm	Orobanchaceae	Brandisia	2
Angiosperm	Orobanchaceae	Buchnera	2
Angiosperm	Orobanchaceae	Centranthera	6
Angiosperm	Orobanchaceae	Christisonia	2
Angiosperm	Orobanchaceae	Lindenbergia	5
Angiosperm	Orobanchaceae	Melasma	1
Angiosperm	Orobanchaceae	Micrargeria	2
Angiosperm	Orobanchaceae	Neobartsia	1
Angiosperm	Orobanchaceae	Pedicularis	48
Angiosperm	Orobanchaceae	Phtheirospermum	1
Angiosperm	Orobanchaceae	Pseudobartsia	1
Angiosperm	Orobanchaceae	Pterygiella	2
Angiosperm	Orobanchaceae	Sopubia	2
Angiosperm	Orobanchaceae	Striga	5
Angiosperm	Orobanchaceae	Xylanche	1
Angiosperm	Oxalidaceae	Averrhoa	2
Angiosperm	Oxalidaceae	Biophytum	5
Angiosperm	Oxalidaceae	Oxalis	5
Angiosperm	Oxalidaceae	Sarcotheca	1
Angiosperm	Paeoniaceae	Paeonia	1
Angiosperm	Pandaceae	Galearia	2
Angiosperm	Pandaceae	Microdesmis	1
Angiosperm	Pandanaceae	Benstonea	2
Angiosperm	Pandanaceae	Freycinetia	2
Angiosperm	Pandanaceae	Pandanus	14
Angiosperm	Papaveraceae	Argemone	1
Angiosperm	Papaveraceae	Cathcartia	1
Angiosperm	Papaveraceae	Corydalis	24
Angiosperm	Papaveraceae	Dactylicapnos	6
Angiosperm	Papaveraceae	Eschscholzia	1
Angiosperm	Papaveraceae	Ichtyoselmis	1
Angiosperm	Papaveraceae	Meconopsis	18
Angiosperm	Papaveraceae	Papaver	2
Angiosperm	Passifloraceae	Adenia	5
Angiosperm	Passifloraceae	Passiflora	12
Angiosperm	Passifloraceae	Turnera	1
Angiosperm	Paulowniaceae	Paulownia	1
Angiosperm	Paulowniaceae	Wightia	1
Angiosperm	Pedaliaceae	Pedalium	1
Angiosperm	Pedaliaceae	Sesamum	1
Angiosperm	Pentaphragmataceae	Pentaphragma	1
Angiosperm	Pentaphylacaceae	Adinandra	7
Angiosperm	Pentaphylacaceae	Anneslea	1
Angiosperm	Pentaphylacaceae	Cleyera	1
Angiosperm	Pentaphylacaceae	Eurya	19
Angiosperm	Pentaphylacaceae	Freziera	1
Angiosperm	Pentaphylacaceae	Ternstroemia	3
Angiosperm	Peraceae	Chaetocarpus	1
Angiosperm	Petrosaviaceae	Petrosavia	1
Angiosperm	Philydraceae	Philydrum	1
Angiosperm	Phrymaceae	Cyrtandromoea	2
Angiosperm	Phrymaceae	Erythranthe	6
Angiosperm	Phrymaceae	Microcarpaea	1
Angiosperm	Phrymaceae	Mimulus	3
Angiosperm	Phrymaceae	Phryma	1
Angiosperm	Phyllanthaceae	Actephila	1
Angiosperm	Phyllanthaceae	Antidesma	19
Angiosperm	Phyllanthaceae	Aporosa	15
Angiosperm	Phyllanthaceae	Baccaurea	4
Angiosperm	Phyllanthaceae	Bischofia	1
Angiosperm	Phyllanthaceae	Breynia	22
Angiosperm	Phyllanthaceae	Bridelia	10
Angiosperm	Phyllanthaceae	Cleistanthus	8
Angiosperm	Phyllanthaceae	Flueggea	2
Angiosperm	Phyllanthaceae	Glochidion	14
Angiosperm	Phyllanthaceae	Hymenocardia	1
Angiosperm	Phyllanthaceae	Leptopus	4
Angiosperm	Phyllanthaceae	Margaritaria	1
Angiosperm	Phyllanthaceae	Phyllanthus	60
Angiosperm	Phyllanthaceae	Synostemon	1
Angiosperm	Phytolaccaceae	Phytolacca	1
Angiosperm	Piperaceae	Peperomia	7
Angiosperm	Piperaceae	Piper	38
Angiosperm	Pittosporaceae	Pittosporum	8
Angiosperm	Plantaginaceae	Adenosma	7
Angiosperm	Plantaginaceae	Angelonia	4
Angiosperm	Plantaginaceae	Antirrhinum	1
Angiosperm	Plantaginaceae	Bacopa	2
Angiosperm	Plantaginaceae	Bythophyton	1
Angiosperm	Plantaginaceae	Callitriche	1
Angiosperm	Plantaginaceae	Chelone	1
Angiosperm	Plantaginaceae	Digitalis	2
Angiosperm	Plantaginaceae	Dopatrium	1
Angiosperm	Plantaginaceae	Hemiphragma	1
Angiosperm	Plantaginaceae	Hippuris	1
Angiosperm	Plantaginaceae	Limnophila	17
Angiosperm	Plantaginaceae	Nanorrhinum	1
Angiosperm	Plantaginaceae	Penstemon	1
Angiosperm	Plantaginaceae	Picrorhiza	1
Angiosperm	Plantaginaceae	Plantago	3
Angiosperm	Plantaginaceae	Russelia	3
Angiosperm	Plantaginaceae	Scoparia	1
Angiosperm	Plantaginaceae	Veronica	8
Angiosperm	Plumbaginaceae	Aegialitis	1
Angiosperm	Plumbaginaceae	Ceratostigma	2
Angiosperm	Plumbaginaceae	Limonium	2
Angiosperm	Plumbaginaceae	Plumbago	3
Angiosperm	Poaceae	Acrachne	1
Angiosperm	Poaceae	Acroceras	3
Angiosperm	Poaceae	Agrostis	9
Angiosperm	Poaceae	Alloteropsis	2
Angiosperm	Poaceae	Alopecurus	1
Angiosperm	Poaceae	Ampelocalamus	1
Angiosperm	Poaceae	Andropogon	7
Angiosperm	Poaceae	Aniselytron	1
Angiosperm	Poaceae	Anthoxanthum	2
Angiosperm	Poaceae	Apluda	1
Angiosperm	Poaceae	Apocopis	10
Angiosperm	Poaceae	Aristida	7
Angiosperm	Poaceae	Arthraxon	9
Angiosperm	Poaceae	Arundinella	13
Angiosperm	Poaceae	Arundo	1
Angiosperm	Poaceae	Avena	1
Angiosperm	Poaceae	Axonopus	2
Angiosperm	Poaceae	Bambusa	26
Angiosperm	Poaceae	Bothriochloa	5
Angiosperm	Poaceae	Briza	1
Angiosperm	Poaceae	Bromus	1
Angiosperm	Poaceae	Calamagrostis	3
Angiosperm	Poaceae	Capillipedium	4
Angiosperm	Poaceae	Cenchrus	12
Angiosperm	Poaceae	Centotheca	1
Angiosperm	Poaceae	Cephalostachyum	6
Angiosperm	Poaceae	Chimonobambusa	2
Angiosperm	Poaceae	Chimonocalamus	3
Angiosperm	Poaceae	Chloris	8
Angiosperm	Poaceae	Chrysopogon	9
Angiosperm	Poaceae	Coelachne	2
Angiosperm	Poaceae	Coelachyrum	2
Angiosperm	Poaceae	Coix	3
Angiosperm	Poaceae	Cymbopogon	17
Angiosperm	Poaceae	Cynodon	3
Angiosperm	Poaceae	Cyrtococcum	5
Angiosperm	Poaceae	Dactyloctenium	1
Angiosperm	Poaceae	Dendrocalamus	17
Angiosperm	Poaceae	Desmostachya	1
Angiosperm	Poaceae	Dichanthelium	2
Angiosperm	Poaceae	Dichanthium	4
Angiosperm	Poaceae	Diectomis	1
Angiosperm	Poaceae	Digitaria	25
Angiosperm	Poaceae	Dimeria	8
Angiosperm	Poaceae	Dinebra	2
Angiosperm	Poaceae	Dinochloa	3
Angiosperm	Poaceae	Diplachne	1
Angiosperm	Poaceae	Drepanostachyum	2
Angiosperm	Poaceae	Echinochloa	7
Angiosperm	Poaceae	Eleusine	3
Angiosperm	Poaceae	Elytrophorus	1
Angiosperm	Poaceae	Enneapogon	2
Angiosperm	Poaceae	Enteropogon	3
Angiosperm	Poaceae	Eragrostiella	2
Angiosperm	Poaceae	Eragrostis	44
Angiosperm	Poaceae	Eremochloa	4
Angiosperm	Poaceae	Eriachne	2
Angiosperm	Poaceae	Eriochloa	3
Angiosperm	Poaceae	Euclasta	3
Angiosperm	Poaceae	Eulalia	8
Angiosperm	Poaceae	Eulaliopsis	1
Angiosperm	Poaceae	Eustachys	1
Angiosperm	Poaceae	Festuca	5
Angiosperm	Poaceae	Garnotia	5
Angiosperm	Poaceae	Germainia	2
Angiosperm	Poaceae	Gigantochloa	13
Angiosperm	Poaceae	Glyceria	1
Angiosperm	Poaceae	Guadua	1
Angiosperm	Poaceae	Gymnopogon	1
Angiosperm	Poaceae	Hackelochloa	2
Angiosperm	Poaceae	Hemarthria	5
Angiosperm	Poaceae	Hemisorghum	2
Angiosperm	Poaceae	Heteropogon	3
Angiosperm	Poaceae	Hordeum	1
Angiosperm	Poaceae	Hygroryza	1
Angiosperm	Poaceae	Hymenachne	3
Angiosperm	Poaceae	Hyparrhenia	4
Angiosperm	Poaceae	Ichnanthus	1
Angiosperm	Poaceae	Imperata	3
Angiosperm	Poaceae	Isachne	14
Angiosperm	Poaceae	Ischaemum	16
Angiosperm	Poaceae	Iseilema	3
Angiosperm	Poaceae	Jansenella	1
Angiosperm	Poaceae	Koeleria	2
Angiosperm	Poaceae	Kuruna	1
[truncated: 702 more rows]
